# Supplementary material for: A Novel PDE4D Inhibitor BPN14770 Reverses Scopolamine-Induced Cognitive Deficits via cAMP/SIRT1/Akt/Bcl-2 Pathway
Source: Front Cell Dev Biol. 2020 Dec 10;8:599389. doi: 10.3389/fcell.2020.599389 (PMC7758534; doi:10.3389/fcell.2020.599389)
Supplement: Supplementary file 1 [file Data_Sheet_1.xlsx]

## Sheet: Peptide list
Peptide sequence	Protein AC	Protein ID
NMVHCADLSNPTKPLELYR	O89084	PDE4A_MOUSE
LLQEENCDIFQNLSK	O89084	PDE4A_MOUSE
ACSACSGTSGDNSAVISAPGR	O89084	PDE4A_MOUSE
GQSPAVVEVAESLK	O89084	PDE4A_MOUSE
SNFSLLTNVPIPSNK	O89084	PDE4A_MOUSE
QRPFQQPPPAAVQQAQPMSQITGLK	O89084	PDE4A_MOUSE
HMSLLADLK	Q3UEI1; (Q9QXI7, B1AWC9, Q8VBU5)	PDE4C_MOUSE;PDE4B_MOUSE
IMEEFFR	Q01063	PDE4D_MOUSE
LMHSSSLTNSCIPR	Q01063	PDE4D_MOUSE
LLQEENCDIFQNLTK	Q01063	PDE4D_MOUSE
WGLHVFR	Q01063	PDE4D_MOUSE
QHEVEIPSPTQK	Q01063	PDE4D_MOUSE
IAELSGNRPLTVIMHTIFQER	Q01063	PDE4D_MOUSE
SPLDPMTSPGSGLILQANFVHSQR	Q01063	PDE4D_MOUSE
HMNLLADLK	Q01063	PDE4D_MOUSE
IQVLQNMVHCADLSNPTKPLQLYR	Q01063	PDE4D_MOUSE
