# Supplementary material for: A Novel PDE4D Inhibitor BPN14770 Reverses Scopolamine-Induced Cognitive Deficits via cAMP/SIRT1/Akt/Bcl-2 Pathway
Source: Front Cell Dev Biol. 2020 Dec 10;8:599389. doi: 10.3389/fcell.2020.599389 (PMC7758534; doi:10.3389/fcell.2020.599389)
Supplement: Supplementary file 2 [file Data_Sheet_2.xlsx]

## Sheet: Proteomic data
ProteinAC	ProteinID	Protein Name	WT_BC1	WT_BC2	WT_BC3	WT_BC4	WT_BH1	WT_BH2	WT_BH3	WT_BH4	WT_VC1	WT_VC2	WT_VC3	WT_VC4	WT_VH1	WT_VH2	WT_VH3	WT_VH4	H_BC1	H_BC2	H_BC3	H_BC4	H_BH1	H_BH2	H_BH3	H_BH4	H_VC1	H_VC2	H_VC3	H_VC4	H_VH1	H_VH2	H_VH3	H_VH4	Ratio_H_BC/WT_BC	pVal_H_BC/WT_BC	Ratio_H_BH/WT_BH	pVal_H_BH/WT_BH	Ratio of BPN/DMSO in Hippocampus	P-value of BPN/DMSO in Hippocampus	Ratio of BPN/DMSO in Frontal cortex	P-value of BPN/DMSO in Frontal cortex
A1IGU4	ARH37_MOUSE	Rho guanine nucleotide exchange factor 37	22.0979	22.9541	22.7704	21.8114	21.2787	21.8966	21.6878	22.061	21.6739	22.6177	22.2744	21.6181	22.5373	22.4167	22.4393	22.586	21.574	21.7868	22.1275	22.5488	22.6278	22.1433	22.3673	21.8632	22.675	22.0146	22.522	22.2296	22.034	22.0114	21.595	21.6373	0.744467	0.290807	1.43211	0.0687394	1.36028	0.0755254	0.798077	0.224304
A2A432	CUL4B_MOUSE	Cullin-4B (CUL-4B)	24.5137	24.5401	24.3187	24.5563	24.4011	24.6115	24.559	24.3384	24.4574	24.0159	24.2076	24.4458	24.4227	24.2791	24.1279	24.2398	24.6867	24.4111	24.2589	24.4447	24.3318	24.6836	24.1583	24.1247	24.4185	24.7602	24.4144	24.5117	24.5102	24.4599	24.486	24.2397	0.981692	0.770631	0.907804	0.32692	0.942383	0.511231	0.949607	0.551208
A2A5R2	BIG2_MOUSE	Brefeldin A-inhibited guanine nucleotide-exchange protein 2 (Brefeldin A-inhibited GEP 2) (ADP-ribosylation factor guanine nucleotide-exchange factor 2)	26.654	26.8025	26.7329	26.9476	26.8947	26.6654	26.6861	26.7206	26.8435	26.7295	26.8449	26.7422	26.8096	26.7412	26.7852	26.7134	26.9621	26.8304	26.969	26.9505	26.9192	26.6697	26.9416	26.3668	26.9324	26.9643	26.882	26.9853	26.8706	26.5211	26.9865	26.7164	1.1025	0.0872011	0.998495	0.907878	0.971546	0.778638	0.991422	0.754546
A2A690	TANC2_MOUSE	Protein TANC2 (Tetratricopeptide repeat, ankyrin repeat and coiled-coil domain-containing protein 2)	27.4407	27.5162	27.582	27.5352	27.3847	27.1884	27.3421	27.2733	27.4965	27.53	27.5762	27.5994	27.2701	27.1583	27.3215	27.1986	27.7379	27.598	27.6353	27.6009	27.34	27.4474	27.5952	27.1979	27.6438	27.6437	27.4484	27.7364	27.3074	27.1479	27.4412	27.2127	1.09032	0.0299732	1.07435	0.338775	1.08741	0.306541	1.0156	0.729631
A2A699	F1712_MOUSE	Protein FAM171A2	26.3606	26.5986	26.2794	26.4399	26.0633	25.8578	26.1787	26.1082	26.277	26.377	26.4545	26.4511	26.3619	26.152	26.152	25.9945	26.6133	26.5141	26.612	26.3832	25.8634	26.3447	26.1965	26.3211	26.5435	26.6268	26.4294	26.5921	25.9242	25.9164	26.1125	26.0528	1.07863	0.249474	1.0995	0.359878	1.14057	0.187603	0.988833	0.811018
A2A7S8	K1522_MOUSE	Uncharacterized protein KIAA1522	22.7771	23.3865	22.5712	22.7607	20.2895	21.1517	20.711	21.0286	22.9886	22.9156	23.193	23.1086	21.2985	20.8712	21.2854	20.3334	22.9172	22.6911	22.4986	22.5591	20.2592	20.9619	20.8477	21.838	22.7376	21.9689	21.3851	22.7011	19.8584	20.4397	18.953	20.0123	0.850961	0.339678	1.19637	0.648471	2.26861	0.042312	1.29736	0.213683
A2A8L5	PTPRF_MOUSE	Receptor-type tyrosine-protein phosphatase F (EC 3.1.3.48) (Leukocyte common antigen related) (LAR)	25.178	24.8357	25.107	25.0479	24.6527	24.3112	24.7944	24.7651	25.4426	24.8783	24.892	25.1921	25.1316	25.0447	24.6868	24.9638	24.8613	25.2787	24.8541	25.5111	24.9905	24.547	25.0266	24.7647	24.766	24.6265	24.9103	25.0796	24.3355	24.2563	24.6253	24.6134	1.07647	0.653142	1.15008	0.247194	1.29948	0.0427851	1.22989	0.188072
A2A8Z1	OSBL9_MOUSE	Oxysterol-binding protein-related protein 9 (ORP-9) (OSBP-related protein 9)	23.901	23.6201	23.8793	24.0346	23.9642	23.768	23.9916	23.5437	23.9711	23.5176	23.6385	23.9422	23.9201	23.4125	23.7669	23.9252	23.9012	23.9046	23.9524	23.6547	23.4164	23.9169	23.4868	23.0836	23.721	24.0047	23.9223	24.2368	24.0692	23.5925	23.9003	23.4992	0.994056	0.961451	0.800514	0.13958	0.825393	0.230118	0.916798	0.385594
A2AAE1	K1109_MOUSE	Transmembrane protein KIAA1109 (Fragile site-associated protein homolog)	26.2829	26.5852	26.0251	25.3164	26.8118	26.1055	26.3634	26.4502	26.9494	26.5112	26.34	26.0056	24.6422	26.401	26.3832	26.8672	25.9318	26.7598	26.9817	26.5169	26.6999	26.97	26.7931	26.1427	27.0489	26.6256	26.821	26.2687	26.6658	26.5213	26.9875	25.8998	1.38921	0.209953	1.17071	0.379659	1.08129	0.662735	0.919425	0.62668
A2ADY9	DDI2_MOUSE	Protein DDI1 homolog 2 (EC 3.4.23.-)	26.129	25.979	26.1696	26.054	26.1716	26.16	26.1665	26.1967	26.3718	26.3118	26.2454	26.1673	26.2498	26.2817	26.3568	26.2742	26.1954	26.2052	26.1291	26.3226	26.4215	26.1801	26.3505	25.8913	26.2543	26.2987	26.237	26.2917	26.1285	26.157	26.272	26.21	1.09431	0.0667871	1.03608	0.763823	1.02242	0.881424	0.962008	0.229558
A2AFR3	FRPD4_MOUSE	FERM and PDZ domain-containing protein 4 (PDZ domain-containing protein 10) (PSD-95-interacting regulator of spine morphogenesis) (Preso)	22.1333	21.6693	21.3243	22.2251	22.7743	22.2427	22.4917	22.1875	22.7092	21.867	21.8578	21.9406	22.1145	21.9901	22.5287	22.3534	22.183	22.4184	22.1774	22.0387	22.1413	22.7252	20.5524	22.6329	21.8381	22.2391	22.7166	22.4252	22.3988	22.0334	23.0568	22.3891	1.25576	0.153533	0.859278	0.46006	0.81533	0.435684	0.914937	0.63388
A2AG50	MA7D2_MOUSE	MAP7 domain-containing protein 2	26.1086	26.2318	25.9537	26.0739	26.3251	26.5737	26.5161	26.6476	25.9455	26.1723	26.1927	26.1117	26.7152	26.7064	26.6888	26.3962	26.1506	26.2045	25.9191	26.0594	26.5317	26.6372	27.0148	26.9464	25.9716	26.1876	26.0125	26.3514	26.4149	26.8593	26.3636	26.4303	0.994443	0.922076	1.21104	0.0973278	1.20187	0.156973	0.965026	0.674154
A2AGL3	RYR3_MOUSE	Ryanodine receptor 3 (RYR-3) (RyR3) (Brain ryanodine receptor-calcium release channel) (Brain-type ryanodine receptor) (Type 3 ryanodine receptor)	18.0702	17.0103	17.0459	19.3467	22.1868	21.2402	21.0464	21.7073	17.0783	18.1576	17.8828	19.115	20.8947	21.4799	22.1447	22.2805	19.1987	19.4025	18.5452	19.3531	21.4655	21.1237	21.2759	20.1593	17.6172	17.439	18.9898	19.3366	22.0358	21.3684	22.3414	21.842	1.94084	0.0753831	0.692367	0.212748	0.552893	0.0460271	1.50311	0.183208
A2AGT5	CKAP5_MOUSE	Cytoskeleton-associated protein 5	29.1176	29.0511	29.0818	29.1963	29.2825	29.1862	29.2785	29.2608	29.1748	29.0353	29.0684	29.1701	29.4536	29.2375	29.3647	29.2987	29.2836	29.135	29.1935	29.1086	29.4533	29.3902	29.5354	29.0143	29.1545	29.2307	29.146	29.255	29.3746	29.2292	29.4182	29.2709	1.04902	0.21843	1.07847	0.443339	1.02543	0.845807	0.989285	0.74199
A2AHC3	CAMP1_MOUSE	Calmodulin-regulated spectrin-associated protein 1	27.1683	27.1526	27.0863	27.1526	26.9424	27.1828	27.0257	27.0414	27.1658	27.1141	27.1966	27.1546	27.4247	27.2314	27.161	27.1177	27.3199	27.1836	27.2205	27.1641	27.2733	27.2258	27.4462	27.1901	27.2034	27.1711	27.089	27.3124	27.0149	27.0233	27.0503	27.0265	1.05921	0.081052	1.17818	0.0205615	1.19619	0.00429424	1.01895	0.644509
A2AHG0	LZTS3_MOUSE	Leucine zipper putative tumor suppressor 3 (ProSAP-interacting protein 1) (ProSAPiP1)	25.2074	25.5606	25.5287	25.302	24.884	25.0731	25.0698	24.9646	25.271	25.5047	25.4436	25.398	24.775	24.9797	25.0067	24.7368	25.6715	25.537	25.4805	25.2525	25.0407	25.1493	25.3043	25.2	25.6999	25.3044	25.2584	25.5469	24.8668	24.8061	25.1511	24.8283	1.0613	0.51105	1.13032	0.0487013	1.19474	0.0365734	1.02063	0.816197
A2AHL1	ANO3_MOUSE	Anoctamin-3 (Transmembrane protein 16C)	21.7631	22.2127	21.9134	21.773	21.2582	21.1219	20.1309	21.5711	22.8167	21.6636	22.1147	22.0892	21.0855	21.3368	21.2132	21.3539	21.5106	21.3121	21.1457	21.4113	21.0658	20.9191	20.7465	21.0417	21.6979	22.6148	22.0717	22.1812	21.2666	19.7159	21.2291	21.747	0.670724	0.00471185	0.89413	0.816927	0.864761	0.920664	0.56352	0.00796051
A2AIL4	NDUF6_MOUSE	NADH dehydrogenase (ubiquinone) complex I, assembly factor 6	21.0548	21.468	22.257	21.5555	21.5396	21.9166	21.4265	21.606	21.8395	22.0298	21.1848	21.0558	21.5837	22.7561	21.4978	21.9187	20.2637	20.9131	20.1019	20.9062	19.8601	21.4087	21.7717	21.2114	21.4245	20.056	21.0943	19.9899	20.3547	20.363	21.6318	21.3406	0.480046	0.0194079	0.748546	0.241532	1.13376	0.800826	0.880159	0.828995
A2AIV2	VIR_MOUSE	Protein virilizer homolog	22.8222	22.7475	22.5547	22.7417	23.179	22.8061	22.752	22.9469	23.2122	22.2508	22.683	22.9608	22.9727	22.5264	22.7454	23.2444	22.977	23.0483	23.1415	22.8872	23.0696	23.3568	22.9323	22.5523	23.1323	23.5487	23.3279	23.0154	23.232	22.9384	22.9807	23.1551	1.22832	0.00912031	1.05383	0.77781	0.949091	0.605147	0.838614	0.108528
A2AJA9	CI172_MOUSE	Apical junction component 1 homolog	26.8368	26.9025	26.8904	26.664	26.5226	26.6275	26.4131	26.4757	26.89	26.9225	26.9001	26.9341	26.4178	26.7812	26.4407	26.2872	26.8356	26.7471	26.8623	26.784	26.6499	26.353	26.9902	26.7416	26.7932	26.8306	26.6758	26.7565	26.137	26.3528	26.4287	26.4899	0.987221	0.799198	1.14048	0.257848	1.26872	0.0726068	1.03012	0.342368
A2AJI0	MA7D1_MOUSE	MAP7 domain-containing protein 1	26.6542	26.7272	26.6314	26.8173	26.9362	26.9572	26.8858	26.8679	26.8473	26.6897	26.8566	26.7843	27.2496	27.0586	27.0913	26.7988	26.7635	26.7003	26.6811	26.7969	27.0201	27.0785	27.2834	27.0194	26.8004	26.7419	26.7219	26.7845	27.0085	26.8322	26.9074	26.7847	1.01877	0.596005	1.1426	0.028868	1.16378	0.0339036	0.981924	0.443546
A2AJK6	CHD7_MOUSE	Chromodomain-helicase-DNA-binding protein 7 (CHD-7) (EC 3.6.4.12) (ATP-dependent helicase CHD7)	20.6454	21.3147	20.5955	20.701	20.3983	20.7757	20.7253	21.3695	19.9942	21.0661	20.9257	21.5068	19.4702	20.2685	20.7904	20.9292	21.1272	21.4077	20.7218	20.95	20.6875	20.9212	21.0463	20.8606	20.8956	21.6241	21.0181	21.8183	21.6687	21.3121	21.1988	21.1958	1.17115	0.32572	1.01625	0.78436	0.720594	0.013407	0.802169	0.324951
A2ALI5	AJAP1_MOUSE	Adherens junction-associated protein 1	22.4425	22.9287	22.9343	22.8236	21.967	21.9848	21.4122	21.3167	22.1038	22.4341	22.7487	22.1965	22.1825	21.5047	20.1772	21.3265	22.7339	22.984	23.0488	22.8452	22.0513	21.0154	20.9668	20.6889	22.9905	22.8341	22.9234	23.2464	20.8636	21.2809	22.303	21.9797	1.08108	0.40859	0.747535	0.208875	0.74134	0.373148	0.933769	0.43078
A2ALK8	PTN3_MOUSE	Tyrosine-protein phosphatase non-receptor type 3 (EC 3.1.3.48)	23.6991	23.586	23.5477	23.9087	23.5819	23.6571	23.3788	23.8384	23.6054	23.6383	23.882	24.0018	23.6784	23.7524	23.692	23.4924	23.8533	23.4772	23.3808	23.3398	23.67	23.302	23.4429	23.9339	23.4681	23.7782	23.1544	23.7146	23.471	23.3038	23.6648	23.9763	0.89211	0.27112	0.988912	0.87814	0.98713	0.93588	0.985334	0.933378
A2ALS5	RPGP1_MOUSE	Rap1 GTPase-activating protein 1 (Rap1GAP) (Rap1GAP1) (ARPP-90)	27.5465	27.6095	27.7586	27.5804	27.7914	27.6952	27.7327	27.7183	27.7888	27.8686	27.6911	27.5871	27.8659	27.5616	27.6595	27.5804	27.9836	27.7315	27.7382	27.7665	27.7719	27.8623	28.0135	27.5806	27.7896	28.0169	27.6114	27.657	27.8032	27.8853	28.3543	27.7042	1.13504	0.0546842	1.05752	0.463015	0.905075	0.474667	1.02194	0.750644
A2ALU4	SHRM2_MOUSE	Protein Shroom2 (Protein Apxl)	26.7462	26.799	26.6001	26.9003	26.7181	26.6593	26.7737	26.75	26.8656	26.7456	26.9441	26.8139	26.7019	26.8135	26.8333	26.7683	26.9053	26.7702	26.9644	26.8555	26.8612	26.8118	27.0951	26.7313	26.8171	26.6241	26.679	27.0283	26.6334	26.4954	26.8343	26.8262	1.07935	0.183603	1.11378	0.11781	1.13066	0.167498	1.05694	0.41469
A2AN08	UBR4_MOUSE	E3 ubiquitin-protein ligase UBR4 (EC 2.3.2.27) (N-recognin-4) (RING-type E3 ubiquitin transferase UBR4) (Zinc finger UBR1-type protein 1) (p600)	28.112	28.0807	28.0522	28.269	28.091	28.0645	28.1046	28.0496	28.1897	28.1666	28.1634	28.2789	28.2172	28.1545	28.1979	28.1173	28.3689	28.1637	28.1701	28.2305	28.0792	28.1601	28.2521	27.8049	28.1483	28.229	28.0392	28.2383	28.0845	28.0576	28.1604	28.0351	1.07529	0.173687	1.00409	0.973658	0.998822	0.921358	1.04958	0.33441
A2AP18	PLCH2_MOUSE	1-phosphatidylinositol 4,5-bisphosphate phosphodiesterase eta-2 (EC 3.1.4.11) (Phosphoinositide phospholipase C-eta-2) (Phosphoinositide phospholipase C-like 4) (PLC-L4) (Phospholipase C-like protein 4) (Phospholipase C-eta-2) (PLC-eta2)	27.7849	27.8506	27.7875	28.0007	27.7316	27.8176	27.8111	27.8349	27.8332	27.9503	27.6851	27.9407	27.6217	27.8261	27.8273	27.8643	27.981	27.9792	27.8716	27.9945	28.0744	28.0224	28.1853	27.7667	27.796	28.0611	27.8318	28.0359	27.9264	27.8683	27.9929	27.7921	1.07087	0.13376	1.16538	0.0585439	1.08928	0.278065	1.01493	0.743256
A2APV2	FMNL2_MOUSE	Formin-like protein 2 (Protein Man)	25.1322	24.9065	25.1169	25.1578	25.6433	25.3103	25.5158	25.494	25.0269	25.0583	25.0565	25.1506	25.5973	25.4216	25.473	25.4133	24.9737	25.043	25.004	25.1757	25.5403	25.503	25.5538	24.8939	25.0452	24.8071	24.9411	24.8765	25.3017	25.353	25.6737	25.2757	0.97904	0.702632	0.934114	0.522691	0.991111	0.883149	1.09508	0.0986927
A2APY7	NDUF5_MOUSE	Arginine-hydroxylase NDUFAF5, mitochondrial (EC 1.-.-.-) (NADH dehydrogenase [ubiquinone] 1 alpha subcomplex assembly factor 5) (Putative methyltransferase NDUFAF5) (EC 2.1.1.-)	24.0002	24.036	24.3898	24.1443	24.0201	23.7862	23.9494	24.0106	24.1925	23.861	23.8576	24.1742	23.8731	23.7334	23.8933	23.6967	23.7703	23.9502	23.6464	23.7138	23.7279	24.0274	23.6029	23.2402	23.884	23.7916	23.7494	24.0862	23.7723	23.007	23.9891	23.9742	0.77048	0.0144309	0.830606	0.139903	0.9598	0.90288	0.927174	0.320152
A2AQ07	TBB1_MOUSE	Tubulin beta-1 chain	28.5883	28.886	28.4183	28.6129	28.5893	28.5625	28.7845	28.6742	28.4901	28.3885	28.6351	28.7539	28.7729	29.0311	28.7991	28.662	28.6648	28.4746	28.4495	28.3299	28.6806	28.6591	28.6766	28.9617	28.4124	28.4222	28.2605	28.4595	28.6414	28.806	28.5273	28.7608	0.900306	0.263951	1.06799	0.337161	1.04407	0.550478	1.06741	0.309609
A2AQ19	RTF1_MOUSE	RNA polymerase-associated protein RTF1 homolog	24.91	24.7117	25.1807	24.7934	24.6944	24.6388	24.7277	24.5594	24.8214	24.9999	24.993	24.8139	24.5694	24.665	24.7526	24.5515	24.755	24.8187	24.6815	24.6845	24.7962	24.7095	24.9802	24.303	25.116	25.075	24.7001	24.7788	24.5275	24.5017	24.8469	24.7648	0.886336	0.177737	1.04333	0.78502	1.0351	0.831878	0.874975	0.146143
A2AQ25	SKT_MOUSE	Sickle tail protein (Enhancer trap locus 4)	28.7867	28.8053	28.7881	28.7749	28.265	28.1501	28.229	28.0404	28.792	28.7176	28.7998	28.7918	28.3157	28.1841	28.1517	28.1858	28.8307	28.744	28.7357	28.6258	27.7948	28.4211	28.1872	28.148	28.8165	28.8418	28.6877	28.8389	28.0626	27.9996	28.241	28.136	0.963993	0.245145	0.986977	0.817713	1.02966	0.847331	0.958116	0.30718
A2ARP1	VIP1_MOUSE	Inositol hexakisphosphate and diphosphoinositol-pentakisphosphate kinase 1 (EC 2.7.4.21) (EC 2.7.4.24) (Diphosphoinositol pentakisphosphate kinase 1) (Histidine acid phosphatase domain-containing protein 2A) (InsP6 and PP-IP5 kinase 1) (VIP1 homolog)	23.9636	23.8759	24.0673	24.1531	24.1841	24.1052	24.4054	24.1844	23.8455	23.9598	24.0493	24.1799	24.1355	24.0758	24.2287	24.0841	24.2056	24.2061	24.1358	24.1459	23.8417	24.3856	24.361	24.1306	24.1483	24.158	24.1449	24.3136	24.1733	23.8877	24.1718	24.0866	1.11338	0.046381	0.980538	0.787525	1.08029	0.511644	0.986734	0.705432
A2ARS0	ANR63_MOUSE	Ankyrin repeat domain-containing protein 63	24.481	24.0977	24.16	24.3255	24.034	23.8963	23.6778	24.1307	23.1849	23.2395	23.4363	24.6379	22.7203	23.4448	23.5661	24.2545	23.8973	24.5156	24.5685	23.9239	24.0914	24.1412	24.2949	23.6046	23.9516	24.0323	24.5422	23.9266	23.805	24.125	24.3066	23.9402	0.99098	0.850694	1.07954	0.601902	0.99881	0.953801	1.09015	0.644511
A2ASQ1	AGRIN_MOUSE	Agrin [Cleaved into: Agrin N-terminal 110 kDa subunit; Agrin C-terminal 110 kDa subunit; Agrin C-terminal 90 kDa fragment (C90); Agrin C-terminal 22 kDa fragment (C22)]	26.1373	26.2792	26.1658	26.1577	25.9052	25.8225	25.7606	26.0587	26.4777	26.2713	26.3734	26.2756	26.0016	25.9716	25.9958	25.9002	26.2397	26.0524	26.1832	26.1325	25.9577	25.9351	25.9975	26.1932	26.2032	26.1998	26.1438	25.7498	25.9481	25.7809	25.5727	25.8098	0.977713	0.540754	1.0969	0.175428	1.18142	0.0467408	1.04802	0.527584
A2ASS6	TITIN_MOUSE	Titin (EC 2.7.11.1) (Connectin)	22.425	22.1693	22.5847	22.4208	23.105	22.9914	22.8308	22.611	22.1623	22.7945	22.5368	22.1228	22.5765	22.4866	22.8601	22.585	22.4067	22.473	22.3148	22.4318	22.3428	23.1357	22.5891	21.617	22.7018	22.7202	22.2737	22.6263	22.6064	22.768	23.1897	22.0964	1.00018	0.9449	0.770533	0.213264	0.87243	0.552419	0.880535	0.163399
A2ASZ8	SCMC2_MOUSE	Calcium-binding mitochondrial carrier protein SCaMC-2 (Small calcium-binding mitochondrial carrier protein 2) (Solute carrier family 25 member 25)	25.0492	24.9913	25.0431	25.0212	24.9116	25.0332	25.0192	24.8892	25.1946	25.1744	25.0766	25.0875	25.0623	24.846	24.8812	24.8538	25.1264	25.0038	25.0202	24.9872	25.1997	24.9302	25.4466	24.7745	25.1627	25.2175	25.0486	24.9935	24.9763	24.944	24.7689	24.888	1.00628	0.818212	1.10659	0.446712	1.1602	0.25922	0.950727	0.281362
A2AWA9	RBGP1_MOUSE	Rab GTPase-activating protein 1 (GAP and centrosome-associated protein) (Rab6 GTPase-activating protein GAPCenA)	27.5409	27.4321	27.478	27.5916	27.7108	27.6641	27.5884	27.7058	27.5882	27.3154	27.4454	27.611	27.725	27.6843	27.6792	27.7497	27.6994	27.5762	27.6077	27.5001	27.5952	27.7067	27.9034	27.4433	27.5096	27.6032	27.5867	27.5822	27.5795	27.5392	27.6446	27.5387	1.06118	0.166423	1.00268	0.96117	1.06867	0.419484	1.01871	0.601961
A2AWP8	ARGAL_MOUSE	Rho guanine nucleotide exchange factor 10-like protein (GrinchGEF)	18.5836	17.6865	19.8581	18.8006	18.4004	18.5915	18.4949	19.3353	17.2125	19.7166	17.6439	19.2062	19.0611	19.0869	19.3079	19.0289	17.3122	19.7309	19.3156	19.8096	19.2304	19.1219	16.4093	19.79	19.1427	19.7049	16.7881	18.901	18.4646	19.1191	16.4513	19.2817	1.29516	0.688857	1.22981	0.934256	1.31425	0.76756	1.27907	0.654554
A2BDX3	MOCS3_MOUSE	Adenylyltransferase and sulfurtransferase MOCS3 (Molybdenum cofactor synthesis protein 3) [Includes: Molybdopterin-synthase adenylyltransferase (EC 2.7.7.80) (Adenylyltransferase MOCS3) (Sulfur carrier protein MOCS2A adenylyltransferase); Molybdopterin-synthase sulfurtransferase (EC 2.8.1.11) (Sulfur carrier protein MOCS2A sulfurtransferase) (Sulfurtransferase MOCS3)]	25.133	24.8437	25.1608	25.1833	25.2595	25.3187	25.2034	25.1508	25.2285	24.9536	24.7049	25.1794	24.8847	24.6035	25.0964	25.2303	24.9584	25.1413	25.1415	24.9959	25.4615	25.1706	25.3142	24.5864	24.9259	25.2783	25.2194	25.0761	25.2148	25.0915	25.1113	25.2828	0.98291	0.829223	0.955515	0.62672	0.994186	0.838306	0.952871	0.503257
A2BH40	ARI1A_MOUSE	AT-rich interactive domain-containing protein 1A (ARID domain-containing protein 1A) (BRG1-associated factor 250) (BAF250) (BRG1-associated factor 250a) (BAF250A) (Osa homolog 1) (SWI-like protein) (SWI/SNF complex protein p270) (SWI/SNF-related, matrix-associated, actin-dependent regulator of chromatin subfamily F member 1)	25.6269	25.5522	25.5058	25.5335	26.6199	26.6203	26.474	26.6395	25.6039	25.2658	25.3695	25.4949	26.5286	26.6766	26.4794	26.5365	25.5397	25.5012	25.6089	25.6614	26.9384	26.5596	26.919	26.4745	25.2884	25.3561	25.4372	25.5149	26.2807	26.4751	26.7252	26.5512	1.01663	0.618046	1.10791	0.327608	1.16549	0.205777	1.13088	0.025878
A2CG49	KALRN_MOUSE	Kalirin (EC 2.7.11.1) (Protein Duo) (Serine/threonine-protein kinase with Dbl- and pleckstrin homology domain)	28.0985	28.0761	28.1314	28.1192	28.188	27.9769	27.9848	28.0861	27.9294	28.0942	28.0015	28.1782	27.7583	27.9951	28.0161	28.0935	28.2104	28.2498	28.2138	28.1686	28.258	28.1024	28.3401	27.7926	28.26	28.2152	28.1539	28.1948	28.1058	27.9044	28.2569	28.199	1.07512	0.00228616	1.05438	0.639778	1.01068	0.963997	1.00308	0.871616
A2RSJ4	UH1BL_MOUSE	UHRF1-binding protein 1-like (Syntaxin-6 Habc-interacting protein of 164 kDa)	26.8293	27.3728	27.4343	27.1004	26.8783	26.7937	26.8224	26.9137	27.2754	27.5923	27.1764	26.589	26.9699	26.931	26.7965	27.0294	27.0555	27.1808	27.1789	27.1627	27.2678	26.7569	27.2991	26.9437	27.2797	27.4698	27.0926	26.9289	26.9513	26.9895	27.2405	26.814	0.960381	0.788942	1.17413	0.159116	1.05498	0.682167	0.958216	0.70293
A2RSQ0	DEN5B_MOUSE	DENN domain-containing protein 5B (Rab6IP1-like protein)	24.7406	23.2206	23.7919	23.4234	24.7879	23.6695	23.324	23.4253	23.8059	24.7811	24.0905	23.3342	23.2372	23.8861	23.36	22.9889	23.825	24.2399	24.1305	23.6457	23.6042	24.0315	24.1464	23.4261	24.8043	24.0797	24.0373	24.7862	24.0785	23.7351	23.6415	23.5988	1.04061	0.663784	0.932352	0.999194	1.03952	0.855455	0.710059	0.114731
A2RT62	FXL16_MOUSE	F-box/LRR-repeat protein 16 (F-box and leucine-rich repeat protein 16)	29.9148	30.0365	29.8511	30.0191	29.6935	29.6896	29.7474	29.8615	29.8766	29.9547	29.9901	29.9837	29.7241	29.9193	29.82	29.7596	30.1162	30.0205	29.992	29.9163	29.9394	29.7286	30.028	29.7808	29.9505	29.9549	29.9175	29.902	29.7277	29.7212	29.8477	29.7033	1.03934	0.389881	1.09012	0.181153	1.08907	0.171577	1.05823	0.113766
A3KFX0	5NT1A_MOUSE	Cytosolic 5'-nucleotidase 1A (cN1A) (EC 3.1.3.5) (Cytosolic 5'-nucleotidase IA) (cN-IA)	22.417	21.9889	22.4542	22.5836	23.3245	23.1045	23.3352	23.2996	22.3751	22.1761	22.2299	22.5729	23.1107	22.9186	23.1147	23.1948	22.3515	22.5384	22.4515	22.2776	23.071	23.0772	23.1699	22.6042	22.9395	22.9349	22.6895	22.5603	23.4466	22.8857	23.2076	23.1455	1.02151	0.766627	0.827956	0.0851395	0.877499	0.309391	0.767364	0.0140727
A3KGB4	TBC8B_MOUSE	TBC1 domain family member 8B	21.0083	20.2419	18.8715	20.3206	21.4217	22.056	21.8351	21.701	19.6326	20.3522	20.4656	20.6514	21.9903	22.4614	22.0001	21.9785	20.3724	19.8021	20.2873	20.0854	22.2329	22.0503	22.5734	22.6438	19.2654	20.189	18.4468	20.4841	21.5805	21.8548	22.1219	21.6997	0.907626	0.956862	1.54101	0.0182134	1.4811	0.0220259	1.27793	0.303024
A3KMP2	TTC38_MOUSE	Tetratricopeptide repeat protein 38 (TPR repeat protein 38)	23.5004	23.1153	23.0686	22.683	23.4535	23.5588	23.4349	23.1774	22.6218	22.4117	22.8078	23.3126	22.7424	22.973	23.2795	23.2451	23.1307	22.9358	22.6656	22.8844	23.1857	23.7204	22.9186	22.5786	23.2367	22.7038	22.6574	23.2996	23.6508	23.4665	23.4024	23.3762	0.86622	0.367224	0.840713	0.275045	0.803546	0.184392	0.939006	0.731402
A6H5Z3	EXC6B_MOUSE	Exocyst complex component 6B (Exocyst complex component Sec15B) (SEC15-like protein 2)	26.0583	26.1021	26.0048	26.1536	26.3803	26.4265	26.3683	26.1351	26.159	26.0066	26.0565	26.2543	26.3754	26.2378	26.2928	26.4108	26.3297	26.2455	26.2155	26.1748	26.4034	26.4545	26.6519	25.9146	26.2636	26.3496	26.1367	26.3663	26.3015	26.203	26.6614	26.3423	1.11868	0.0121079	1.03421	0.871792	0.994999	0.913768	0.973057	0.564901
A6H611	MIPEP_MOUSE	Mitochondrial intermediate peptidase (MIP) (EC 3.4.24.59)	24.1589	23.9817	24.2106	24.559	24.3345	24.3187	24.1456	24.4653	24.1737	23.7387	23.8974	24.379	24.0571	24.168	24.2053	24.4785	24.0169	24.011	24.0972	24.04	24.3083	24.4113	24.1165	23.9009	24.1811	24.4047	24.3584	23.9622	24.4521	24.0991	24.3426	24.2929	0.869685	0.179083	0.918099	0.350651	0.929772	0.435352	0.873473	0.12023
A6H630	ARMT1_MOUSE	Protein-glutamate O-methyltransferase (EC 2.1.1.-) (Acidic residue methyltransferase 1)	26.6319	26.7065	26.5087	26.5408	26.5437	26.5748	26.5497	26.4734	26.3552	26.5658	26.5743	26.616	26.6148	26.7417	26.6882	26.6268	26.7872	26.6229	26.6309	26.447	26.8002	26.7517	26.8188	26.6775	26.5566	26.5791	26.4815	26.6433	26.6677	26.6426	26.715	26.5416	1.01955	0.77251	1.17053	0.00103882	1.0867	0.0471597	1.04299	0.488692
A6H6A9	RBG1L_MOUSE	Rab GTPase-activating protein 1-like	23.6384	23.5517	23.4754	23.4573	23.367	23.332	23.4711	23.7096	23.7118	23.4463	23.7323	23.8668	23.5313	23.637	23.8844	23.4132	24.0753	23.8263	24.035	23.8428	23.7367	23.9192	24.3474	23.6527	23.8251	24.1155	24.1016	24.0026	23.7219	23.5287	23.8442	24.0215	1.33484	0.00163472	1.37775	0.0457029	1.1094	0.496186	0.954865	0.501409
A6X8Z5	RHG31_MOUSE	Rho GTPase-activating protein 31 (Cdc42 GTPase-activating protein)	24.1276	24.3458	24.7199	24.9674	24.9833	25.3566	25.5446	25.4283	23.9105	23.3686	23.8779	24.5585	23.1431	23.3928	23.3466	23.636	25.3115	24.2111	24.7306	24.0977	20.2786	25.4416	20.4657	25.0589	25.0047	25.0646	25.3398	25.2661	25.1512	25.5712	25.2585	25.3635	1.06757	0.891938	0.489012	0.125819	0.488453	0.124339	0.704972	0.0911415
A6X919	D19L1_MOUSE	Probable C-mannosyltransferase DPY19L1 (EC 2.4.1.-) (Dpy-19-like protein 1) (Protein dpy-19 homolog 1)	22.9008	22.8434	23.3346	23.1007	22.5595	21.7923	22.4529	21.7744	23.1105	22.986	22.6477	22.9486	22.6361	21.4511	22.2711	22.2157	23.5594	23.0791	23.2	23.1773	22.2701	22.5242	22.5046	21.6357	23.4046	23.4711	23.0952	23.2052	22.7028	22.5853	22.5694	22.3453	1.15504	0.220849	1.06048	0.77336	0.822746	0.200568	0.975372	0.779041
A6X935	ITIH4_MOUSE	Inter alpha-trypsin inhibitor, heavy chain 4 (ITI heavy chain H4) (ITI-HC4) (Inter-alpha-inhibitor heavy chain 4)	20.9898	22.2387	21.1169	21.3995	20.5393	21.8054	21.279	21.1503	22.569	21.6021	22.9571	21.3834	21.9886	21.3054	22.2147	21.0397	20.7207	20.5393	21.1639	20.4061	19.9864	20.7419	20.5414	20.2445	20.5224	21.4624	21.5919	21.0425	21.3599	20.3989	20.8508	20.925	0.579096	0.0666747	0.552681	0.0384311	0.698933	0.0973533	0.719495	0.176928
A8Y5H7	S14L1_MOUSE	SEC14-like protein 1	23.0637	22.7571	22.7431	23.2048	22.6527	22.8369	22.8087	22.7126	23.051	22.5723	22.9728	23.0431	22.2262	22.5655	22.8468	22.9177	23.1253	22.8556	23.2279	23.1067	22.825	22.8551	22.9726	22.3418	22.8982	23.2217	23.0706	23.0568	22.8304	22.4013	22.8509	23.0313	1.09377	0.364074	1.00911	0.978519	0.980377	0.88211	1.01316	0.873916
A9Q751	PCDP1_MOUSE	Cilia- and flagella-associated protein 221 (Primary ciliary dyskinesia protein 1)	26.7956	26.71	26.9294	26.9181	26.7029	26.8685	26.763	26.7007	26.7007	26.9265	26.7227	26.7615	26.6101	26.7485	26.7874	26.7503	26.8794	26.973	26.9497	27.0246	26.8954	26.8213	27.2599	26.2731	27.1128	27.0465	26.8923	26.9527	26.7035	26.5494	27.0051	26.7254	1.0841	0.0978931	1.06708	0.804565	1.07079	0.777015	0.968669	0.469194
B0F2B4	NLGN4_MOUSE	Neuroligin 4-like (Neuroligin-4) (NL-4)	24.8039	24.7413	24.6198	24.9041	24.2953	23.7598	23.7404	24.1351	24.6598	24.5829	24.6873	24.9466	23.0955	23.6102	23.883	24.202	24.7433	24.7417	24.834	24.4068	23.818	23.9835	23.689	23.8258	24.9543	25.0209	24.652	24.7309	23.7222	24.2836	24.0575	24.1484	0.945628	0.469846	0.888999	0.347845	0.850018	0.14574	0.896735	0.265861
B0V2N1	PTPRS_MOUSE	Receptor-type tyrosine-protein phosphatase S (R-PTP-S) (EC 3.1.3.48) (PTPNU-3) (Receptor-type tyrosine-protein phosphatase sigma) (R-PTP-sigma)	29.0378	28.9204	28.9588	29.0829	29.2042	29.2279	29.1977	29.3056	28.9827	28.8683	28.9063	28.9916	29.1874	29.2898	29.191	29.3109	29.0975	29.1459	29.1227	29.0513	29.3349	29.3239	29.5385	29.1096	29.0345	29.1696	28.9944	29.1131	29.1317	29.0868	29.4126	29.2372	1.0743	0.0478333	1.07194	0.34682	1.0808	0.371742	1.01767	0.571223
B1AR13	CISD3_MOUSE	CDGSH iron-sulfur domain-containing protein 3, mitochondrial (Melanoma nuclear protein 13)	24.7836	24.6816	24.6819	24.4576	24.7452	24.9026	24.8625	24.7951	24.7049	24.6945	24.8481	25.0341	24.7436	24.4707	25.0038	24.9882	24.8105	24.8362	24.7818	24.9111	24.6988	24.6258	25.0336	24.2798	25.0162	24.8133	24.7604	24.6215	25.0584	24.4549	24.9216	24.4867	1.13266	0.0480838	0.905381	0.332977	0.952364	0.755124	1.01807	0.723261
B1AS29	GRIK3_MOUSE	Glutamate receptor ionotropic, kainate 3 (GluK3) (Glutamate receptor 7) (GluR-7) (GluR7)	21.0132	20.8681	21.7645	21.7677	19.2248	20.5779	19.8995	17.4578	20.9749	21.1628	21.0313	21.4497	20.71	19.6632	19.535	20.4833	21.7249	21.7976	20.7893	21.3923	19.5521	19.8153	20.999	19.8349	20.8878	21.5666	21.7203	20.5197	20.5844	20.1106	19.5496	18.2197	1.04591	0.834276	1.41551	0.346221	1.25021	0.499632	1.16707	0.514816
B1AVY7	KI16B_MOUSE	Kinesin-like protein KIF16B	22.6364	23.2421	22.2944	22.3905	22.1845	22.4425	22.9127	22.7655	22.8489	22.7522	22.9617	22.8286	23.1262	23.397	22.997	22.6704	22.6425	22.6394	22.42	22.536	23.1191	22.7318	23.4791	23.4001	22.2791	22.2874	22.4131	22.5056	22.7044	22.6892	22.5717	22.3365	0.914771	0.723577	1.5235	0.0417992	1.54564	0.0183597	1.13916	0.0472229
B1AVZ0	UPP_MOUSE	Uracil phosphoribosyltransferase homolog	21.4078	21.3825	21.2934	21.4964	21.6028	21.5366	21.2683	21.114	21.1681	21.327	21.5009	20.8212	21.0342	21.0384	20.8134	21.2458	21.4301	21.1469	21.2173	20.938	22.0689	21.3518	21.6553	21.2887	21.0268	21.4675	21.4482	21.4345	21.0664	21.2449	21.7079	20.5597	0.868695	0.101599	1.17405	0.358193	1.3407	0.183135	0.894037	0.314188
B1AXH1	NHSL2_MOUSE	NHS-like protein 2	25.9689	25.8311	25.9507	26.0435	26.6124	26.5679	26.5486	26.6165	26.0053	25.7879	25.7534	26.0425	26.5518	26.6051	26.5338	26.517	26.028	25.9462	26.0482	25.8329	27.1187	26.7398	27.1934	26.8118	26.0747	25.9745	25.782	25.7368	26.5547	26.8357	26.942	26.7898	1.01096	0.824209	1.31245	0.0152656	1.14196	0.229256	1.048	0.4719
B1AXV0	FRS1L_MOUSE	DOMON domain-containing protein FRRS1L (Ferric-chelate reductase 1-like protein)	27.5047	27.5075	27.5522	27.4934	27.7145	27.7474	27.6189	27.7502	27.5839	27.551	27.5199	27.4067	27.4811	27.567	27.5071	27.5753	27.7058	27.611	27.5763	27.494	27.6348	27.7354	27.7652	27.664	27.6275	27.7538	27.6199	27.5283	27.5895	27.6497	27.8035	27.6611	1.06008	0.121833	0.994532	0.860827	1.01584	0.676826	0.97547	0.597061
B1AY13	UBP24_MOUSE	Ubiquitin carboxyl-terminal hydrolase 24 (EC 3.4.19.12) (Deubiquitinating enzyme 24) (Ubiquitin thioesterase 24) (Ubiquitin-specific-processing protease 24)	24.9605	25.4391	25.1588	25.0753	25.2045	25.0215	25.0121	25.375	25.3115	25.0802	24.8518	25.0172	24.9812	25.116	25.2018	25.0621	25.4536	25.0443	25.1491	25.1434	25.103	25.0723	25.1209	24.9501	25.07	25.2342	25.2961	25.5313	25.2148	25.295	25.3236	25.0373	1.02563	0.781742	0.934318	0.368615	0.895771	0.082572	0.941816	0.53709
B1AZI6	THOC2_MOUSE	THO complex subunit 2 (Tho2)	22.6652	22.5944	22.7249	22.7374	23.0601	22.9405	23.0759	22.5441	22.518	22.0755	22.5479	22.9313	22.8378	22.881	22.7637	22.9614	22.4825	22.5316	22.5147	22.2873	22.9554	23.0024	22.607	22.327	22.4549	22.972	22.8306	22.9644	23.0217	22.6581	22.9106	22.914	0.855998	0.0133389	0.887683	0.40077	0.911518	0.418887	0.777651	0.0392405
B1AZP2	DLGP4_MOUSE	Disks large-associated protein 4 (DAP-4) (PSD-95/SAP90-binding protein 4) (SAP90/PSD-95-associated protein 4) (SAPAP-4)	27.9799	28.0176	28.0393	28.0615	27.8956	27.893	27.8247	27.7847	28.095	28.0339	27.9571	28.0943	27.7816	27.9038	27.8115	27.7213	28.1617	28.1104	28.1455	28.0948	27.8681	27.8923	28.1625	27.7195	28.1564	28.2161	28.1097	28.1173	27.7223	27.6336	27.902	27.7363	1.07435	0.00430382	1.04924	0.548618	1.1233	0.183851	0.984787	0.47894
B2RQC6	PYR1_MOUSE	CAD protein [Includes: Glutamine-dependent carbamoyl-phosphate synthase (EC 6.3.5.5); Aspartate carbamoyltransferase (EC 2.1.3.2); Dihydroorotase (EC 3.5.2.3)]	25.9594	25.8682	25.5575	25.9635	26.0546	25.8231	25.9397	25.8014	26.0651	25.4903	25.7537	25.7449	26.141	26.0765	26.1559	26.1256	25.6162	25.7581	25.7206	25.8282	25.9607	26.0928	26.0774	25.6913	25.5712	25.437	25.6825	25.8336	25.933	25.8299	25.8388	25.918	0.924345	0.35225	1.03953	0.659508	1.05963	0.463528	1.06759	0.334527
B2RR83	YTDC2_MOUSE	3'-5' RNA helicase YTHDC2 (EC 3.6.4.13) (Keen to exit meiosis leaving testes under-populated protein) (Ketu) (YTH domain-containing protein C2) (mYTHDC2)	22.2612	21.9924	21.8307	22.0808	21.3241	21.4965	21.4494	21.8229	21.9174	21.4678	21.5977	22.1224	21.1668	21.6487	21.7237	21.7187	22.2758	21.8426	21.9186	21.3466	21.549	21.6289	20.6036	20.6345	21.9807	22.1535	22.2501	21.976	21.7583	21.7416	21.5784	21.1843	0.890869	0.390976	0.784097	0.211787	0.758461	0.18782	0.863405	0.27414
B2RRE7	OTUD4_MOUSE	OTU domain-containing protein 4 (EC 3.4.19.12)	22.5839	22.5897	22.4019	23.046	22.6203	22.9672	22.4381	23.049	22.3917	22.3257	22.3517	22.5164	22.6283	22.5255	22.122	22.7369	22.6424	22.6414	22.6916	22.6234	22.601	22.819	22.9117	21.5375	22.64	22.7363	21.9573	22.3784	22.9126	22.4121	22.5403	22.1883	0.982235	0.968596	0.851328	0.419725	1.014	0.900045	1.14221	0.251603
B2RSH2	GNAI1_MOUSE	Guanine nucleotide-binding protein G(i) subunit alpha-1 (Adenylate cyclase-inhibiting G alpha protein)	30.2057	30.1049	30.4479	30.4196	30.2006	29.9993	30.0953	30.1527	30.402	30.4177	30.21	30.2528	30.2454	29.9519	30.01	30.0507	30.6655	30.4496	30.5627	30.4224	30.2758	30.3508	30.5978	29.9236	30.5111	30.6448	30.3373	30.4733	30.0778	30.1535	30.2237	29.95	1.17011	0.0609524	1.14304	0.275402	1.15029	0.265018	1.02281	0.705477
B2RUJ5	APBA1_MOUSE	Amyloid-beta A4 precursor protein-binding family A member 1 (Adapter protein X11alpha) (Neuron-specific X11 protein) (Neuronal Munc18-1-interacting protein 1) (Mint-1)	25.3187	25.5426	25.5659	25.4908	25.2307	25.2145	25.0809	25.1734	25.2963	25.4988	25.3916	25.3697	25.156	24.852	25.1026	25.097	25.5878	25.4842	25.5171	25.5704	25.4523	25.1712	25.676	25.1255	25.5718	25.6247	25.4318	25.4925	25.2789	25.3107	25.4009	24.9258	1.04087	0.358547	1.14688	0.221785	1.09719	0.471928	1.00585	0.848875
B2RUR8	OTU7B_MOUSE	OTU domain-containing protein 7B (EC 3.4.19.12) (Cellular zinc finger anti-NF-kappa-B protein) (Zinc finger A20 domain-containing protein 1) (Zinc finger protein Cezanne)	18.7123	19.2172	18.0817	18.7459	19.91	18.8344	20.4145	20.5568	19.9411	19.1562	18.1365	20.0839	19.5506	19.0225	18.9198	19.6462	19.6551	19.2958	19.5562	18.3673	19.9452	20.4179	19.7272	20.2824	19.3341	19.7524	19.5841	19.974	20.5691	20.393	20.8721	20.6314	1.46826	0.207692	1.03662	0.709859	0.703132	0.0305909	0.767377	0.22012
B2RXC1	TPC11_MOUSE	Trafficking protein particle complex subunit 11	24.7844	24.8016	24.6085	25.0679	24.8479	24.6467	24.9564	24.7952	25.0387	25.0408	24.9668	24.9758	25.0255	24.9751	24.9201	24.9819	25.0345	25.0407	24.8971	24.959	24.7324	24.7076	24.8718	24.6152	25.0462	25.2085	24.8752	25.0846	24.9131	24.6795	25.0234	24.9031	1.11647	0.147827	0.945297	0.375565	0.901001	0.149279	0.949673	0.392071
B2RXS4	PLXB2_MOUSE	Plexin-B2	26.4989	26.0037	26.5109	26.2368	26.6013	26.3422	26.5611	26.1698	26.4646	25.9805	26.3166	26.3346	26.599	26.4406	26.3405	26.4229	26.5178	26.659	26.5615	26.7149	26.4511	26.8736	26.7139	26.7976	26.738	26.3844	26.8437	26.6549	26.8362	26.7413	26.992	26.629	1.22095	0.0583924	1.22145	0.0771263	0.940694	0.478434	0.966207	0.711199
B2RY56	RBM25_MOUSE	RNA-binding protein 25 (RNA-binding motif protein 25)	26.8423	27.0699	26.6477	26.826	26.8502	26.9217	27.0243	26.9716	26.9572	27.0888	27.0792	26.9848	27.3468	27.5586	27.233	26.9574	26.9039	26.803	26.7997	26.6955	27.0555	27.0477	27.3319	27.3319	26.5561	26.6048	26.5694	26.8729	26.8276	26.8999	26.8093	27.1102	0.964654	0.650629	1.19348	0.0309193	1.21568	0.038888	1.1062	0.132328
B5TVM2	ILDR2_MOUSE	Immunoglobulin-like domain-containing receptor 2 (Lisch-like isoform 1)	25.3116	25.2529	25.2892	25.1815	24.1319	24.721	24.5146	24.6391	25.1978	25.1104	24.8519	25.2146	24.5919	24.6669	24.2759	24.7445	24.9975	25.1193	25.2508	25.164	24.7246	24.6706	25.0573	24.9136	25.1228	25.0717	24.9691	25.019	24.3158	24.6313	24.5031	24.2917	0.917694	0.0802737	1.2581	0.0745995	1.3264	0.0147511	1.0636	0.211034
B7ZMP1	XPP3_MOUSE	Xaa-Pro aminopeptidase 3 (X-Pro aminopeptidase 3) (EC 3.4.11.9) (Aminopeptidase P3) (APP3)	23.7677	24.1226	23.563	24.1864	23.585	23.9167	23.7052	23.8634	23.8872	23.7676	23.9475	24.2303	23.7674	23.7939	23.7988	23.5188	24.0638	23.7783	24.2863	23.8722	23.984	23.9989	24.5918	23.9464	24.2539	23.8652	23.889	24.1017	23.574	23.648	23.5932	23.7806	1.05786	0.644401	1.30422	0.0792242	1.41953	0.0244073	0.9842	0.857086
B9EHT4	CLIP3_MOUSE	CAP-Gly domain-containing linker protein 3 (Cytoplasmic linker protein 170-related 59 kDa protein) (CLIP-170-related 59 kDa protein) (CLIPR-59)	23.3619	22.9251	23.1759	23.2164	23.1712	23.1073	23.1289	22.9915	23.4034	22.918	22.9602	23.3207	22.7358	22.7909	22.9885	23.3061	23.2091	23.0843	22.9964	23.0933	23.2388	23.106	23.2418	22.8239	23.0615	23.2635	23.0336	23.3813	22.9794	22.688	23.2554	22.9589	0.945735	0.490119	1.00768	0.979093	1.0927	0.417588	0.936632	0.378578
B9EJ86	OSBL8_MOUSE	Oxysterol-binding protein-related protein 8 (ORP-8) (OSBP-related protein 8)	27.4935	27.5823	27.4705	27.6195	27.1522	27.2004	27.1407	27.0526	27.5284	27.547	27.4857	27.608	27.1421	27.1368	27.072	27.2058	27.519	27.5587	27.4541	27.3837	27.2321	27.1948	27.3727	26.9198	27.4993	27.5721	27.6219	27.5351	27.101	27.0495	27.0957	27.0636	0.957676	0.27594	1.03633	0.678786	1.0802	0.325479	0.947745	0.143204
B9EJA2	CTTB2_MOUSE	Cortactin-binding protein 2 (CortBP2)	27.9608	27.9474	27.9241	27.9021	28.2141	28.334	28.1946	28.327	27.9269	28.0922	28.0318	28.0278	28.3928	28.4476	28.2954	28.2292	27.9966	28.1525	27.8816	27.9227	28.4351	28.3897	28.7003	28.344	27.9013	27.7517	27.7926	28.0486	28.1166	28.2384	28.2986	28.3078	1.04125	0.404534	1.15292	0.0633048	1.17429	0.0472477	1.08217	0.245618
B9EKR1	PRPTZ_MOUSE	Receptor-type tyrosine-protein phosphatase zeta (R-PTP-zeta) (EC 3.1.3.48)	30.3447	30.2793	30.3711	30.4515	30.4891	30.5255	30.5937	30.5519	30.4935	30.3619	30.38	30.4031	30.6268	30.5295	30.53	30.5828	30.4522	30.4225	30.4129	30.3219	30.6362	30.5485	30.8977	30.2669	30.2965	30.4276	30.3388	30.3874	30.389	30.4009	30.6222	30.416	1.02827	0.40407	1.04557	0.732124	1.1054	0.391908	1.02794	0.35893
D3YVF0	AKAP5_MOUSE	A-kinase anchor protein 5 (AKAP-5) (A-kinase anchor protein 150 kDa) (AKAP 150) (P150) (cAMP-dependent protein kinase regulatory subunit II high affinity-binding protein)	30.248	30.2803	30.3552	30.1324	29.4556	29.5808	29.47	29.2229	30.2551	30.2926	30.2055	30.2383	29.5288	29.4957	29.4406	29.4128	30.302	30.2622	30.4016	30.2966	29.7188	29.6573	30.115	29.7598	30.2359	30.1745	30.1126	30.2145	29.3663	29.4601	29.4841	29.3358	1.04272	0.306875	1.30688	0.0244954	1.32985	0.010323	1.09537	0.0175196
D3YXK2	SAFB1_MOUSE	Scaffold attachment factor B1 (SAF-B1)	25.8017	26.1699	25.9066	25.7263	25.8633	26.376	26.2969	26.1701	25.359	25.967	25.965	25.9242	26.5323	26.6465	26.2582	26.2223	25.9242	25.6245	25.791	25.911	26.5	26.2152	26.693	26.6968	25.5843	25.592	25.6479	25.3346	25.8899	25.9839	25.9427	26.0917	0.93721	0.486207	1.2744	0.071385	1.47448	0.00397361	1.20831	0.0323946
D3YZP9	CCDC6_MOUSE	Coiled-coil domain-containing protein 6	26.6767	26.6026	26.3604	26.3693	26.5788	26.308	26.1628	26.44	26.5281	26.1876	26.2453	26.4581	26.2116	26.2507	26.5257	26.4709	26.2455	26.4578	26.4517	26.2741	26.4346	26.1971	26.5213	26.1754	26.3565	26.5011	26.6722	26.6042	26.5771	26.3178	26.6809	26.4338	0.902233	0.192033	0.972112	0.756072	0.889361	0.197045	0.884072	0.0950069
D3YZU1	SHAN1_MOUSE	SH3 and multiple ankyrin repeat domains protein 1 (Shank1)	30.1597	30.207	30.1572	30.2416	29.9823	29.9944	29.9735	29.9717	30.2224	30.1206	30.096	30.2806	30.0785	30.0218	29.844	30.039	30.241	30.1727	30.2296	30.0681	29.9973	29.9999	30.1292	29.9889	30.2893	30.2274	30.2143	30.221	29.9081	29.7661	30.0722	29.9212	0.991501	0.771597	1.0349	0.204217	1.0785	0.165983	0.960033	0.212762
D3Z4S3	PTRD1_MOUSE	Putative peptidyl-tRNA hydrolase PTRHD1 (EC 3.1.1.29) (Peptidyl-tRNA hydrolase domain-containing protein 1)	22.8326	22.9815	22.8781	23.3902	24.9163	24.3817	24.6293	24.8693	22.4807	22.635	22.3393	23.0496	24.2228	23.5623	24.0322	24.4961	23.2829	22.7232	22.967	23.0155	24.7834	24.9159	24.6173	24.2503	23.0285	23.5338	23.5136	23.2094	25.1056	25.1064	24.8203	24.8748	0.981246	0.895522	0.964606	0.772098	0.80099	0.0850181	0.797828	0.101764
D3Z7H4	GSG1L_MOUSE	Germ cell-specific gene 1-like protein (GSG1-like protein)	23.3834	23.4665	23.3852	23.7146	20.3188	19.5879	20.074	20.9278	23.064	23.4306	23.4575	23.6936	18.4612	19.5185	20.2082	20.1505	23.9794	23.7751	23.7907	23.5899	20.2596	20.2955	19.6653	20.2021	23.8376	23.5166	23.2136	23.9175	20.3278	19.8946	20.153	19.4307	1.22809	0.0376913	0.881704	0.713466	1.10006	0.552357	1.10405	0.400909
D3Z7P3	GLSK_MOUSE	Glutaminase kidney isoform, mitochondrial (GLS) (EC 3.5.1.2)	31.827	31.7954	31.9659	31.944	31.5139	31.587	31.6789	31.4912	31.8429	31.8983	31.8487	31.88	31.5447	31.5274	31.5325	31.6333	31.9671	31.9508	31.9136	31.9437	31.5983	31.6387	31.7837	31.3088	31.8895	31.8193	31.8918	31.9192	31.3685	31.1531	31.5695	31.3469	1.04172	0.214288	1.01591	0.896933	1.16908	0.139654	1.04498	0.0380184
E0CZ16	KLHL3_MOUSE	Kelch-like protein 3	21.4172	20.8614	20.3773	21.3548	21.0217	21.3163	21.3329	21.4427	20.865	21.1247	21.0802	21.4481	21.5043	21.5278	21.4966	21.758	21.2761	21.4251	21.3065	21.9094	21.4444	21.8571	21.5112	21.0392	20.5716	21.2992	21.19	21.6003	21.4852	21.3595	21.4537	21.4395	1.35869	0.144003	1.15288	0.369719	1.04002	0.872308	1.22418	0.274819
E9PUL5	PRRT2_MOUSE	Proline-rich transmembrane protein 2 (Dispanin subfamily B member 3) (DSPB3)	29.6451	29.8257	29.4246	29.417	29.204	29.2318	29.166	29.3265	29.6732	29.7059	29.5394	29.4317	29.2583	29.2511	29.1006	29.3153	29.5431	29.4024	29.5987	29.4251	29.7339	29.0225	29.7813	29.533	29.6163	29.7993	29.3081	29.287	29.148	29.2589	29.1225	29.2911	0.937174	0.460026	1.24293	0.157698	1.26591	0.130406	0.983319	0.940363
E9PV24	FIBA_MOUSE	Fibrinogen alpha chain [Cleaved into: Fibrinopeptide A; Fibrinogen alpha chain]	26.22	26.3566	26.0496	26.066	25.6455	26.0708	26.1093	25.5587	27.0741	26.4504	27.0942	26.0499	26.6211	25.8807	26.1937	25.7248	26.2146	26.1688	26.042	26.0721	26.0878	26.048	26.3361	25.7902	26.1481	25.8889	25.9935	26.3429	25.9526	25.793	25.1522	25.902	0.964277	0.577746	1.15788	0.270562	1.27062	0.142474	1.01569	0.781159
E9PVA8	GCN1_MOUSE	eIF-2-alpha kinase activator GCN1 (GCN1 eIF-2-alpha kinase activator homolog) (GCN1-like protein 1) (General control of amino-acid synthesis 1-like protein 1) (Translational activator GCN1)	25.9888	25.8502	25.887	26.0079	26.0316	25.9362	26.1941	25.9997	26.1658	25.9555	25.898	25.9983	26.3823	26.1794	26.2828	26.1413	25.9173	25.9538	25.9238	26.1505	26.3896	26.1494	26.419	25.831	25.8355	25.9933	25.884	26.0324	26.0891	26.0476	26.1271	26.0517	1.03857	0.462089	1.12683	0.32667	1.09934	0.422256	1.03606	0.512558
E9PX95	ABCAH_MOUSE	ATP-binding cassette sub-family A member 17	19.5649	18.9427	19.3125	19.4747	21.484	21.3503	21.6849	21.9029	17.6687	19.4286	18.1794	19.7396	21.7511	21.3044	21.3354	21.7374	19.0944	17.4237	19.3148	17.283	22.0013	21.7443	21.6817	21.7297	18.7323	20.6736	19.9463	18.9942	21.9253	21.7316	21.6834	22.072	0.581842	0.10846	1.12816	0.238831	0.954795	0.599063	0.424987	0.110325
E9Q3L2	PI4KA_MOUSE	Phosphatidylinositol 4-kinase alpha (PI4-kinase alpha) (PI4K-alpha) (PtdIns-4-kinase alpha) (EC 2.7.1.67)	30.1764	30.2733	30.2425	30.2885	30.0508	29.9432	29.9598	29.9354	30.4004	30.3418	30.3667	30.1426	29.9357	29.9804	29.9788	29.9964	30.4605	30.3503	30.41	30.368	30.1543	30.0046	30.2779	29.7007	30.4885	30.5332	30.3574	30.4052	30.1517	29.9059	30.0159	29.9078	1.11112	0.00480065	1.05483	0.642957	1.03609	0.785768	0.966017	0.335406
E9Q401	RYR2_MOUSE	Ryanodine receptor 2 (RYR-2) (RyR2) (Cardiac muscle ryanodine receptor) (Cardiac muscle ryanodine receptor-calcium release channel) (Type 2 ryanodine receptor)	30.0302	30.0883	30.0392	30.113	30.5188	30.3997	30.4161	30.5367	30.1926	30.0725	30.1316	30.146	30.3669	30.4014	30.5563	30.4994	30.4022	30.1655	30.2416	30.1602	30.7213	30.5073	30.7012	30.2439	30.4261	30.502	30.1778	30.3342	30.6059	30.5275	30.7436	30.5613	1.13104	0.0265869	1.06196	0.539683	0.961835	0.603029	0.920655	0.237799
E9Q4P1	WDFY1_MOUSE	WD repeat and FYVE domain-containing protein 1 (WD40- and FYVE domain-containing protein 1)	26.5071	26.6351	26.6934	26.6498	26.4684	26.4248	26.4771	26.3453	26.5851	26.5338	26.5456	26.5273	26.3334	26.3373	26.4194	26.5038	26.0617	24.5861	24.5838	25.9212	25.9502	24.9499	24.8342	25.7299	25.6125	24.8034	25.8802	25.9797	25.8805	25.0912	25.8456	25.7552	0.444882	0.0172597	0.505527	0.00900516	0.852433	0.439443	0.882034	0.584995
E9Q4S1	PDE8B_MOUSE	High affinity cAMP-specific and IBMX-insensitive 3',5'-cyclic phosphodiesterase 8B (PDE8B) (EC 3.1.4.53) (Cell proliferation-inducing gene 22 protein)	25.3765	25.2264	25.3906	25.2685	25.0671	25.1018	25.2058	25.0782	25.2582	25.3296	25.4215	25.3874	24.7542	24.7286	24.8344	25.0346	25.5167	25.294	25.1519	25.2662	25.5785	25.0316	25.3592	24.5947	25.1533	25.3754	25.1199	25.3257	24.9692	24.6643	24.9355	25.0527	0.997358	0.926618	1.05163	0.901946	1.20943	0.345037	1.04657	0.543847
E9Q557	DESP_MOUSE	Desmoplakin (DP)	24.9982	24.6127	24.7639	25.1503	25.5175	24.3694	25.1123	24.7189	25.198	24.9567	25.0468	25.0764	25.4113	24.6772	25.5166	25.3582	24.2908	24.9454	24.0474	24.9655	22.8956	25.2733	23.7136	24.4549	24.4853	24.8138	25.1288	24.6638	24.7676	25.0829	24.8815	24.7507	0.824157	0.268195	0.637098	0.185722	0.690605	0.177019	0.88548	0.464063
E9Q6P5	TTC7B_MOUSE	Tetratricopeptide repeat protein 7B (TPR repeat protein 7B)	27.7308	27.7819	27.7094	27.8679	27.5898	27.4983	27.4706	27.4493	28.0381	27.846	27.831	27.8183	27.4731	27.5041	27.5251	27.5366	27.9975	27.8582	28.0059	27.9023	27.6274	27.4912	27.8165	27.1982	27.9701	28.0706	27.9379	27.9904	27.5293	27.2649	27.5179	27.5221	1.12394	0.0157288	1.03353	0.822669	1.06277	0.625212	0.965452	0.307447
E9Q735	UBE4A_MOUSE	Ubiquitin conjugation factor E4 A (EC 2.3.2.-)	24.0941	24.1085	23.7743	24.2518	24.2487	24.2462	24.076	24.2127	23.7569	23.6732	23.5519	24.2292	23.6569	23.87	24.2057	24.1742	23.9268	23.8043	24.1282	24.0339	24.1381	24.1793	24.0775	23.8253	24.1493	24.1061	24.0696	24.2539	24.0762	24.1207	24.2667	24.2957	0.940105	0.519226	0.909906	0.165583	0.912916	0.209604	0.89003	0.0768
E9Q7T7	CHADL_MOUSE	Chondroadherin-like protein	21.7195	20.6041	20.8581	21.6981	21.5357	21.4555	22.1289	22.2519	21.3589	20.9	19.9143	20.9296	21.4673	21.3539	22.1154	22.2756	20.5797	20.9035	21.0411	21.7905	21.724	21.526	21.844	21.5866	21.1013	21.5607	21.7635	21.6474	22.1715	21.2473	22.1083	21.8531	0.899872	0.726114	0.864538	0.451965	0.863114	0.461836	0.764188	0.186113
E9Q8I9	FRY_MOUSE	Protein furry homolog	27.384	27.4517	27.3091	27.4903	27.5401	27.3567	27.363	27.6456	27.3158	27.2878	27.3623	27.4687	27.3412	27.2983	27.5091	27.4921	27.6034	27.5064	27.3905	27.4767	27.4535	27.4798	27.427	27.1866	27.4791	27.5195	27.3745	27.5787	27.5732	27.4092	27.6431	27.6303	1.0613	0.199463	0.939345	0.394366	0.885411	0.0859636	1.00445	0.921625
F6SEU4	SYGP1_MOUSE	Ras/Rap GTPase-activating protein SynGAP (Neuronal RasGAP) (Synaptic Ras GTPase-activating protein 1) (Synaptic Ras-GAP 1)	32.0439	32.1518	32.1313	32.1211	32.13	32.2136	32.1047	32.1952	32.0369	32.0297	31.9962	32.1336	31.8781	32.202	32.0279	32.1753	32.1715	32.1665	32.24	32.1238	32.2302	32.1535	32.4222	32.0851	32.139	31.9928	32.0847	32.1229	31.9413	31.9428	32.302	32.1573	1.04497	0.108512	1.04738	0.453773	1.09762	0.276109	1.06445	0.0670491
F6W8I0	YJEN3_MOUSE	YjeF N-terminal domain-containing protein 3 (YjeF_N3) (hYjeF_N3)	24.9674	25.3723	25.2022	25.7008	26.4227	26.3227	26.4604	26.737	24.6791	24.7203	25.0616	25.1413	25.7231	26.1368	26.1929	26.0689	26.4494	25.0061	25.506	25.5957	25.9997	26.6479	26.0671	26.4916	25.7887	25.6221	25.8512	26.2717	26.1484	26.1247	26.6878	26.615	1.32066	0.367075	0.891101	0.3501	0.939937	0.686342	0.89064	0.487227
F6ZDS4	TPR_MOUSE	Nucleoprotein TPR (NPC-associated intranuclear protein) (Translocated promoter region and nuclear basket protein)	26.1764	26.2418	26.1315	25.9431	26.0524	26.0158	26.0216	25.8409	25.918	26.1459	26.2156	26.0613	26.2451	26.168	26.1209	25.9139	26.1502	25.9718	25.9651	26.097	26.1073	25.9282	26.3821	26.182	26.1673	26.061	26.1474	26.0684	25.959	25.9882	25.9307	26.0161	0.946631	0.366543	1.12824	0.163899	1.13703	0.1149	0.956924	0.269905
F8VPU2	FARP1_MOUSE	FERM, ARHGEF and pleckstrin domain-containing protein 1 (FERM, RhoGEF and pleckstrin domain-containing protein 1)	28.2568	28.0941	28.2503	28.2891	27.7288	27.8253	27.9466	27.7959	28.1253	28.1631	28.1268	28.2416	28.0591	27.9464	27.8257	27.8205	28.2361	28.3942	28.3415	28.2932	27.9904	28.0942	28.3073	27.8641	28.293	28.1302	28.2939	28.1827	27.8702	27.9013	27.9226	27.778	1.06652	0.140542	1.18668	0.0610096	1.15203	0.0951663	1.06491	0.136335
G3X9J0	SI1L3_MOUSE	Signal-induced proliferation-associated 1-like protein 3 (SIPA1-like protein 3) (SPA-1-like protein 3)	27.1337	27.0224	27.4493	27.4986	27.9474	27.9555	27.8682	27.8135	27.4631	27.2208	27.2027	27.0234	27.7273	27.5748	27.833	27.8158	27.5125	27.4267	27.4833	27.5287	27.9046	27.8872	28.0653	27.5762	27.4968	27.5768	27.3344	27.5778	27.8256	27.7891	28.1792	27.8873	1.14727	0.125632	0.980511	0.737641	0.959389	0.663156	0.992079	0.892724
G3X9K3	BIG1_MOUSE	Brefeldin A-inhibited guanine nucleotide-exchange protein 1 (BIG1) (Brefeldin A-inhibited GEP 1) (ADP-ribosylation factor guanine nucleotide-exchange factor 1)	26.5138	26.5566	26.6782	26.5531	26.411	26.3056	26.3767	26.5347	26.5899	26.6214	26.5921	26.5736	26.273	26.3347	26.4892	26.4171	26.6792	26.5169	26.6568	26.4988	26.4387	26.334	26.6935	26.2887	26.715	26.5898	26.5169	26.7173	26.3606	26.2177	26.5618	26.4433	1.00934	0.838402	1.02675	0.767164	1.03255	0.724146	0.967903	0.515931
G3XA57	RFIP2_MOUSE	Rab11 family-interacting protein 2 (Rab11-FIP2)	26.5443	26.8175	26.7655	26.8102	26.7575	26.9522	26.7513	26.6505	26.6935	26.8738	26.6388	26.7292	26.6776	26.6997	26.6864	26.7953	26.771	26.7524	26.8954	26.7842	26.8676	26.6161	27.0781	26.7374	26.7219	26.5533	26.6591	26.6903	26.6182	26.5792	26.846	26.6933	1.04485	0.392039	1.03738	0.703122	1.10742	0.267544	1.10521	0.0251248
G5E829	AT2B1_MOUSE	Plasma membrane calcium-transporting ATPase 1 (PMCA1) (EC 3.6.3.8) (Plasma membrane calcium ATPase isoform 1) (Plasma membrane calcium pump isoform 1)	31.5681	31.617	31.6779	31.7014	32.1639	32.0538	31.9931	32.1052	31.63	31.6789	31.5991	31.7304	31.8689	32.0283	31.9304	32.0364	31.829	31.7584	31.7829	31.5515	32.1161	31.9476	32.2817	31.7458	31.8241	31.9336	31.6881	31.7729	31.9117	31.809	32.2341	32.0692	1.06601	0.239464	0.969964	0.657046	1.0149	0.913257	0.950565	0.389447
G5E870	TRIPC_MOUSE	E3 ubiquitin-protein ligase TRIP12 (EC 2.3.2.26) (HECT-type E3 ubiquitin transferase TRIP12) (Thyroid receptor-interacting protein 12) (TR-interacting protein 12) (TRIP-12)	24.9905	24.0796	24.8544	25.0206	25.2227	25.1156	25.2752	24.9625	24.9307	24.5002	24.32	24.8283	24.4399	24.2458	24.5953	25.0241	24.8049	24.8233	24.921	24.8234	24.3812	24.9179	23.7953	24.2355	24.5544	25.0042	25.2585	24.9821	25.2586	25.011	25.012	24.9017	1.04346	0.649352	0.590415	0.0152382	0.631476	0.026299	0.915485	0.499115
G5E8K5	ANK3_MOUSE	Ankyrin-3 (ANK-3) (Ankyrin-G)	29.7926	29.8033	29.7479	29.9001	30.1534	30.0646	30.077	30.1028	29.7478	29.7911	29.9351	29.8424	30.0797	29.9929	30.1314	30.0759	30.0022	29.8633	29.8441	29.6777	30.2682	30.1315	30.2911	29.8599	30.0073	30.1306	29.8018	29.8575	30.1176	30.0423	30.3206	30.0936	1.02766	0.64421	1.03361	0.718059	1.00004	0.961473	0.930667	0.344106
O08529	CAN2_MOUSE	Calpain-2 catalytic subunit (EC 3.4.22.53) (80 kDa M-calpain subunit) (CALP80) (Calcium-activated neutral proteinase 2) (CANP 2) (Calpain M-type) (Calpain-2 large subunit) (Millimolar-calpain) (M-calpain)	28.8359	28.8892	28.874	28.8838	28.8107	28.7993	28.8331	28.8369	28.9246	28.9778	29.0031	28.7984	28.8705	28.8022	28.9016	28.8646	29.0263	28.9304	29.0096	28.931	29.0534	28.966	29.1026	28.6377	28.9498	28.838	28.8155	28.9237	28.8956	28.7557	28.9661	28.8676	1.07485	0.0102603	1.09487	0.29704	1.05528	0.566994	1.06597	0.0659953
O08530	S1PR1_MOUSE	Sphingosine 1-phosphate receptor 1 (S1P receptor 1) (S1P1) (Endothelial differentiation G-protein coupled receptor 1) (Lysophospholipid receptor B1) (Sphingosine 1-phosphate receptor Edg-1) (S1P receptor Edg-1) (CD antigen CD363)	25.5322	25.5714	25.3694	25.7631	25.3203	25.5736	25.2287	25.3394	25.3454	25.328	25.5815	25.6568	25.5318	25.2581	25.327	25.1895	25.8941	25.7823	25.8309	25.6024	25.1757	25.7683	25.3446	24.943	25.8411	26.1019	25.7087	25.932	25.73	25.5025	25.4971	25.4426	1.16119	0.0766573	0.978738	0.770841	0.866241	0.251793	0.919174	0.29649
O08532	CA2D1_MOUSE	Voltage-dependent calcium channel subunit alpha-2/delta-1 (Voltage-gated calcium channel subunit alpha-2/delta-1) [Cleaved into: Voltage-dependent calcium channel subunit alpha-2-1; Voltage-dependent calcium channel subunit delta-1]	30.0737	30.0991	30.135	30.1265	29.684	29.7516	29.6442	29.7717	30.1779	30.206	30.1413	30.0769	29.7122	29.717	29.6919	29.6152	30.171	30.0553	30.1879	30.1141	29.7487	29.6459	30.0111	29.5279	30.0934	30.038	30.0123	30.0392	29.4776	29.4768	29.6072	29.5044	1.01694	0.504933	1.02162	0.854452	1.17053	0.090203	1.06216	0.0466654
O08539	BIN1_MOUSE	Myc box-dependent-interacting protein 1 (Amphiphysin II) (Amphiphysin-like protein) (Bridging integrator 1) (SH3 domain-containing protein 9)	31.1963	31.2472	31.2571	31.3083	31.5732	31.4492	31.508	31.4921	31.3226	31.2703	31.3144	31.2862	31.5591	31.3797	31.6776	31.4481	31.5397	31.3816	31.4454	31.3316	31.7585	31.7905	31.7814	31.4497	31.4501	31.6519	31.3765	31.5585	31.6612	31.6888	31.8338	31.6757	1.12809	0.0141729	1.14508	0.0698679	0.989792	0.835135	0.94188	0.303811
O08547	SC22B_MOUSE	Vesicle-trafficking protein SEC22b (ER-Golgi SNARE of 24 kDa) (ERS-24) (ERS24) (SEC22 vesicle-trafficking protein homolog B) (SEC22 vesicle-trafficking protein-like 1) (mSec22b)	28.8682	28.9634	29.0256	28.8894	28.596	28.7019	28.7041	28.5852	29.0321	29.1041	29.0063	28.8772	28.9642	28.8037	28.6484	28.5551	29.0649	28.9865	29.0298	28.9451	28.8966	28.6642	29.1623	28.8307	28.9889	28.9523	28.8835	28.9157	28.5647	28.6369	28.688	28.5653	1.04921	0.166423	1.19072	0.067627	1.2185	0.0435933	1.05091	0.0842827
O08553	DPYL2_MOUSE	Dihydropyrimidinase-related protein 2 (DRP-2) (Unc-33-like phosphoprotein 2) (ULIP-2)	35.8736	35.8582	35.8991	35.9364	36.1354	36.0908	36.1236	36.0423	35.9792	35.9005	35.8904	35.8036	36.1264	35.9888	36.1147	35.9972	36.0148	35.9817	35.9793	35.9452	36.282	36.2031	36.3818	36.0422	35.9814	36.192	36.0173	35.9389	36.163	36.2195	36.2551	36.0586	1.06313	0.00731697	1.0974	0.134167	1.04004	0.547448	0.962459	0.398287
O08576	RUN3A_MOUSE	RUN domain-containing protein 3A (Rap2-interacting protein 8) (RPIP-8)	26.054	25.939	25.7925	26.108	26.2622	26.2863	26.4083	26.3042	26.1032	25.6897	25.9535	26.0702	26.2969	26.2266	26.2802	26.2117	26.0808	25.9853	25.9386	26.0386	26.2381	26.4964	26.346	26.1044	25.929	25.952	25.8723	26.0565	26.2276	26.0295	26.393	26.0681	1.02347	0.641174	0.991062	0.837757	1.08415	0.358937	1.04091	0.282316
O08579	EMD_MOUSE	Emerin	27.3825	27.3425	27.4931	27.473	27.5075	27.6634	27.5882	27.2752	27.4574	27.6795	27.5304	27.3375	27.6608	27.3273	27.4644	27.3986	27.5846	27.4963	27.5408	27.6417	27.6467	27.4861	27.9164	27.0315	27.6175	27.5093	27.4182	27.5377	27.4118	27.2797	27.5063	27.2906	1.10401	0.0237007	1.02744	0.956335	1.13262	0.472328	1.03126	0.414644
O08581	KCNK1_MOUSE	Potassium channel subfamily K member 1 (Inward rectifying potassium channel protein TWIK-1)	23.8244	23.4415	23.6179	23.4584	23.462	22.8943	22.9614	22.898	23.6796	23.3421	23.0783	23.3955	23.5007	23.0579	23.181	23.4294	23.0929	23.4276	22.9408	22.9633	23.2917	22.9114	22.252	22.9686	23.4632	23.6159	23.3995	23.4195	23.2605	22.579	23.1252	23.4485	0.719875	0.0154871	0.887526	0.470978	0.849623	0.422116	0.780614	0.0237744
O08582	GTPB1_MOUSE	GTP-binding protein 1 (G-protein 1) (GP-1) (GP1)	26.1203	26.1039	26.0908	26.1424	26.1747	26.1759	26.1569	26.1922	26.2253	26.0708	26.1146	26.2492	26.4044	26.3034	26.1969	26.2321	26.2674	26.0908	26.0915	25.9434	26.3162	26.1826	26.4533	26.0771	25.9672	26.1848	26.0617	26.0352	26.2321	26.0934	26.1583	26.1497	0.991965	0.818651	1.06383	0.353455	1.07553	0.295871	1.02703	0.669292
O08583	THOC4_MOUSE	THO complex subunit 4 (Tho4) (Ally of AML-1 and LEF-1) (Aly/REF export factor) (REF1-I) (RNA and export factor-binding protein 1) (Transcriptional coactivator Aly/REF)	27.4628	27.4646	27.3544	27.493	27.4405	27.5543	27.5116	27.2858	27.6156	27.0993	27.3828	27.4933	27.5593	27.3444	27.3674	27.5467	27.2254	27.1295	27.1965	27.1258	27.6254	27.263	27.5453	27.372	27.2068	27.1808	27.4333	27.1893	27.5687	27.4218	27.2278	27.2803	0.826606	0.00043184	1.00473	0.974379	1.05525	0.519616	0.941782	0.24985
O08585	CLCA_MOUSE	Clathrin light chain A (Lca)	29.841	30.0401	29.9752	29.8483	29.5986	29.7934	29.6397	29.5896	29.9321	30.1283	30.0206	29.907	29.8717	29.9156	29.7016	29.626	30.037	30.0515	30.074	29.9558	29.8348	29.713	30.2764	29.8953	29.9649	29.8233	29.8237	29.9548	29.5582	29.6679	29.6797	29.55	1.07297	0.110473	1.22105	0.0799341	1.25757	0.046564	1.09961	0.0263008
O08586	PTEN_MOUSE	Phosphatidylinositol 3,4,5-trisphosphate 3-phosphatase and dual-specificity protein phosphatase PTEN (EC 3.1.3.16) (EC 3.1.3.48) (EC 3.1.3.67) (Mutated in multiple advanced cancers 1) (Phosphatase and tensin homolog)	23.512	23.7691	23.7263	23.6669	23.0956	23.2601	23.0837	22.6183	23.661	23.2669	23.5584	24.0392	23.3729	23.6131	22.7957	23.0139	23.7267	23.4679	23.3629	23.3256	22.7484	22.8444	23.3801	23.3978	23.3636	23.4155	23.2999	23.666	23.7981	23.2367	22.4461	23.19	0.875241	0.112814	1.06431	0.73512	0.919313	0.825831	1.02556	0.784785
O08599	STXB1_MOUSE	Syntaxin-binding protein 1 (Protein unc-18 homolog 1) (Unc18-1) (Protein unc-18 homolog A) (Unc-18A)	34.6195	34.7792	34.6952	34.6644	34.125	33.978	34.0834	34.0522	34.7747	34.8211	34.7386	34.6019	34.2165	34.0142	34.0371	34.0284	34.7981	34.7164	34.8206	34.674	34.1756	34.1288	34.3432	33.8441	34.7321	34.8726	34.6434	34.7235	34.1147	34.1165	34.0867	33.9954	1.04446	0.240364	1.05205	0.580318	1.03863	0.69302	1.00571	0.878496
O08600	NUCG_MOUSE	Endonuclease G, mitochondrial (Endo G) (EC 3.1.30.-)	23.1459	23.8373	22.9915	23.0878	23.3287	23.986	23.3629	22.8947	23.0457	22.6733	22.7281	23.4182	22.9406	22.7832	23.3715	23.3817	23.0458	22.9112	23.1643	22.8921	23.0482	23.2606	22.8402	22.8327	22.969	23.3902	23.5457	23.2037	23.519	23.1775	23.0306	23.1139	0.812367	0.244755	0.736861	0.157699	0.86077	0.195944	0.82053	0.0974728
O08638	MYH11_MOUSE	Myosin-11 (Myosin heavy chain 11) (Myosin heavy chain, smooth muscle isoform) (SMMHC)	27.5008	27.4106	27.1766	27.5314	26.4345	27.4503	27.1459	26.483	27.7528	27.6437	27.7492	27.5738	27.3165	26.7542	26.8335	26.4564	27.6547	27.5651	27.9677	27.6759	27.2935	27.0297	27.1297	27.4455	27.8078	27.2948	27.8517	27.6962	26.9558	26.4914	26.1172	26.5564	1.24198	0.0394862	1.22225	0.241679	1.59381	0.0118078	1.032	0.74157
O08644	EPHB6_MOUSE	Ephrin type-B receptor 6 (MEP) (Tyrosine-protein kinase-defective receptor EPH-6)	22.7736	23.1465	23.3788	23.208	21.8637	21.696	22.0995	22.3846	23.5775	23.1631	23.0734	23.1219	21.793	22.459	22.0751	22.0558	23.4311	22.9499	23.1062	23.1227	21.9749	22.4533	22.6498	22.2323	23.3999	23.0294	23.0155	23.402	22.3469	22.1614	22.5282	22.1145	1.0141	0.879321	1.24379	0.179638	1.03675	0.825937	0.958723	0.704076
O08648	M3K4_MOUSE	Mitogen-activated protein kinase kinase kinase 4 (EC 2.7.11.25) (MAPK/ERK kinase kinase 4) (MEK kinase 4) (MEKK 4)	22.466	22.3825	22.8717	22.173	22.6276	23.0382	22.7709	22.25	22.0646	21.7498	22.6279	22.8039	22.9	22.4946	22.8213	22.8659	22.8704	21.9664	22.7793	22.3163	22.2234	23.059	22.7889	22.5029	22.6454	22.3448	22.9303	22.7173	22.6573	22.5972	22.9854	22.4577	1.02208	0.970696	0.984847	0.911954	0.99265	0.889132	0.903299	0.495298
O08663	MAP2_MOUSE	Methionine aminopeptidase 2 (MAP 2) (MetAP 2) (EC 3.4.11.18) (Initiation factor 2-associated 67 kDa glycoprotein) (p67) (p67eIF2) (Peptidase M)	24.9362	24.7765	24.7153	25.0169	25.2889	25.2977	25.215	25.2646	24.8658	24.7948	24.9035	25.0081	25.3691	25.1967	25.3198	25.2222	25.2896	25.1987	25.188	25.3361	25.4883	25.3581	25.3303	25.015	25.0717	24.9883	25.1395	25.1229	25.3161	25.2316	25.6098	25.2853	1.30872	0.00245413	1.02896	0.768889	0.959035	0.649852	1.12713	0.0129379
O08672	KIFC2_MOUSE	Kinesin-like protein KIFC2	21.2141	22.018	21.863	20.7426	20.1594	20.4622	20.7629	21.1832	21.6087	20.6675	21.719	21.3831	20.8222	20.0775	21.1779	21.2593	21.4722	21.3577	21.557	21.3633	19.7815	21.6012	20.9247	19.2815	22.0461	21.4912	21.5045	20.6875	20.0428	21.3694	20.5812	21.5385	0.929055	0.944147	0.990289	0.683657	0.798459	0.472256	0.952885	0.985932
O08677	KNG1_MOUSE	Kininogen-1 [Cleaved into: Kininogen-1 heavy chain; Bradykinin; Kininogen-1 light chain]	23.4766	24.3071	23.7408	23.3071	22.814	24.0959	23.5183	23.0094	24.3907	23.6957	24.4597	24.1253	22.6806	23.0182	23.3741	23.802	23.4301	23.7833	23.9164	24.0466	23.8448	23.8141	23.2215	23.5505	23.8559	23.6798	24.4591	23.7416	23.8635	23.0256	23.7917	23.7845	1.03652	0.747598	1.13372	0.46893	0.983117	0.973145	0.896363	0.552632
O08688	CAN5_MOUSE	Calpain-5 (EC 3.4.22.-) (New calpain 3) (nCL-3)	26.5355	26.3462	26.5955	26.6365	27.0169	27.0521	27.1415	27.0701	26.3704	26.4992	26.3854	26.5295	26.7631	26.9398	26.7899	27.1485	26.6317	26.5233	26.6385	26.6623	27.0685	26.9901	27.3373	26.6071	26.5758	26.555	26.4811	26.612	26.845	26.7885	27.0805	26.9444	1.05874	0.27509	0.967958	0.666216	1.07548	0.617828	1.04117	0.211029
O08709	PRDX6_MOUSE	Peroxiredoxin-6 (EC 1.11.1.15) (1-Cys peroxiredoxin) (1-Cys PRX) (Acidic calcium-independent phospholipase A2) (aiPLA2) (EC 3.1.1.4) (Antioxidant protein 2) (Non-selenium glutathione peroxidase) (NSGPx)	32.7766	32.7543	32.8985	32.8355	32.8876	32.7362	33.024	32.8096	32.8933	32.9074	33.0528	32.825	33.0336	32.9099	33.0789	32.9243	32.7541	32.7191	32.7628	32.7521	33.0289	32.8829	33.109	32.6024	32.8012	32.6418	32.731	32.7032	32.8656	32.7311	32.9562	32.7527	0.952518	0.0861007	1.03527	0.755831	1.06367	0.542949	1.01864	0.451894
O08715	AKAP1_MOUSE	A-kinase anchor protein 1, mitochondrial (Dual specificity A-kinase-anchoring protein 1) (D-AKAP-1) (Protein kinase A-anchoring protein 1) (PRKA1) (Spermatid A-kinase anchor protein) (S-AKAP)	22.6851	22.4954	21.9696	22.4828	22.6805	22.2832	22.1909	21.8549	22.7087	21.7703	21.9559	22.7515	22.5238	22.1942	21.8221	22.4564	22.2603	22.2785	22.302	22.1256	22.3456	22.0586	22.2275	22.4151	22.4823	22.3608	22.2351	22.2499	22.1389	22.6315	22.0336	22.0567	0.877703	0.333325	0.989925	0.961786	1.02172	0.782127	0.938033	0.24235
O08739	AMPD3_MOUSE	AMP deaminase 3 (EC 3.5.4.6) (AMP deaminase H-type) (AMP deaminase isoform E) (Heart-type AMPD)	24.1094	23.9709	24.0221	24.2179	24.3357	24.0402	23.9585	24.1404	24.1042	24.4653	24.2351	23.964	24.6691	24.4901	24.2384	24.2332	24.4241	24.4432	23.9074	24.2396	24.4489	24.3421	24.747	24.3094	24.3364	23.8628	24.0069	24.1161	24.2443	24.2176	24.4328	23.7286	1.13747	0.247621	1.27176	0.0371032	1.22637	0.140474	1.13128	0.319257
O08747	UNC5C_MOUSE	Netrin receptor UNC5C (Protein unc-5 homolog 3) (Protein unc-5 homolog C) (Rostral cerebellar malformation protein)	22.9279	22.2586	22.7829	22.636	23.4106	23.1066	23.1757	23.3727	22.6184	21.8725	22.8484	23.2932	22.961	23.2339	23.2406	22.8325	23.2103	23.3535	23.1426	22.9441	23.1021	23.3998	23.0995	22.9656	22.8855	23.312	22.9615	23.3099	22.9854	23.7949	23.4969	23.5183	1.41227	0.0222442	0.919301	0.331016	0.797445	0.160859	1.02788	0.759012
O08749	DLDH_MOUSE	Dihydrolipoyl dehydrogenase, mitochondrial (EC 1.8.1.4) (Dihydrolipoamide dehydrogenase)	31.5437	31.6102	31.7151	31.5989	31.6244	31.5773	31.5264	31.571	31.6913	31.6987	31.7493	31.5789	31.4312	31.3954	31.6569	31.5396	31.7672	31.728	31.7719	31.6497	31.8324	31.6257	31.9417	31.3886	31.7598	31.939	31.6892	31.682	31.5514	31.7107	31.7631	31.5004	1.08051	0.0490225	1.09971	0.360229	1.05468	0.64865	0.97179	0.583517
O08756	HCD2_MOUSE	3-hydroxyacyl-CoA dehydrogenase type-2 (EC 1.1.1.35) (17-beta-hydroxysteroid dehydrogenase 10) (17-beta-HSD 10) (EC 1.1.1.51) (3-hydroxy-2-methylbutyryl-CoA dehydrogenase) (EC 1.1.1.178) (3-hydroxyacyl-CoA dehydrogenase type II) (Endoplasmic reticulum-associated amyloid beta-peptide-binding protein) (Mitochondrial ribonuclease P protein 2) (Mitochondrial RNase P protein 2) (Type II HADH)	28.4193	28.4548	28.5635	28.5195	28.446	28.613	28.5039	28.5052	28.5553	28.572	28.5823	28.5177	28.6981	28.528	28.7402	28.5662	28.6291	28.6126	28.5984	28.6131	28.8151	28.608	28.9354	28.4434	28.6605	28.7474	28.5532	28.5129	28.5887	28.5792	28.8035	28.5426	1.08901	0.0092686	1.1443	0.160545	1.05742	0.583214	0.994431	0.926285
O08759	UBE3A_MOUSE	Ubiquitin-protein ligase E3A (EC 2.3.2.26) (HECT-type ubiquitin transferase E3A) (Oncogenic protein-associated protein E6-AP)	27.1553	26.9994	27.119	27.2197	26.8702	26.9655	27.0243	27.086	27.2455	27.1037	27.1028	27.1773	27.1034	27.1595	27.0446	27.1838	27.2164	27.1245	27.1036	27.3043	27.2041	27.1609	27.2846	26.9213	27.0682	27.1051	27.2293	27.0945	27.0171	26.9215	27.1059	27.0823	1.04528	0.36577	1.11749	0.135491	1.08331	0.255682	1.04522	0.322468
O08784	TCOF_MOUSE	Treacle protein (Treacher Collins syndrome protein homolog)	21.7214	22.1684	21.8849	21.6605	21.1941	21.0618	21.4511	21.4014	21.8593	21.8165	22.1527	21.9645	22.0522	21.4058	21.4429	21.66	22.3227	21.9104	22.128	22.0743	21.8201	21.4083	21.6191	21.7577	22.4447	22.1264	21.9958	21.9072	21.3655	21.6108	21.5608	21.1486	1.18412	0.128381	1.29613	0.0270788	1.17049	0.149893	0.988278	0.948831
O08788	DCTN1_MOUSE	Dynactin subunit 1 (150 kDa dynein-associated polypeptide) (DAP-150) (DP-150) (p150-glued)	30.4592	30.4309	30.4288	30.4843	30.3132	30.3188	30.3411	30.2917	30.4749	30.471	30.4322	30.4536	30.4136	30.2925	30.339	30.3186	30.5485	30.4495	30.473	30.4572	30.5071	30.4497	30.6852	30.1798	30.4726	30.4361	30.4206	30.4696	30.3269	30.2884	30.4257	30.2762	1.02214	0.278521	1.10984	0.233627	1.09896	0.295245	1.02291	0.260962
O08795	GLU2B_MOUSE	Glucosidase 2 subunit beta (80K-H protein) (Glucosidase II subunit beta) (Protein kinase C substrate 60.1 kDa protein heavy chain) (PKCSH)	27.3261	27.5194	27.4673	27.3151	27.3776	27.5629	27.562	27.4451	27.487	27.6757	27.5509	27.4945	27.5942	27.7693	27.4954	27.561	27.3182	27.3225	27.3709	27.3711	27.5837	27.6068	27.8573	27.559	27.4224	27.4212	27.5171	27.2873	27.5511	27.4901	27.7717	27.4625	0.95673	0.292152	1.12329	0.0942567	1.05902	0.432654	0.95369	0.228543
O08800	SPB8_MOUSE	Serpin B8	22.8554	23.2468	22.9284	23.1365	20.655	20.5115	21.156	20.0942	22.5193	23.4263	23.3391	22.983	21.778	21.6392	20.8707	20.5237	23.3719	22.7751	23.2838	22.3443	20.8507	21.5646	19.9982	20.1316	23.1065	23.7205	22.6782	23.3248	21.3566	20.8091	21.0993	20.9203	0.966164	0.714847	1.08889	0.941923	0.821243	0.323055	0.837755	0.445786
O08807	PRDX4_MOUSE	Peroxiredoxin-4 (EC 1.11.1.15) (Antioxidant enzyme AOE372) (Peroxiredoxin IV) (Prx-IV) (Thioredoxin peroxidase AO372) (Thioredoxin-dependent peroxide reductase A0372)	24.253	24.1738	24.3894	24.4018	22.9307	23.5472	23.7137	23.3485	24.1584	24.4132	24.4391	24.1756	23.8715	22.9045	23.488	23.0855	24.1601	24.3927	24.3929	24.2803	23.6334	23.324	23.7788	23.0507	24.4383	24.0371	24.3517	24.0554	23.6284	23.1136	23.5221	22.7852	1.00141	0.980417	1.04259	0.801124	1.12768	0.493646	1.05566	0.488507
O08808	DIAP1_MOUSE	Protein diaphanous homolog 1 (Diaphanous-related formin-1) (DRF1) (p140mDIA) (mDIA1)	26.7026	26.5334	26.5272	26.5736	26.7056	26.4329	26.5695	26.7408	26.3727	26.4367	26.5002	26.6773	26.4182	26.4024	26.2059	26.593	26.7874	26.5205	26.7376	26.6826	26.8186	26.6787	26.988	26.4366	26.3637	26.5117	26.4427	26.6713	26.6287	26.5781	26.6126	26.6855	1.07139	0.216684	1.09214	0.41833	1.085	0.413637	1.13571	0.0789737
O08810	U5S1_MOUSE	116 kDa U5 small nuclear ribonucleoprotein component (Elongation factor Tu GTP-binding domain-containing protein 2) (U5 snRNP-specific protein, 116 kDa) (U5-116 kDa)	27.9556	27.9406	27.9574	28.0389	27.9441	27.9431	27.9585	27.824	28.1122	28.0768	28.0334	27.8796	27.9032	27.7081	27.9175	28.001	28.0867	27.9331	27.9957	28.0427	27.8346	27.945	27.8428	27.5585	28.0847	28.1916	28.1377	28.1028	28.0182	27.8004	28.0626	27.8724	1.02955	0.33729	0.922569	0.216743	0.90742	0.214094	0.923947	0.0297537
O08811	ERCC2_MOUSE	General transcription and DNA repair factor IIH helicase subunit XPD (TFIIH subunit XPD) (EC 3.6.4.12) (CXPD) (DNA excision repair protein ERCC-2) (DNA repair protein complementing XP-D cells) (Xeroderma pigmentosum group D-complementing protein)	21.0499	20.4966	21.7468	20.7921	18.2992	19.1778	19.7925	20.2334	20.7899	20.6227	20.0886	21.395	19.7058	18.829	20.0251	20.0982	20.8425	20.9011	21.069	20.8766	20.7949	17.3112	20.1761	19.1304	21.1826	21.9233	21.3752	21.1176	19.7492	21.1805	16.7073	20.4196	0.886322	0.727961	1.22384	0.980175	0.784592	0.90109	0.701482	0.0455095
O08842	GFRA2_MOUSE	GDNF family receptor alpha-2 (GDNF receptor alpha-2) (GDNFR-alpha-2) (GFR-alpha-2) (GDNF receptor beta) (GDNFR-beta) (Neurturin receptor alpha) (NRTNR-alpha) (NTNR-alpha) (TGF-beta-related neurotrophic factor receptor 2)	25.307	25.4471	25.5176	25.4133	24.5057	23.8326	24.0305	24.1396	25.8204	25.7233	25.5465	25.4486	23.7277	23.3495	24.1591	24.3608	25.5726	25.4509	25.3652	25.5563	24.6999	24.279	24.7273	24.1027	25.5521	25.5134	25.3474	25.3903	24.5027	24.3689	24.2053	24.5064	1.04641	0.358682	1.25574	0.172386	1.05402	0.752438	1.02485	0.624837
O08848	RO60_MOUSE	60 kDa SS-A/Ro ribonucleoprotein (60 kDa Ro protein) (60 kDa ribonucleoprotein Ro) (RoRNP) (TROVE domain family member 2)	26.583	26.5214	26.4851	26.6226	26.6492	26.5677	26.7724	26.6899	26.5774	26.4009	26.8168	26.5645	26.8766	26.6466	26.8278	26.7232	26.4001	26.5231	26.4322	26.3981	26.2024	26.7189	26.3349	26.2016	26.3791	26.5331	26.3956	26.5935	26.7531	26.5045	26.7431	26.4997	0.923542	0.0356464	0.817334	0.0563786	0.841123	0.114884	0.973391	0.560717
O08914	FAAH1_MOUSE	Fatty-acid amide hydrolase 1 (EC 3.5.1.99) (Anandamide amidohydrolase 1) (Oleamide hydrolase 1)	28.9967	29.0821	29.0997	29.0596	29.28	29.1735	29.2813	29.4121	29.1189	29.1645	29.1886	29.1263	28.9426	29.2274	29.3554	29.389	29.1772	29.1399	29.1528	29.0447	29.2002	29.14	29.1262	28.8751	29.2086	29.1401	28.9794	29.2179	29.2853	29.1204	29.5307	29.2287	1.04934	0.108778	0.871385	0.0597455	0.865324	0.117555	0.993021	0.903662
O08915	AIP_MOUSE	AH receptor-interacting protein (AIP) (Aryl-hydrocarbon receptor-interacting protein)	26.7575	26.6706	26.6048	26.7726	27.0304	26.6924	26.8552	26.9673	26.8657	26.5559	26.6351	26.8677	26.7357	26.6587	26.7749	26.9993	26.8104	26.8603	26.8171	26.7818	26.9545	26.9201	27.0426	26.7154	26.6382	26.8391	26.6428	26.9366	27.1091	26.8539	27.1537	27.0941	1.08276	0.0341083	1.01473	0.836648	0.904861	0.1855	1.03365	0.509402
O08917	FLOT1_MOUSE	Flotillin-1	29.3793	29.2585	29.4068	29.51	29.3518	29.4395	29.5259	29.4974	29.3831	29.2608	29.2555	29.4263	29.4563	29.5776	29.375	29.4027	29.617	29.6071	29.6152	29.6987	29.505	29.5945	29.8249	29.1704	29.4448	29.7611	29.426	29.551	29.3625	29.6887	29.5792	29.4126	1.18391	0.00462408	1.0624	0.636831	1.01805	0.936125	1.05917	0.308928
O08919	NUMBL_MOUSE	Numb-like protein	28.1964	28.2781	28.2909	28.2735	28.3701	28.523	28.4515	28.4388	28.5479	28.3888	28.2809	28.2931	28.6344	28.6497	28.4906	28.4594	28.3166	28.2413	28.3301	28.4366	28.6545	28.4216	28.9229	28.5717	28.2858	28.2155	28.1335	28.2564	28.2196	28.3822	28.5961	28.3576	1.05163	0.16822	1.15467	0.122861	1.19675	0.100302	1.07841	0.0826872
O08967	CYH3_MOUSE	Cytohesin-3 (ARF nucleotide-binding site opener 3) (Protein ARNO3) (General receptor of phosphoinositides 1) (Grp1) (PH, SEC7 and coiled-coil domain-containing protein 3) (CLM3) (SEC7 homolog C) (mSec7-3)	21.7486	20.8776	21.9631	21.9824	22.5098	22.2991	22.3814	22.2391	21.9831	21.8911	21.3667	21.7575	22.488	21.75	22.6807	22.9062	22.6314	20.9519	21.4957	22.2534	22.4721	22.6051	22.5704	21.2501	21.3235	22.4802	21.4553	22.5553	22.3534	22.1103	23.1704	22.9547	1.20467	0.692531	0.970939	0.702089	0.761973	0.342351	0.941115	0.817305
O08989	RASM_MOUSE	Ras-related protein M-Ras (Muscle and microspikes Ras) (Ras-related protein R-Ras3) (X-Ras)	26.6747	26.7044	26.5362	26.6367	26.3452	26.1623	26.3134	26.2714	26.7109	26.5301	26.6396	26.534	26.3311	26.3219	26.3238	26.2654	26.7273	26.4173	26.6258	26.52	26.5432	26.0979	26.5951	25.9386	26.5809	26.6275	26.6442	26.4685	26.2549	26.1864	25.9628	26.192	0.95785	0.424081	1.03252	0.905944	1.12327	0.43947	0.996813	0.924854
O08992	SDCB1_MOUSE	Syntenin-1 (Scaffold protein Pbp1) (Syndecan-binding protein 1)	27.815	27.8735	27.8413	27.9245	27.9806	28.1736	28.2232	28.1496	28.0357	28.0263	28.0375	27.7354	28.1776	28.1261	28.2412	27.9899	28.1197	28.0194	28.0974	27.9682	28.2781	28.2481	28.3706	27.9681	27.9665	27.9492	27.8983	28.0443	28.1705	28.0205	28.3364	27.9322	1.13941	0.0043633	1.06381	0.436923	1.07226	0.445301	1.06209	0.110606
O08997	ATOX1_MOUSE	Copper transport protein ATOX1 (Metal transport protein ATX1)	28.8052	29.0918	29.0334	28.9647	29.1222	29.0708	29.2214	29.1494	28.9773	29.1222	28.9855	28.8282	29.1885	29.178	29.2425	29.293	29.1074	29.0265	28.89	28.8925	29.3989	29.105	29.3707	29.6285	28.935	28.8317	28.745	28.8505	29.1565	29.1303	29.258	29.2197	1.00304	0.950054	1.18562	0.0801102	1.14521	0.147367	1.10187	0.0807629
O09005	DEGS1_MOUSE	Sphingolipid delta(4)-desaturase DES1 (EC 1.14.19.17) (Degenerative spermatocyte homolog 1)	24.6951	24.4621	24.482	24.8142	24.8166	24.6312	24.6338	24.6429	24.6796	24.1965	24.3414	24.7721	24.5239	24.3389	24.6233	24.6563	24.6108	24.4389	24.4521	24.6135	24.4612	24.8939	24.452	24.2874	24.4976	24.7511	24.6624	24.7888	24.7834	24.3276	24.5316	24.6704	0.939709	0.42105	0.906588	0.295246	0.968411	0.748388	0.902475	0.120208
O09012	PEX5_MOUSE	Peroxisomal targeting signal 1 receptor (PTS1 receptor) (PTS1R) (PTS1-BP) (PXR1P) (Peroxin-5) (Peroxisomal C-terminal targeting signal import receptor) (Peroxisome receptor 1)	23.4476	23.0911	23.3373	23.4251	23.4021	23.4673	23.2688	23.0593	23.2812	23.4131	23.3718	23.1334	23.0617	23.4207	23.1279	23.3491	23.6053	23.2672	22.9267	23.4418	23.461	23.7132	23.6218	22.6355	23.2715	23.2904	23.5827	23.798	23.2106	23.3551	23.7903	23.287	0.999703	0.931088	1.0769	0.830947	0.989888	0.855598	0.888298	0.397047
O09044	SNP23_MOUSE	Synaptosomal-associated protein 23 (SNAP-23) (Syndet) (Vesicle-membrane fusion protein SNAP-23)	23.7963	23.828	23.799	24.0606	24.0034	24.3362	24.4577	24.2422	23.8097	24.033	24.1611	23.8678	24.8366	24.6843	24.4444	24.2272	23.8316	23.7882	23.7695	23.8516	24.71	24.3164	25.0151	24.6931	24.0742	23.7144	23.9812	23.7737	24.2276	24.3441	24.1734	24.3072	0.956135	0.395378	1.35215	0.0492284	1.35658	0.0295995	0.944211	0.41787
O09061	PSB1_MOUSE	Proteasome subunit beta type-1 (EC 3.4.25.1) (Macropain subunit C5) (Multicatalytic endopeptidase complex subunit C5) (Proteasome component C5) (Proteasome gamma chain)	28.2624	28.0158	28.3556	28.3078	28.3448	28.4216	28.5271	28.1348	28.2879	28.3379	28.2117	28.2582	28.319	28.3188	28.2518	28.3246	28.2315	28.3415	28.3747	28.4209	28.4993	28.2845	28.7311	28.0471	28.3065	28.3805	28.3292	28.1559	28.2499	28.2922	28.6396	28.2397	1.07375	0.259284	1.03424	0.849006	1.03348	0.847015	1.03414	0.46422
O09106	HDAC1_MOUSE	Histone deacetylase 1 (HD1) (EC 3.5.1.98)	23.5267	23.6253	23.3888	23.756	23.4558	23.9349	23.7095	23.7997	23.2763	23.445	23.5163	23.6739	24.0676	23.9707	23.7232	23.4842	23.7252	23.7821	23.218	23.613	23.9882	24.0283	24.213	24.1219	22.9907	22.3339	22.4758	23.6612	23.4954	23.8598	22.4978	23.6451	1.01405	0.946731	1.27913	0.0181876	1.55034	0.058419	1.555	0.0696752
O09111	NDUBB_MOUSE	NADH dehydrogenase [ubiquinone] 1 beta subcomplex subunit 11, mitochondrial (Complex I-ESSS) (CI-ESSS) (NADH-ubiquinone oxidoreductase ESSS subunit) (Neuronal protein 15.6) (Np15.6) (p15.6)	29.4574	29.5305	29.3463	29.4357	29.2506	29.3762	29.2932	29.2089	29.4649	29.2495	29.3249	29.5518	29.31	29.3384	29.2863	29.3348	29.3878	29.286	29.3597	29.2658	29.376	29.3062	29.5544	29.1626	29.3923	29.5996	29.4704	29.486	29.3258	29.2615	28.9701	29.2134	0.921302	0.0491062	1.052	0.47606	1.11565	0.212163	0.892994	0.0201473
O09114	PTGDS_MOUSE	Prostaglandin-H2 D-isomerase (EC 5.3.99.2) (Glutathione-independent PGD synthase) (Lipocalin-type prostaglandin-D synthase) (Prostaglandin-D2 synthase) (L-PGDS) (PGD2 synthase) (PGDS2)	27.2216	27.0623	26.8782	27.2281	26.4534	26.6237	26.5628	26.1383	27.2773	26.6839	26.9244	27.2156	26.3281	25.8548	26.3056	26.4977	26.8786	27.1187	27.0841	26.9468	26.5316	26.4848	26.4281	26.1653	27.0614	26.9376	27.114	27.0324	26.3905	26.0981	26.0502	26.1711	0.936852	0.401011	0.967925	0.766567	1.16932	0.0894286	0.981211	0.680445
O09117	SYPL1_MOUSE	Synaptophysin-like protein 1 (Pantophysin)	24.4052	24.4844	24.4725	24.4479	24.9738	24.9698	24.9216	24.9675	24.491	24.7092	24.4582	24.5805	24.8116	24.8374	24.8737	24.8304	24.708	24.3267	24.367	24.3996	25.5759	24.8699	25.3951	24.8201	24.5062	24.612	24.3805	24.3532	25.2209	25.1544	25.0849	24.8957	1.00395	0.981277	1.18427	0.315725	1.07797	0.718001	0.994312	0.908528
O09126	SEM4D_MOUSE	Semaphorin-4D (M-Sema G) (Semaphorin-C-like 2) (Semaphorin-J) (Sema J) (CD antigen CD100)	23.6863	23.3094	23.4382	23.7789	23.4194	23.2237	23.3867	23.4707	23.4097	23.3322	23.2871	23.7171	23.6475	23.5712	23.6481	23.3175	23.2619	23.4568	23.4932	23.6557	23.9747	23.3856	23.9353	22.9901	23.2959	23.3506	23.4519	23.5774	23.4246	23.3951	23.2834	23.5984	0.938438	0.547457	1.1883	0.44787	1.14637	0.572423	1.03579	0.65407
O09131	GSTO1_MOUSE	Glutathione S-transferase omega-1 (GSTO-1) (EC 2.5.1.18) (Glutathione S-transferase omega 1-1) (GSTO 1-1) (Glutathione-dependent dehydroascorbate reductase) (EC 1.8.5.1) (Monomethylarsonic acid reductase) (MMA(V) reductase) (EC 1.20.4.2) (S-(Phenacyl)glutathione reductase) (SPG-R) (p28)	28.1588	27.879	28.0645	28.0512	28.5585	28.3885	28.5	28.4343	28.0219	28.0155	28.0482	28.1178	28.3179	28.3364	28.5873	28.4521	28.2635	28.2467	28.3095	28.294	28.7458	28.6484	29.0739	28.238	28.2337	28.3631	28.2026	28.1788	28.5998	28.7008	29.001	28.5583	1.17835	0.00710948	1.17696	0.28619	0.987007	0.853303	1.02266	0.465272
O09159	MA2B1_MOUSE	Lysosomal alpha-mannosidase (Laman) (EC 3.2.1.24) (Lysosomal acid alpha-mannosidase) (Mannosidase alpha class 2B member 1) (Mannosidase alpha-B)	21.2033	20.5274	20.6611	20.2511	20.7904	21.0901	20.6567	21.0113	19.3018	20.2134	20.2878	21.1615	20.6263	21.0909	21.163	21.1769	20.8347	21.2629	21.2796	21.3824	20.8565	21.9271	20.9482	20.6283	20.018	20.9031	21.6059	21.3865	21.5052	20.7736	21.8429	21.5786	1.41481	0.0643478	1.21988	0.529044	0.817157	0.396638	1.07925	0.590775
O09167	RL21_MOUSE	60S ribosomal protein L21	28.1968	27.9477	28.2788	28.3429	28.0576	28.1305	28.1539	27.8426	28.0677	28.1354	28.0385	28.2579	28.2052	27.9611	28.0025	27.945	28.2727	28.2694	28.1812	28.4642	28.145	28.1891	28.4054	27.7609	28.2119	28.4714	28.2428	28.1525	28.2032	27.9106	28.2756	27.8853	1.07289	0.355179	1.06583	0.621391	1.04548	0.747319	1.01805	0.776711
O09172	GSH0_MOUSE	Glutamate--cysteine ligase regulatory subunit (GCS light chain) (Gamma-ECS regulatory subunit) (Gamma-glutamylcysteine synthetase regulatory subunit) (Glutamate--cysteine ligase modifier subunit)	26.4767	26.3007	26.2789	26.1537	26.4548	26.4192	26.6765	26.4983	26.1621	26.0839	26.5281	26.2912	26.8147	26.5063	26.6056	26.3766	26.3163	26.2943	26.3074	26.476	26.7612	26.4806	26.8832	26.3766	26.3239	26.2123	26.3557	26.3109	26.5065	26.312	26.6502	26.4798	1.03046	0.58186	1.08994	0.421874	1.10789	0.35206	1.03437	0.399742
O09174	AMACR_MOUSE	Alpha-methylacyl-CoA racemase (EC 5.1.99.4) (2-methylacyl-CoA racemase)	22.9648	23.3036	22.3617	22.2784	22.4739	22.2177	22.2876	22.4703	23.4259	22.7207	23.0668	22.66	23.044	23.1929	22.4411	22.1977	23.4305	23.4819	22.963	23.3549	23.2151	22.9622	24.0112	23.6806	22.9249	23.0135	23.062	22.9547	23.0309	23.22	23.4263	22.6391	1.44487	0.0770928	2.23093	0.00393189	1.33523	0.226562	1.2584	0.0395905
O35066	KIF3C_MOUSE	Kinesin-like protein KIF3C	23.3693	22.7948	23.1323	23.4062	23.3578	23.4212	23.7259	23.2313	22.7251	22.791	22.8234	23.1658	23.4667	23.5496	23.2623	23.6326	23.3887	23.1183	23.1741	23.2499	23.3566	23.6141	23.484	23.0864	23.092	23.1841	23.1069	23.3766	23.3306	23.1496	23.543	23.4696	1.02875	0.720822	0.967502	0.762081	1.01209	0.934825	1.0295	0.642616
O35074	PTGIS_MOUSE	Prostacyclin synthase (EC 5.3.99.4) (Prostaglandin I2 synthase)	20.8366	21.4977	20.4988	21.3578	18.7474	21.3186	18.3258	18.9559	21.3452	21.7092	21.7064	21.8946	20.5104	19.326	19.8906	20.7489	21.3707	20.6506	20.914	20.8101	22.0262	20.8211	19.7553	21.0905	21.7255	19.4054	20.839	19.6598	19.1651	19.0124	19.4991	17.9476	0.907702	0.703079	2.3742	0.101072	4.3789	0.0127023	1.19018	0.382003
O35075	DSCR3_MOUSE	Down syndrome critical region protein 3 homolog (Down syndrome critical region protein A homolog)	24.7168	24.9033	24.8199	24.9172	25.3056	24.8829	24.9554	24.5353	25.0542	24.6072	24.4804	25.045	24.8475	24.3453	24.644	24.8115	24.7638	24.7644	24.7207	24.7415	24.9029	24.8325	24.8427	24.436	24.8637	25.0415	24.8169	24.9983	25.0479	24.6938	24.573	24.7495	0.937085	0.100746	0.882203	0.416849	0.991691	0.934994	0.879444	0.0154118
O35083	PLCA_MOUSE	1-acyl-sn-glycerol-3-phosphate acyltransferase alpha (EC 2.3.1.51) (1-acylglycerol-3-phosphate O-acyltransferase 1) (1-AGP acyltransferase 1) (1-AGPAT 1) (Lysophosphatidic acid acyltransferase alpha) (LPAAT-alpha)	25.5774	25.4412	25.5745	25.6227	25.4906	25.717	25.5355	25.4215	25.536	25.7071	25.7255	25.6315	25.723	25.5797	25.6392	25.5565	25.9543	25.775	25.8474	25.7727	25.8577	25.7509	25.9832	25.4195	25.755	25.7786	25.6255	25.7485	25.6061	25.6059	25.756	25.6021	1.21734	0.00273096	1.16644	0.171566	1.08935	0.417195	1.08008	0.090551
O35089	CNIH2_MOUSE	Protein cornichon homolog 2 (CNIH-2) (Cornichon family AMPA receptor auxiliary protein 2) (Cornichon-like protein)	20.6731	21.2571	21.4882	21.358	22.5657	23.1074	22.6134	22.5173	21.504	21.9529	21.9255	21.861	22.5323	22.2442	22.645	22.3894	20.8766	21.2323	21.7199	21.2323	22.8462	22.7048	22.3404	22.6824	21.4313	21.5669	21.1138	21.9403	22.9247	22.5831	22.4873	22.9566	1.05083	0.785356	0.954922	0.752091	0.934661	0.576748	0.842833	0.348012
O35098	DPYL4_MOUSE	Dihydropyrimidinase-related protein 4 (DRP-4) (Collapsin response mediator protein 3) (CRMP-3) (UNC33-like phosphoprotein 4) (ULIP-4)	31.9529	31.8454	32.1305	31.9865	32.225	32.1651	32.3181	32.0964	31.9143	31.9093	31.8909	31.9896	32.2801	32.1603	32.1688	32.1606	32.0211	31.9548	32.0329	31.9904	32.4397	32.1698	32.6822	31.9899	31.8646	32.004	31.981	31.8537	32.1314	32.1655	32.2597	32.098	1.01233	0.744141	1.10271	0.481693	1.13254	0.353468	1.05167	0.133307
O35099	M3K5_MOUSE	Mitogen-activated protein kinase kinase kinase 5 (EC 2.7.11.25) (Apoptosis signal-regulating kinase 1) (ASK-1) (MAPK/ERK kinase kinase 5) (MEK kinase 5) (MEKK 5)	25.2179	25.2292	25.3069	25.4847	24.6613	24.5377	24.541	24.6391	25.2903	25.3773	25.368	25.4626	24.8192	24.4582	24.6413	24.4369	25.6302	25.393	25.5083	25.2149	24.7091	24.9453	24.8331	24.4095	25.3419	25.4763	25.1941	25.4589	24.6098	24.9202	24.6295	24.4147	1.095	0.283306	1.10334	0.32166	1.05901	0.622361	1.05154	0.553849
O35114	SCRB2_MOUSE	Lysosome membrane protein 2 (85 kDa lysosomal membrane sialoglycoprotein) (LGP85) (Lysosome membrane protein II) (LIMP II) (Scavenger receptor class B member 2)	26.6301	26.4953	26.2639	26.7157	26.4339	26.4217	26.5456	26.4136	26.6467	26.1855	26.6537	26.6506	26.5411	26.4277	26.738	26.5719	26.5116	26.4936	26.4863	26.4194	26.3905	26.6862	26.7041	26.1431	26.4381	26.5065	26.4435	26.5652	26.5099	26.3362	26.4953	26.4586	0.960632	0.646686	1.03126	0.848783	1.03349	0.831217	0.992344	0.779561
O35127	C10_MOUSE	Protein C10	25.046	24.8389	24.9748	25.0198	25.193	24.9388	24.9854	24.9505	25.1892	24.4816	24.7431	25.0084	24.783	24.6491	24.7453	25.1732	24.7673	24.9668	25.0006	25.0463	24.8729	25.0817	25.0376	25.0776	24.9216	25.2595	25.2236	25.2852	25.2569	24.9415	24.9453	25.1634	0.984234	0.759765	0.999467	0.99465	0.956982	0.548469	0.852336	0.0728003
O35129	PHB2_MOUSE	Prohibitin-2 (B-cell receptor-associated protein BAP37) (Repressor of estrogen receptor activity)	30.4849	30.4044	30.4862	30.4749	30.4663	30.4914	30.5845	30.4337	30.4458	30.3266	30.4991	30.4449	30.5185	30.3852	30.4256	30.4051	30.7085	30.5963	30.6805	30.6264	30.7731	30.6379	30.8613	30.27	30.6149	30.7024	30.6421	30.6416	30.5408	30.4015	30.6565	30.4739	1.14125	0.00102241	1.11529	0.33189	1.09525	0.436956	1.00208	0.934754
O35136	NCAM2_MOUSE	Neural cell adhesion molecule 2 (N-CAM-2) (NCAM-2) (Neural cell adhesion molecule RB-8) (R4B12)	30.1128	29.9162	30.0908	30.2927	29.5137	29.3964	29.5713	29.3319	30.2113	30.0143	29.9446	30.1236	29.8435	29.4025	29.3058	29.3962	30.0425	30.1609	30.1964	30.1281	29.4007	29.5389	29.7278	29.0358	29.9823	30.0638	30.2011	30.0461	29.4085	29.126	29.4076	29.1676	1.01666	0.741876	0.993761	0.865769	1.12038	0.402527	1.0407	0.339995
O35143	ATIF1_MOUSE	ATPase inhibitor, mitochondrial (ATP synthase F1 subunit epsilon) (Inhibitor of F(1)F(o)-ATPase) (IF(1)) (IF1)	27.1381	27.2901	27.4647	27.2111	27.043	26.9783	27.0904	26.8249	27.3345	27.5378	27.2909	27.2914	27.1181	27.0208	26.9377	26.8372	27.4446	27.4252	27.4398	27.3304	27.3125	27.129	27.7178	27.4884	27.466	27.6938	27.5577	27.2818	27.0492	27.2563	27.172	26.9294	1.09395	0.124687	1.35736	0.0213008	1.24955	0.0754767	0.935113	0.359268
O35144	TERF2_MOUSE	Telomeric repeat-binding factor 2 (TTAGGG repeat-binding factor 2) (Telomeric DNA-binding protein)	21.1084	21.2669	20.6482	21.4714	21.0886	21.5676	21.2941	20.6858	20.8893	20.8889	21.5211	20.9439	22.2148	21.7781	21.7776	21.0825	21.3073	21.1476	21.7499	21.3028	21.7272	21.5946	21.4433	21.4294	20.8036	20.6779	21.7803	21.5048	21.6609	21.1044	21.53	20.8167	1.18178	0.28936	1.28324	0.0974905	1.1789	0.238229	1.09385	0.556223
O35188	X3CL1_MOUSE	Fractalkine (C-X3-C motif chemokine 1) (CX3C membrane-anchored chemokine) (Neurotactin) (Small-inducible cytokine D1) [Cleaved into: Processed fractalkine]	23.9422	24.1087	23.8324	23.9238	23.4911	23.8099	23.0932	23.0524	23.8074	23.9045	23.6134	23.7148	23.7366	23.2705	23.7172	22.9939	24.0645	24.0114	23.8026	23.9581	23.2791	23.5324	23.9378	23.3743	23.9386	23.9202	23.9671	23.9653	22.995	23.1345	23.3646	23.0629	1.00496	0.930324	1.1158	0.490819	1.32653	0.0563958	1.0101	0.850219
O35215	DOPD_MOUSE	D-dopachrome decarboxylase (EC 4.1.1.84) (D-dopachrome tautomerase)	27.9188	27.6253	28.0807	28.7643	27.0568	29.0914	29.0482	28.3153	26.9192	27.0433	28.228	27.9828	29.3033	29.0902	28.6042	27.9837	28.5037	26.9515	26.5054	26.9581	28.8899	29.0111	29.4509	28.6587	26.9639	27.8142	27.2793	27.8389	28.7244	28.5335	26.8325	27.3417	0.613039	0.133325	1.37192	0.260833	1.95787	0.0573909	0.956034	0.633616
O35218	CPSF2_MOUSE	Cleavage and polyadenylation specificity factor subunit 2 (Cleavage and polyadenylation specificity factor 100 kDa subunit) (CPSF 100 kDa subunit)	27.2981	27.0107	27.1064	27.3321	26.6481	25.7955	26.4328	26.1013	27.2699	26.5159	26.5539	27.2544	25.804	25.4886	26.0276	26.4828	26.9545	26.9881	27.0823	27.0235	26.1063	26.3444	26.0683	25.4983	27.2134	27.5168	27.3666	27.2543	26.3993	26.1218	25.7938	26.1583	0.882674	0.0760966	0.844222	0.390132	0.934178	0.620338	0.795699	0.00432931
O35226	PSMD4_MOUSE	26S proteasome non-ATPase regulatory subunit 4 (26S proteasome regulatory subunit RPN10) (26S proteasome regulatory subunit S5A) (Multiubiquitin chain-binding protein)	26.9867	26.9972	27.0613	27.129	26.8714	26.9987	27.0922	27.0168	27.1151	27.0606	27.0658	26.9874	27.0931	27.043	26.9582	26.9349	27.1016	27.1401	27.1181	27.1885	27.2587	27.1931	27.4241	26.8243	27.0769	27.118	27.0664	27.0361	27.0051	26.8914	27.1351	26.8127	1.06644	0.0487261	1.14408	0.229209	1.1687	0.189901	1.04448	0.0482347
O35239	PTN9_MOUSE	Tyrosine-protein phosphatase non-receptor type 9 (EC 3.1.3.48) (Protein-tyrosine phosphatase MEG2) (PTPase MEG2)	26.2309	26.341	26.3283	26.3225	26.3693	26.3028	26.1737	26.3549	26.3371	26.3857	26.2505	26.2883	26.3263	26.3238	26.3973	26.3504	26.3257	26.3466	26.3918	26.4457	26.4952	26.4798	26.6149	26.2766	26.4343	26.5124	26.4032	26.4368	26.3633	26.396	26.5176	26.4556	1.05107	0.0979497	1.12466	0.0920038	1.0262	0.682662	0.953268	0.097505
O35250	EXOC7_MOUSE	Exocyst complex component 7 (Exocyst complex component Exo70)	27.4213	27.4293	27.53	27.3911	27.5591	27.6264	27.574	27.6286	27.4332	27.5066	27.4849	27.4496	27.6101	27.7088	27.6409	27.6496	27.6035	27.5338	27.4991	27.5506	27.7969	27.6197	28.0309	27.4693	27.5475	27.4746	27.4272	27.5043	27.5639	27.5498	27.7151	27.6123	1.07426	0.0315085	1.10738	0.320672	1.0964	0.383317	1.04113	0.131038
O35286	DHX15_MOUSE	Pre-mRNA-splicing factor ATP-dependent RNA helicase DHX15 (EC 3.6.4.13) (DEAH box protein 15)	28.3713	28.3957	28.4499	28.4237	28.3835	28.4239	28.4659	28.4545	28.3566	28.2448	28.5721	28.3616	28.6116	28.4013	28.5167	28.236	28.5408	28.442	28.4848	28.3841	28.5962	28.5233	28.5597	28.2626	28.5003	28.6123	28.3625	28.5664	28.3918	28.4476	28.5817	28.4279	1.03784	0.206738	1.0417	0.518161	1.01901	0.797204	0.966366	0.484354
O35295	PURB_MOUSE	Transcriptional activator protein Pur-beta (Purine-rich element-binding protein B) (Vascular actin single-stranded DNA-binding factor 2 p44 component)	28.0667	28.133	28.152	28.0447	27.8627	27.9946	28.0522	27.8109	28.0708	28.1947	28.1883	28.0458	27.9948	28.0813	27.868	27.9877	28.0775	28.1182	28.1252	28.2139	28.3049	27.9898	28.4833	28.0109	28.0896	27.8592	27.9624	27.9888	27.9166	27.9244	28.0775	27.8164	1.02441	0.404134	1.2132	0.0893724	1.21033	0.0910247	1.11516	0.0285711
O35316	SC6A6_MOUSE	Sodium- and chloride-dependent taurine transporter (Solute carrier family 6 member 6)	24.8275	24.0832	24.7442	23.3816	23.7073	24.6123	24.6385	24.1315	24.3002	25.1758	24.8906	24.5722	24.5317	24.7142	24.6932	24.2994	23.9628	24.9977	23.1008	24.4499	25.1892	24.2404	24.6403	23.6862	23.3709	23.6109	24.3792	23.4007	23.9018	24.8185	24.6401	24.8363	0.944397	0.810659	1.16563	0.681846	0.96412	0.785252	1.44575	0.38448
O35326	SRSF5_MOUSE	Serine/arginine-rich splicing factor 5 (Delayed-early protein HRS) (Pre-mRNA-splicing factor SRP40) (Splicing factor, arginine/serine-rich 5)	23.4357	23.1574	23.083	23.259	23.0486	23.2522	23.1852	22.8612	23.5397	23.0907	23.3038	23.625	23.5806	23.3379	23.5532	23.5382	23.8346	23.3132	23.326	23.2722	23.1677	23.6519	23.4149	23.2418	23.182	22.8889	23.4998	23.7177	23.2094	23.1175	22.8599	23.5013	1.16158	0.234881	1.22004	0.0866477	1.1416	0.291842	1.07192	0.629488
O35343	IMA3_MOUSE	Importin subunit alpha-3 (Importin alpha Q1) (Qip1) (Karyopherin subunit alpha-4)	22.474	22.3968	22.8271	22.2491	22.8801	22.9016	22.7987	22.5799	22.3554	22.7722	22.8013	22.4181	23.0679	23.0166	22.8409	22.7573	22.5709	22.6791	22.554	22.9128	23.4729	22.747	23.7595	22.6028	22.923	22.5175	22.4978	22.6706	22.6264	22.641	22.8101	22.8322	1.13571	0.241009	1.34792	0.26474	1.41008	0.192386	1.01674	0.840626
O35344	IMA4_MOUSE	Importin subunit alpha-4 (Importin alpha Q2) (Qip2) (Karyopherin subunit alpha-3)	26.9762	26.8449	26.8373	27.0297	27.0074	27.0059	27.0199	27.0092	27.0557	26.8591	26.9068	26.9992	27.0545	27.0612	27.1014	27.0468	26.9528	26.9335	26.9582	26.9923	27.1334	27.0558	27.3947	26.7633	26.8103	26.9749	26.8422	26.8795	27.0923	26.9796	27.0359	27.0582	1.02448	0.481787	1.06702	0.579194	1.04401	0.743329	1.05798	0.071256
O35345	IMA7_MOUSE	Importin subunit alpha-7 (Importin alpha-S2) (Karyopherin subunit alpha-6)	26.2851	26.401	26.2442	26.1833	25.9473	25.9858	26.0791	26.0888	26.236	26.2593	26.2699	26.3708	26.3296	26.3992	26.2741	26.1572	26.5599	26.326	26.2974	26.1259	26.3342	26.1751	26.5523	25.9578	26.5169	26.5347	26.2409	26.7631	26.052	25.9895	26.1142	26.1547	1.03892	0.643198	1.18485	0.128673	1.14255	0.223929	0.876617	0.228763
O35350	CAN1_MOUSE	Calpain-1 catalytic subunit (EC 3.4.22.52) (Calcium-activated neutral proteinase 1) (CANP 1) (Calpain mu-type) (Calpain-1 large subunit) (Micromolar-calpain) (muCANP)	28.201	28.4173	27.909	28.0702	28.1511	28.2005	28.2564	28.4705	28.2519	28.0662	28.1518	28.2785	28.4161	28.6949	28.3982	28.2975	28.17	27.9782	28.0074	27.8038	28.3788	28.0839	28.4605	28.2706	27.9141	28.1693	27.7517	28.0444	28.1423	28.0591	27.8851	28.2534	0.891455	0.269157	1.02125	0.797822	1.15995	0.106471	1.01223	0.869791
O35375	NRP2_MOUSE	Neuropilin-2 (Vascular endothelial cell growth factor 165 receptor 2)	27.4043	27.1524	27.3297	27.4543	27.7147	27.5788	27.8313	27.5349	27.3436	27.2396	27.3275	27.5461	27.6112	27.7727	27.56	27.7395	27.3377	27.4851	27.4245	27.5352	27.7565	27.7137	27.8741	27.3826	27.3926	27.4624	27.3977	27.396	27.7235	27.6732	27.6025	27.6751	1.07765	0.209311	1.01621	0.897405	1.01651	0.907367	1.02458	0.491496
O35381	AN32A_MOUSE	Acidic leucine-rich nuclear phosphoprotein 32 family member A (Acidic nuclear phosphoprotein pp32) (Leucine-rich acidic nuclear protein) (LANP) (Potent heat-stable protein phosphatase 2A inhibitor I1PP2A)	28.7513	28.9389	28.8246	28.9125	28.9014	28.8376	28.9087	28.9326	28.9327	28.649	28.7728	28.8657	28.9365	28.9933	28.8443	28.9478	28.7664	28.6844	28.8012	28.9154	29.0214	28.8723	28.953	28.8222	28.7279	28.9336	28.8905	28.9225	28.923	28.7899	28.7773	28.8872	0.956286	0.350852	1.0166	0.663221	1.0523	0.246662	0.948211	0.299719
O35382	EXOC4_MOUSE	Exocyst complex component 4 (Exocyst complex component Sec8)	27.5167	27.6563	27.67	27.6521	27.7854	27.7877	27.7487	27.8229	27.5972	27.5548	27.7036	27.6073	27.7063	27.8731	27.7279	27.7144	27.7954	27.6852	27.7133	27.703	27.661	27.8059	27.9684	27.6363	27.655	27.7288	27.6287	27.7429	27.7884	27.7104	27.8355	27.7174	1.07161	0.0599041	0.991465	0.822354	1.00709	0.954046	1.02471	0.375787
O35387	HAX1_MOUSE	HCLS1-associated protein X-1 (HS1-associating protein X-1) (HAX-1) (HS1-binding protein 1) (HSP1BP-1)	24.3231	23.638	24.2097	23.9998	24.3928	24.1645	24.4087	24.5007	24.236	24.3406	24.112	24.0878	24.6928	24.1175	24.3217	24.4125	24.4752	24.095	24.3175	24.187	24.0957	24.578	24.4336	24.5692	24.1772	24.4237	23.8322	24.0195	24.3132	23.876	24.4613	24.335	1.15702	0.236288	1.04243	0.707841	1.12452	0.34961	1.10667	0.339994
O35393	EFNB3_MOUSE	Ephrin-B3	21.092	21.4298	21.8702	21.9567	24.1435	24.0784	24.5176	24.367	22.2858	20.8379	21.7946	21.3507	24.1327	23.6805	24.4816	24.5134	22.1813	21.818	21.7743	22.1739	24.8577	24.5673	24.3967	23.9552	21.6761	22.5277	22.3409	22.5541	24.6656	24.8585	24.6823	24.66	1.29373	0.132461	1.14302	0.463727	0.84744	0.211157	0.803692	0.262834
O35405	PLD3_MOUSE	Phospholipase D3 (PLD 3) (EC 3.1.4.4) (Choline phosphatase 3) (Phosphatidylcholine-hydrolyzing phospholipase D3) (Schwannoma-associated protein 9) (SAM-9)	28.6369	28.6085	28.6085	28.7663	28.1543	28.1928	28.1335	28.2007	28.5023	28.6948	28.6327	28.59	28.1133	28.2361	28.0753	28.0838	28.7055	28.788	28.694	28.6851	28.0596	28.2421	28.4069	27.7833	28.7182	28.8898	28.6113	28.5903	28.0586	28.0184	28.1799	27.9857	1.04406	0.205732	0.979818	0.736843	1.05601	0.672283	1.00792	0.835023
O35409	FOLH1_MOUSE	Glutamate carboxypeptidase 2 (EC 3.4.17.21) (Folate hydrolase 1) (Folylpoly-gamma-glutamate carboxypeptidase) (FGCP) (Glutamate carboxypeptidase II) (GCPII) (Membrane glutamate carboxypeptidase) (mGCP) (N-acetylated-alpha-linked acidic dipeptidase I) (NAALADase I) (Prostate-specific membrane antigen homolog) (Pteroylpoly-gamma-glutamate carboxypeptidase)	22.6829	22.8382	22.1119	22.322	23.638	24.0313	23.7856	23.9037	22.4771	22.9934	22.2681	22.6101	24.3035	24.0061	23.8314	23.5035	22.7316	23.2291	22.6906	22.8618	23.5737	24.4153	24.3942	23.8853	22.7765	22.9788	22.5686	22.6081	24.1257	24.2571	24.0817	23.7118	1.29912	0.10763	1.19965	0.344151	1.03658	0.92532	1.11131	0.382224
O35435	PYRD_MOUSE	Dihydroorotate dehydrogenase (quinone), mitochondrial (DHOdehase) (EC 1.3.5.2) (Dihydroorotate oxidase)	26.0038	26.1353	25.9939	25.865	26.1084	26.0243	26.2464	26.0743	26.0564	25.948	25.9995	26.2053	26.0963	26.1022	26.1698	26.247	25.8272	25.8583	25.8667	25.9015	26.0446	26.0612	26.1864	25.7555	25.846	25.8081	25.7881	25.722	26.0683	25.8382	25.8702	25.7645	0.908167	0.0551491	0.935996	0.361978	1.09472	0.301022	1.05114	0.0530885
O35449	PRRT1_MOUSE	Proline-rich transmembrane protein 1 (Dispanin subfamily D member 1) (DSPD1) (Synapse differentiation-induced protein 4)	25.8805	26.115	26.1718	26.0879	27.4798	27.5619	27.3769	27.673	26.1007	26.1953	26.0344	26.0053	27.2908	27.7042	27.402	27.4971	26.1697	26.1622	26.2584	26.2001	27.7767	27.3622	28.0271	27.7922	26.0819	26.1233	26.0333	26.1014	27.3775	27.4142	27.8013	27.5131	1.09443	0.0936594	1.17427	0.203448	1.16663	0.252517	1.08129	0.00824422
O35454	CLCN6_MOUSE	Chloride transport protein 6 (Chloride channel protein 6) (ClC-6)	24.9182	24.9723	24.8372	25.2865	25.0017	25.0717	25.0591	24.8988	25.1182	24.6716	24.854	24.973	25.3278	25.0686	25.1985	24.84	24.8535	24.7109	24.6641	24.9764	24.5287	24.9543	25.0714	24.6862	24.8225	25.1032	24.8105	24.8723	24.8244	24.8692	24.8781	24.5216	0.866033	0.146077	0.88057	0.17863	1.03199	0.814171	0.932617	0.345045
O35459	ECH1_MOUSE	Delta(3,5)-Delta(2,4)-dienoyl-CoA isomerase, mitochondrial (EC 5.3.3.-)	22.3838	22.2456	22.0016	21.8012	21.5793	21.8727	22.0627	22.1019	22.5302	22.4855	22.1729	22.279	22.1765	22.3807	22.0151	22.0024	21.7149	21.6981	21.2982	22.3055	22.3523	21.6347	22.4704	22.434	21.8853	22.0454	21.7955	21.5308	22.6195	22.3612	21.7675	21.7245	0.798232	0.197845	1.26696	0.216604	1.06473	0.73641	0.982144	0.805665
O35465	FKBP8_MOUSE	Peptidyl-prolyl cis-trans isomerase FKBP8 (PPIase FKBP8) (EC 5.2.1.8) (38 kDa FK506-binding protein) (38 kDa FKBP) (FKBP-38) (mFKBP38) (FK506-binding protein 8) (FKBP-8) (FKBPR38) (Rotamase)	27.7221	27.8425	27.8117	27.8468	27.8766	27.8153	27.9199	27.8123	27.8181	27.8953	27.8287	27.7447	27.9952	27.8225	27.8239	27.7571	27.8672	27.8	27.8289	27.9107	28.1545	27.8205	28.3498	27.7144	27.891	27.8287	27.7733	27.7469	27.7497	27.6887	27.9711	27.565	1.03215	0.267867	1.1295	0.342903	1.21515	0.168257	1.02899	0.336791
O35474	EDIL3_MOUSE	EGF-like repeat and discoidin I-like domain-containing protein 3 (Developmentally-regulated endothelial cell locus 1 protein) (Integrin-binding protein DEL1)	23.3678	23.4641	23.3146	23.5352	24.0677	23.5576	23.8381	23.9824	23.5118	22.9372	23.5592	23.0543	24.0064	23.3224	24.0803	24.1086	23.318	23.0553	22.8414	23.1864	23.5339	24.3398	23.7239	23.6328	23.1926	23.7749	23.3655	23.3231	24.0125	23.9022	23.8595	23.913	0.805476	0.0297173	0.979519	0.809063	0.946922	0.558571	0.8009	0.100384
O35495	CDK14_MOUSE	Cyclin-dependent kinase 14 (EC 2.7.11.22) (Cell division protein kinase 14) (Serine/threonine-protein kinase PFTAIRE-1)	25.0965	25.3227	25.1445	25.1314	25.6402	25.7455	25.5352	25.6566	25.5049	25.0963	25.26	24.9906	25.7318	25.4611	25.7527	25.6126	25.6453	25.4727	25.6665	25.4598	26.0493	25.8342	26.1883	25.7864	25.4428	25.312	25.3662	25.4831	25.7169	25.6584	25.9662	25.7589	1.30833	0.00205378	1.25485	0.0212069	1.14389	0.151698	1.1186	0.0541219
O35526	STX1A_MOUSE	Syntaxin-1A (Neuron-specific antigen HPC-1)	32.148	32.3193	32.3437	32.2405	31.0376	30.868	31.0478	30.9677	32.3288	32.394	32.2633	32.1757	31.1608	30.7868	30.8343	30.91	32.3876	32.3194	32.3945	32.2474	30.9882	31.2151	31.3759	30.6606	32.3281	32.4132	32.1321	32.3206	30.8411	30.942	31.0375	30.9357	1.05229	0.232688	1.07348	0.637021	1.10463	0.478868	1.0255	0.592986
O35544	EAA4_MOUSE	Excitatory amino acid transporter 4 (High-affinity neuronal glutamate transporter) (Sodium-dependent glutamate/aspartate transporter) (Solute carrier family 1 member 6)	19.399	19.2191	19.859	18.5336	19.5364	21.0529	19.9107	20.7726	19.4049	18.2286	18.9969	17.8308	24.2314	20.4237	18.1776	20.1656	19.6168	19.314	20.5466	19.0557	23.329	18.2811	20.5272	19.1176	19.361	18.9753	22.7549	17.243	23.9239	18.9704	18.3314	18.7589	1.34206	0.405982	2.26436	0.997091	0.751994	0.859547	0.419425	0.968244
O35551	RABE1_MOUSE	Rab GTPase-binding effector protein 1 (Rabaptin-5) (Rabaptin-5alpha)	27.3247	27.4176	27.5132	27.4345	27.3296	27.2515	27.3078	27.1829	27.5512	27.5996	27.4043	27.2015	27.4829	27.4076	27.3751	27.2287	27.2938	27.3394	27.3253	27.3271	27.6819	27.2715	27.8365	27.2901	27.4456	27.3687	27.3848	27.3003	27.1521	27.2328	27.3099	27.1214	0.931392	0.0443813	1.20737	0.133877	1.2614	0.0765786	0.96309	0.139876
O35593	PSDE_MOUSE	26S proteasome non-ATPase regulatory subunit 14 (EC 3.4.19.-) (26S proteasome regulatory subunit RPN11) (MAD1)	27.764	27.8738	27.8254	27.9217	27.8209	27.8204	27.8521	27.9208	27.8781	27.8082	27.8441	27.7861	27.9743	28.0009	27.8117	27.8225	27.9591	27.8594	27.7773	27.9049	27.9958	27.9922	28.1903	27.6379	27.9291	27.9942	27.8507	27.8241	27.922	27.8287	28.0313	27.8054	1.0205	0.592254	1.08171	0.42512	1.04814	0.665786	0.983257	0.67092
O35598	ADA10_MOUSE	Disintegrin and metalloproteinase domain-containing protein 10 (ADAM 10) (EC 3.4.24.81) (Kuzbanian protein homolog) (Mammalian disintegrin-metalloprotease) (CD antigen CD156c)	24.2595	24.1133	24.4536	24.2725	25.1171	25.3525	25.1159	25.2119	24.3323	24.4593	24.2548	24.2564	25.0406	25.0953	25.4015	25.01	24.4788	24.6574	24.3844	24.5693	25.6942	25.3154	25.6909	25.2117	24.3073	24.3743	24.4277	24.187	25.3595	25.5118	25.3509	25.2443	1.18611	0.0347096	1.22408	0.0889955	1.09014	0.447709	1.14803	0.0446161
O35604	NPC1_MOUSE	NPC intracellular cholesterol transporter 1 (Niemann-Pick C1 protein)	22.3672	22.1215	22.0264	22.7688	22.9311	22.6707	22.9204	22.9778	22.4628	22.1524	23.0755	22.5508	23.3064	22.7338	22.6793	22.7091	22.7529	22.6179	22.6207	22.4534	23.0844	23.2297	23.0916	22.8481	22.5223	22.4693	22.4789	22.654	23.075	23.2901	23.1336	23.0983	1.20132	0.151411	1.14079	0.123331	0.944823	0.391045	1.05852	0.324448
O35607	BMPR2_MOUSE	Bone morphogenetic protein receptor type-2 (BMP type-2 receptor) (BMPR-2) (EC 2.7.11.30) (BRK-3) (Bone morphogenetic protein receptor type II) (BMP type II receptor) (BMPR-II)	24.7623	24.8379	25.2124	25.1335	24.4532	24.8334	24.9429	24.8405	25.9307	24.9816	25.156	24.8882	25.6115	25.123	24.9254	25.0773	24.7641	24.6989	24.8297	25.368	24.5828	24.5372	25.1502	24.8493	24.3986	24.6657	24.9582	24.766	24.2795	24.4872	24.6254	24.2547	0.960661	0.718419	1.01547	0.946527	1.30251	0.0691922	1.17289	0.300681
O35609	SCAM3_MOUSE	Secretory carrier-associated membrane protein 3 (Secretory carrier membrane protein 3)	26.5066	26.242	26.4105	26.4646	26.4604	26.6001	26.5577	26.3315	26.5264	26.4569	26.4689	26.374	26.7031	26.6697	26.7204	26.5282	26.5304	26.5201	26.606	26.4916	26.7607	26.6863	27.1138	26.5738	26.5111	26.4429	26.5411	26.4802	26.4338	26.4465	26.6383	26.5045	1.09298	0.0826278	1.23729	0.0643009	1.22279	0.0688854	1.03051	0.228826
O35621	PMM1_MOUSE	Phosphomannomutase 1 (PMM 1) (EC 5.4.2.8)	26.1036	26.1938	26.2484	26.277	26.2975	26.4051	26.2839	26.3341	26.2172	26.4283	26.313	26.1983	26.6119	26.7853	26.4364	26.3457	26.2135	26.2183	26.2554	26.0582	26.5239	26.3985	27.0403	26.4393	26.1769	26.4085	26.21	26.1525	26.1437	26.3743	26.4018	26.4169	0.987008	0.750548	1.22606	0.124274	1.21975	0.151534	0.964402	0.513646
O35633	VIAAT_MOUSE	Vesicular inhibitory amino acid transporter (GABA and glycine transporter) (Solute carrier family 32 member 1) (Vesicular GABA transporter) (mVGAT) (mVIAAT)	28.2905	28.3771	28.1931	28.2309	27.9661	27.9708	27.884	27.9786	28.3844	28.4318	28.3942	28.2611	27.899	28.0679	28.1478	27.9731	28.3836	28.2636	28.3437	28.0582	28.1503	28.0091	28.4435	27.9581	28.3844	28.5936	28.2404	28.4444	28.22	28.2888	28.0131	28.0117	0.995197	0.902387	1.15075	0.137665	1.00991	0.960024	0.898985	0.186757
O35639	ANXA3_MOUSE	Annexin A3 (35-alpha calcimedin) (Annexin III) (Annexin-3) (Lipocortin III) (Placental anticoagulant protein III) (PAP-III)	24.9727	24.7466	25.0757	24.9778	24.5087	24.5557	24.8454	24.2633	25.1393	24.9273	25.0438	24.9856	24.8276	24.5834	24.4524	24.4265	25.4353	25.4125	25.4773	25.3035	25.2717	25.1408	25.4141	25.2408	25.5362	25.0892	25.2988	25.2515	24.7936	24.8193	25.2065	24.8734	1.37596	0.00107326	1.63807	0.00154582	1.26317	0.021442	1.076	0.29866
O35643	AP1B1_MOUSE	AP-1 complex subunit beta-1 (Adaptor protein complex AP-1 subunit beta-1) (Adaptor-related protein complex 1 subunit beta-1) (Beta-1-adaptin) (Beta-adaptin 1) (Clathrin assembly protein complex 1 beta large chain) (Golgi adaptor HA1/AP1 adaptin beta subunit)	29.9602	29.9166	29.8393	29.9712	29.8055	29.8688	29.8597	29.8101	29.8755	29.8336	29.8179	29.9222	29.8634	29.8881	29.8471	29.8337	29.954	29.906	29.8896	29.8861	29.8751	29.8972	30.0761	29.566	29.8898	30.1264	29.9743	29.9734	29.8826	29.796	29.8137	29.8195	0.990635	0.715597	1.02008	0.875136	1.02576	0.819296	0.943217	0.163777
O35658	C1QBP_MOUSE	Complement component 1 Q subcomponent-binding protein, mitochondrial (GC1q-R protein) (Glycoprotein gC1qBP) (C1qBP)	29.3283	29.3136	29.2913	29.263	29.2781	29.2533	29.3328	29.2018	29.4641	29.1292	29.2115	29.4193	29.2615	29.2649	29.1987	29.3304	29.2927	29.3023	29.456	29.3338	29.0336	29.3937	29.1605	29.2899	29.3234	29.5788	29.5158	29.5192	29.2927	29.2052	29.2944	29.3696	1.03413	0.286084	0.971612	0.589946	0.955354	0.435697	0.907683	0.08533
O35668	HAP1_MOUSE	Huntingtin-associated protein 1 (HAP-1)	22.4107	22.2617	22.0316	22.2509	22.5278	23.0889	22.9527	22.2548	22.1553	21.9966	21.2729	22.4573	22.3231	23.0144	23.5581	23.0019	21.7166	22.1261	22.523	22.8638	23.5662	22.9457	24.3463	23.1379	22.0588	20.724	22.4991	22.3473	22.5531	24.0727	23.9296	22.6079	1.09059	0.800591	1.81759	0.0730076	1.10592	0.700273	1.24872	0.431715
O35678	MGLL_MOUSE	Monoglyceride lipase (MGL) (EC 3.1.1.23) (Monoacylglycerol lipase) (MAGL)	28.6505	28.627	28.6754	28.6479	28.6168	28.4006	28.3469	28.4577	28.6945	28.7054	28.5349	28.5434	28.1398	28.2701	28.249	28.4799	28.6658	28.6602	28.8404	28.5972	28.527	28.3004	28.2745	28.0554	28.8668	28.9747	28.755	28.7562	28.4925	28.3315	28.4377	28.5166	1.03061	0.472616	0.894949	0.190648	0.902904	0.18899	0.902936	0.0938023
O35681	SYT3_MOUSE	Synaptotagmin-3 (Synaptotagmin III) (SytIII)	24.9615	25.0696	24.9672	24.8842	25.7862	25.6343	25.535	25.7028	24.9868	25.1657	24.918	24.7339	25.2479	25.5682	25.7866	25.743	24.9572	24.9415	25.2362	25.2038	25.8618	25.6419	26.0594	25.3554	25.085	25.0312	25.0236	25.1051	25.7754	25.6913	26.0776	26.2867	1.08596	0.238728	1.06107	0.698619	0.855855	0.306914	1.02061	0.781982
O35682	MYADM_MOUSE	Myeloid-associated differentiation marker (Myeloid up-regulated protein)	26.5748	26.5664	26.3952	26.7058	26.9074	26.8647	26.7794	27.0793	26.6395	26.4181	26.4417	26.5455	26.9004	26.8963	26.8745	26.8209	26.6935	26.5796	26.5712	26.5749	27.0674	26.9617	26.9344	26.5563	26.6003	26.9049	26.5869	26.7899	27.029	27.0693	26.7915	26.829	1.02883	0.551674	0.986546	0.835762	0.971041	0.718664	0.919549	0.210158
O35684	NEUS_MOUSE	Neuroserpin (Peptidase inhibitor 12) (PI-12) (Serine protease inhibitor 17) (Serpin I1)	25.4314	25.1506	25.1493	25.5105	25.1632	24.951	25.0865	24.8603	25.1023	25.1822	25.2713	25.3745	25.1668	24.8954	24.8502	24.8846	25.399	25.3901	25.2908	25.0893	24.5549	25.1641	25.0192	24.4904	25.3082	25.6243	25.3654	25.3375	24.8794	24.5717	24.7352	24.728	0.984768	0.88295	0.880397	0.29305	1.07442	0.675835	0.922116	0.298151
O35685	NUDC_MOUSE	Nuclear migration protein nudC (Nuclear distribution protein C homolog) (Silica-induced gene 92 protein) (SIG-92)	26.693	26.6895	26.8234	26.8417	26.9166	26.9939	27.0711	26.92	26.9537	26.9922	26.8537	26.7982	27.326	27.1442	27.1589	26.9242	26.7376	26.6491	26.6764	26.8195	27.0723	26.9306	27.2609	26.7683	26.6863	26.6658	26.6981	26.5872	26.8037	26.6857	27.017	26.7305	0.971621	0.486787	1.03001	0.778425	1.15229	0.170946	1.04403	0.224434
O35691	PININ_MOUSE	Pinin	24.8755	25.1474	25.0149	25.4705	25.27	25.2017	25.2989	25.1484	25.1476	25.1757	25.182	25.0965	25.2988	24.9501	25.3059	25.2024	25.296	25.3427	25.1521	25.2842	25.1264	25.4425	25.2148	25.3664	25.2435	25.3652	25.3329	25.5645	25.3252	25.2445	25.2624	25.1821	1.09137	0.329835	1.04384	0.493208	1.02698	0.675861	0.925991	0.222033
O35709	ENC1_MOUSE	Ectoderm-neural cortex protein 1 (ENC-1)	20.6506	18.6791	18.9481	19.6575	19.7799	19.5537	20.0544	19.4938	20.1697	19.6556	19.7453	20.7203	20.0025	19.4439	19.9203	20.5593	18.7584	19.2001	18.9879	19.0699	19.4747	19.1614	18.435	19.5081	20.3425	19.8258	19.6834	20.3242	19.5631	19.5602	19.9924	19.8908	0.622609	0.327339	0.690584	0.0853348	0.677804	0.067947	0.479414	0.00169871
O35710	NOCT_MOUSE	Nocturnin (EC 3.1.13.4) (Carbon catabolite repression 4-like protein) (Circadian deadenylase NOC)	26.6988	27.0955	26.8702	26.7284	26.5008	26.7	26.6165	26.772	27.0027	27.2026	27.2432	26.5601	26.7726	26.7515	26.5347	26.7497	26.7796	26.7408	26.8071	27.0304	27.1649	26.5231	27.0579	26.6264	26.5253	26.6573	26.8876	26.5848	26.7067	26.6824	26.504	26.3632	0.991081	0.940129	1.16313	0.288892	1.22949	0.166726	1.12785	0.137646
O35730	RING1_MOUSE	E3 ubiquitin-protein ligase RING1 (EC 2.3.2.27) (Polycomb complex protein RING1) (RING finger protein 1) (RING-type E3 ubiquitin transferase RING1) (Transcription repressor Ring1A)	19.5684	20.496	18.2418	18.8487	20.2189	19.39	19.5863	19.9607	19.5614	18.7552	19.9598	20.7001	20.819	17.856	20.8113	18.1267	20.0453	17.3081	17.1636	19.6894	21.4978	20.3111	21.2396	19.3132	20.2772	19.6072	18.3161	19.8739	20.0351	19.7841	20.6377	18.5331	0.736139	0.446379	1.98912	0.181137	1.85296	0.251875	0.66636	0.310644
O35737	HNRH1_MOUSE	Heterogeneous nuclear ribonucleoprotein H (hnRNP H) [Cleaved into: Heterogeneous nuclear ribonucleoprotein H, N-terminally processed]	27.5868	27.5622	27.6668	27.6529	27.765	27.6808	27.7477	27.6312	27.5293	27.6537	27.7204	27.73	27.8443	27.6965	27.7539	27.7175	27.6961	27.6327	27.6227	27.5893	28.0757	27.6613	28.0113	27.5753	27.5703	27.5866	27.6158	27.5369	27.7884	27.4678	27.884	27.5954	1.01247	0.612486	1.1018	0.368932	1.11266	0.382358	1.04105	0.082306
O35841	API5_MOUSE	Apoptosis inhibitor 5 (API-5) (AAC-11)	27.8489	27.8458	28.014	28.0611	28.0018	28.095	28.0785	27.7775	28.0086	28.0759	27.6349	28.0069	28.1046	28.026	27.9233	28.0524	28.2666	28.1239	28.2332	28.1024	28.2991	28.1405	28.4963	27.7077	28.0744	28.0764	28.0963	28.0985	27.97	27.927	28.2338	27.9795	1.17897	0.013215	1.145	0.38167	1.11434	0.49061	1.06937	0.0585573
O35855	BCAT2_MOUSE	Branched-chain-amino-acid aminotransferase, mitochondrial (BCAT(m)) (EC 2.6.1.42)	26.3203	26.4675	26.3689	26.3084	25.9428	26.2362	26.1885	25.9855	26.4522	26.2877	26.6249	26.4174	25.9036	25.8293	25.8631	26.0224	26.6478	26.4138	26.4501	26.4422	25.9343	26.3456	25.9168	25.8976	26.4827	26.395	26.4809	26.5313	26.1524	25.7879	26.0277	25.9963	1.08965	0.10811	0.960884	0.636408	1.02758	0.813066	1.01271	0.801175
O35857	TIM44_MOUSE	Mitochondrial import inner membrane translocase subunit TIM44	26.895	26.9607	26.9011	26.9953	26.8909	26.8866	26.9174	26.8375	26.9118	26.8776	27.0233	27.0368	27.091	27.0114	26.9026	26.9605	27.1865	27.0914	27.0382	27.0282	27.2308	27.193	27.2985	26.8901	27.0739	27.2255	27.0303	27.198	27.0959	26.9338	27.0226	27.0743	1.10866	0.0144846	1.21243	0.0259923	1.093	0.258397	0.968083	0.470493
O35864	CSN5_MOUSE	COP9 signalosome complex subunit 5 (SGN5) (Signalosome subunit 5) (EC 3.4.-.-) (Jun activation domain-binding protein 1) (Kip1 C-terminus-interacting protein 2)	28.4338	28.4398	28.4703	28.5958	28.6098	28.5024	28.5435	28.6039	28.3696	28.2645	28.3692	28.549	28.5791	28.5627	28.5628	28.5668	28.5705	28.5568	28.502	28.4753	28.4911	28.7089	28.5801	28.3796	28.5265	28.6386	28.4956	28.6657	28.7602	28.6004	28.5905	28.5843	1.02826	0.385296	0.985831	0.748143	0.939033	0.292868	0.96143	0.285248
O35874	SATT_MOUSE	Neutral amino acid transporter A (Alanine/serine/cysteine/threonine transporter 1) (ASCT-1) (SATT) (Solute carrier family 1 member 4)	27.5689	27.8198	27.463	27.696	27.1684	27.509	27.1975	27.1965	27.7177	27.421	27.5114	27.6067	27.4652	27.5715	27.1325	27.1919	27.5029	27.3986	27.4189	27.4762	27.3208	27.4654	27.6921	27.4374	27.4517	27.5977	27.3886	27.5761	27.2528	27.3309	27.1121	27.1234	0.874563	0.0597936	1.15706	0.108394	1.21218	0.0266441	0.961702	0.366046
O35887	CALU_MOUSE	Calumenin (Crocalbin)	27.0448	27.1149	27.0539	27.046	26.9462	27.1541	27.1147	26.7595	27.1258	26.9441	26.9458	27.1327	27.3538	27.1614	27.0716	27.1892	26.9246	26.9576	27.1391	27.223	27.1688	27.0925	27.2768	27.422	27.0397	27.0564	27.1438	27.0132	27.1079	27.076	27.0923	27.0885	1.00086	0.960282	1.18384	0.0759369	1.11277	0.0834859	1.00162	0.978385
O35900	LSM2_MOUSE	U6 snRNA-associated Sm-like protein LSm2 (Protein G7b) (snRNP core Sm-like protein Sm-x5)	25.352	25.0228	25.2012	25.4144	25.4172	25.6116	25.5502	25.3905	25.5343	24.8918	24.6227	25.8422	25.0375	25.1109	25.5029	25.5447	25.2513	25.3486	25.3771	24.8805	24.4108	25.6937	24.4395	25.2051	25.3208	25.6379	25.3007	25.676	25.601	25.319	25.0649	25.064	0.980761	0.825102	0.729452	0.130044	0.847048	0.372531	0.83108	0.127077
O35904	PK3CD_MOUSE	Phosphatidylinositol 4,5-bisphosphate 3-kinase catalytic subunit delta isoform (PI3-kinase subunit delta) (PI3K-delta) (PI3Kdelta) (PtdIns-3-kinase subunit delta) (EC 2.7.1.153) (Phosphatidylinositol 4,5-bisphosphate 3-kinase 110 kDa catalytic subunit delta) (PtdIns-3-kinase subunit p110-delta) (p110delta)	20.6663	20.7655	19.9017	20.54	20.6913	20.3099	20.1784	20.5705	20.1344	19.6149	20.2976	20.7194	19.9758	19.8027	19.3617	20.6634	18.5697	18.8507	19.8411	18.8301	20.119	19.4265	20.5026	20.3141	19.825	20.486	20.0868	19.6685	19.6514	19.2702	20.5694	21.0022	0.380967	0.00544485	0.807508	0.234405	0.906198	0.946025	0.521841	0.0242977
O35926	CD5R2_MOUSE	Cyclin-dependent kinase 5 activator 2 (CDK5 activator 2) (Cyclin-dependent kinase 5 regulatory subunit 2) (p39) (p39I)	20.2946	20.6386	20.7414	21.0171	19.1139	18.325	19.5906	19.3837	20.3128	21.3613	21.4941	20.0566	16.2743	16.8709	20.2149	16.4362	19.8952	20.7626	20.4538	19.6397	18.4976	17.2644	15.6886	17.4009	20.2902	21.6692	20.8209	21.801	20.0964	19.1541	17.2095	19.4986	0.737018	0.152885	0.31799	0.0256716	0.290144	0.0818608	0.494613	0.0726802
O35927	CTND2_MOUSE	Catenin delta-2 (Neural plakophilin-related ARM-repeat protein) (NPRAP) (Neurojungin)	28.7281	28.8347	28.7847	28.6518	28.3538	28.5274	28.5379	28.4189	28.7446	28.8678	28.757	28.6843	28.6977	28.7163	28.5146	28.4103	28.8419	28.7662	28.8308	28.8891	28.7705	28.6191	29.1053	28.792	28.7542	28.6796	28.7433	28.7605	28.3276	28.5241	28.4424	28.482	1.05793	0.1291	1.29352	0.0173446	1.30765	0.0141446	1.07022	0.0209272
O35954	PITM1_MOUSE	Membrane-associated phosphatidylinositol transfer protein 1 (Drosophila retinal degeneration B homolog 1) (RdgB1) (Mpt-1) (Phosphatidylinositol transfer protein, membrane-associated 1) (PITPnm 1) (Pyk2 N-terminal domain-interacting receptor 2) (NIR-2)	28.8212	28.9389	28.7574	28.9299	28.7357	28.9157	28.858	28.7797	28.8485	28.7818	28.921	28.9591	29.0349	28.7786	28.7367	28.8065	29.0325	28.9037	28.9526	28.8195	29.0093	29.0345	29.2157	28.7676	28.8929	28.8906	28.9028	29.0061	28.8149	28.75	28.8885	28.6457	1.04629	0.337747	1.14198	0.115707	1.17934	0.070079	1.00363	0.942182
O35963	RB33B_MOUSE	Ras-related protein Rab-33B	24.8525	24.7521	24.8405	24.9291	25.2705	25.57	25.5828	25.1982	24.9143	24.8186	24.8264	24.9149	25.7731	25.4368	25.5464	25.3907	25.2038	25.2696	25.183	25.1661	25.6256	25.6705	26.0016	25.4329	24.9272	25.0083	25.0398	25.1031	25.2364	25.5392	25.3856	25.5445	1.28453	0.00014835	1.21571	0.123244	1.20209	0.114926	1.13697	0.00495908
O35969	GAMT_MOUSE	Guanidinoacetate N-methyltransferase (EC 2.1.1.2)	24.1927	24.1854	24.0371	24.2888	25.2157	25.1436	25.2674	25.1768	23.9953	23.8217	23.7176	24.4617	24.9685	24.9939	25.4833	25.4536	23.7517	24.0352	24.0262	24.117	25.1961	25.0723	24.9282	24.9373	24.1886	23.8678	24.3137	24.093	25.1997	24.9912	25.3421	25.1047	0.87668	0.0880245	0.892614	0.0509739	0.915429	0.244932	0.910082	0.321494
O35972	RM23_MOUSE	39S ribosomal protein L23, mitochondrial (L23mt) (MRP-L23) (L23 mitochondrial-related protein)	24.7677	24.7799	24.7128	24.9015	25.0701	24.578	24.9745	24.7915	25.0585	24.7196	24.8688	24.8982	25.0391	25.0574	25.0418	25.0488	24.8386	24.9671	24.8456	24.8693	25.1525	24.799	25.3765	24.4619	24.9802	24.9176	24.9079	24.8086	24.9702	24.623	25.2197	24.6627	1.06357	0.120983	1.08895	0.694997	1.07087	0.759392	0.983624	0.63048
O54692	ZW10_MOUSE	Centromere/kinetochore protein zw10 homolog	22.8168	22.771	22.6141	22.9499	23.1256	22.9515	23.1114	22.793	22.6227	22.5612	22.9945	23.1116	23.0083	22.8537	23.0063	22.9471	22.7964	22.8605	22.8144	23.0071	23.3129	23.1662	23.6343	22.4048	22.6135	22.7996	22.4223	22.7928	22.9728	22.8668	23.2364	22.7025	1.05637	0.369379	1.14335	0.639335	1.17855	0.53857	1.15415	0.0807163
O54724	PTRF_MOUSE	Caveolae-associated protein 1 (Cav-p60) (Cavin-1) (Polymerase I and transcript release factor)	26.5967	26.7004	26.458	26.4661	26.1397	26.6418	26.4223	26.2339	26.8407	26.6068	26.727	26.3981	26.7202	26.3185	26.4081	26.3228	26.539	26.3675	26.5385	26.5329	26.728	26.2363	26.6307	26.4172	26.5706	26.4284	26.6268	26.3026	26.4978	26.2359	26.1793	25.9575	0.957582	0.428728	1.10427	0.393633	1.2184	0.117732	1.00605	0.888365
O54734	OST48_MOUSE	Dolichyl-diphosphooligosaccharide--protein glycosyltransferase 48 kDa subunit (DDOST 48 kDa subunit) (Oligosaccharyl transferase 48 kDa subunit)	26.8771	26.7762	26.7967	26.9599	26.8258	26.8136	26.926	26.8056	26.9452	26.8151	26.7129	26.9715	27.0817	26.9759	26.9189	26.7447	26.9707	26.8395	26.8124	26.918	26.9292	26.8445	26.8377	26.6534	26.7429	27.087	26.8503	27.0301	27.0149	26.8333	26.8328	26.8029	1.02256	0.577156	0.983543	0.694916	0.963383	0.496532	0.967546	0.644754
O54774	AP3D1_MOUSE	AP-3 complex subunit delta-1 (AP-3 complex subunit delta) (Adaptor-related protein complex 3 subunit delta-1) (Delta-adaptin) (mBLVR1)	30.3538	30.4798	30.3793	30.4869	30.4345	30.5846	30.4912	30.5803	30.4326	30.4427	30.3905	30.3734	30.5372	30.5673	30.5146	30.4755	30.571	30.4888	30.5068	30.4943	30.6058	30.6164	30.8038	30.4371	30.4378	30.5033	30.3986	30.5376	30.5247	30.5346	30.516	30.4715	1.06394	0.0601971	1.07	0.306389	1.07903	0.22104	1.03186	0.25721
O54781	SRPK2_MOUSE	SRSF protein kinase 2 (EC 2.7.11.1) (SFRS protein kinase 2) (Serine/arginine-rich protein-specific kinase 2) (SR-protein-specific kinase 2) [Cleaved into: SRSF protein kinase 2 N-terminal; SRSF protein kinase 2 C-terminal]	26.5573	26.5803	26.5405	26.6579	26.1708	26.2696	26.1533	26.1822	26.683	26.6128	26.6063	26.637	26.3945	26.1245	26.1845	26.208	26.688	26.6606	26.7253	26.6778	26.3137	26.2312	26.6382	26.0382	26.7341	26.815	26.5738	26.5617	26.1874	26.2646	26.3401	26.0648	1.07432	0.0121847	1.09219	0.41686	1.07485	0.534128	1.00903	0.800326
O54786	DFFA_MOUSE	DNA fragmentation factor subunit alpha (DNA fragmentation factor 45 kDa subunit) (DFF-45) (Inhibitor of CAD) (ICAD)	22.9612	23.2395	22.402	22.5361	22.9622	22.7461	22.6266	22.9424	23.0871	23.4448	23.1527	22.6644	23.3219	23.3869	22.8095	23.4362	22.5813	22.3337	22.6191	22.7092	23.1923	23.0815	23.19	22.6919	22.6808	23.1334	22.4044	23.0523	22.7502	22.6444	22.5913	22.3318	0.837257	0.325155	1.17021	0.176561	1.38069	0.0210869	0.823917	0.219656
O54818	TPD53_MOUSE	Tumor protein D53 (mD53) (Tumor protein D52-like 1)	22.6644	22.5017	22.6172	22.4336	21.7995	21.6487	22.0451	22.1446	22.5185	21.8122	22.7071	22.7662	22.0994	21.7994	22.1013	21.963	22.4443	22.5223	22.9939	22.4993	22.3062	21.6853	22.271	22.2227	22.4554	22.5172	22.2094	22.1763	21.603	22.2966	21.8852	22.1984	1.0538	0.675103	1.16426	0.295859	1.0876	0.580681	1.21881	0.123243
O54829	RGS7_MOUSE	Regulator of G-protein signaling 7 (RGS7)	28.8036	28.8661	28.8735	28.8527	28.4301	28.425	28.494	28.3803	28.7924	28.8296	28.856	28.8756	28.306	28.24	28.3266	28.3669	28.9482	28.8524	29.0075	28.7548	28.2172	28.409	28.4058	28.2144	28.8944	28.9602	28.719	28.8752	28.1643	28.2404	28.4144	28.2746	1.03144	0.496236	0.921365	0.0910962	1.02703	0.634036	1.02033	0.718197
O54833	CSK22_MOUSE	Casein kinase II subunit alpha' (CK II alpha') (EC 2.7.11.1)	28.3316	28.2696	28.2736	28.3228	27.9763	28.0854	27.972	28.0757	28.305	28.1898	28.3793	28.2867	28.1321	28.0185	28.1191	28.0503	28.4246	28.3181	28.4008	28.2472	28.0189	28.1491	28.1225	27.8828	28.283	28.3097	28.286	28.4274	27.8638	27.9464	28.093	27.9736	1.03506	0.310635	1.01308	0.821447	1.05376	0.371652	1.01512	0.703169
O54865	GCYB1_MOUSE	Guanylate cyclase soluble subunit beta-1 (GCS-beta-1) (EC 4.6.1.2) (Guanylate cyclase soluble subunit beta-3) (GCS-beta-3) (Soluble guanylate cyclase small subunit)	28.6853	28.6086	28.591	28.8135	28.3247	28.0714	28.3117	28.2151	28.6506	28.5853	28.7155	28.7949	28.207	28.0366	28.1822	28.2399	28.8914	28.7131	28.766	28.6131	28.2822	28.2988	28.3345	27.8454	28.6527	28.6438	28.5806	28.778	28.276	28.0554	28.2383	28.178	1.05126	0.389697	0.978855	0.765127	1.0098	0.979648	1.05985	0.292193
O54901	OX2G_MOUSE	OX-2 membrane glycoprotein (MRC OX-2 antigen) (CD antigen CD200)	27.5995	27.5614	27.7371	27.7288	27.4305	27.4878	27.4971	27.5278	27.5833	27.5609	27.3989	27.586	27.5589	27.5136	27.3161	27.3438	27.5424	27.7339	27.6944	27.7952	27.6696	27.5397	28.2223	27.432	27.4895	27.4388	27.6544	27.4367	27.2927	27.4764	27.3753	27.2833	1.02501	0.63741	1.20054	0.240838	1.31119	0.0949903	1.13822	0.0459844
O54916	REPS1_MOUSE	RalBP1-associated Eps domain-containing protein 1 (RalBP1-interacting protein 1)	25.0958	24.9582	24.8898	24.9649	25.412	24.9616	25.1467	24.9944	25.2185	24.9187	25.0406	25.0444	25.1003	25.1286	25.3179	25.2536	24.5815	24.9481	25.0953	24.8365	25.2049	25.2405	25.2771	25.2218	25.1267	24.9712	24.9902	25.14	24.9602	25.161	25.1134	25.2798	0.931878	0.374672	1.06909	0.340969	1.07417	0.164643	0.881655	0.15289
O54931	AKAP2_MOUSE	A-kinase anchor protein 2 (AKAP-2) (AKAP expressed in kidney and lung) (AKAP-KL) (Protein kinase A-anchoring protein 2) (PRKA2)	26.5098	26.4126	26.3428	26.5771	26.6491	26.7097	26.7144	26.6462	26.4499	26.3616	26.5622	26.5245	26.9889	26.5662	26.5469	26.6402	26.7765	26.5762	26.5281	26.4892	26.5335	26.7999	26.4481	26.5191	26.3318	26.5153	26.2885	26.4739	26.6388	26.6632	26.4329	26.5562	1.09696	0.15964	0.933863	0.235377	1.00414	0.980597	1.14184	0.0643582
O54941	SMCE1_MOUSE	SWI/SNF-related matrix-associated actin-dependent regulator of chromatin subfamily E member 1 (BRG1-associated factor 57) (BAF57)	22.8818	23.1633	23.3142	23.6044	23.339	23.4013	23.5394	23.2324	23.1733	23.085	23.089	23.0599	23.5606	23.4615	23.5074	23.2361	23.5854	23.4249	23.1415	23.6582	23.5139	23.273	23.0926	23.3483	23.5403	23.5239	23.1468	23.3303	23.6234	23.3723	23.6172	23.3477	1.14968	0.306418	0.954302	0.536096	0.881982	0.163389	1.0509	0.664594
O54946	DNJB6_MOUSE	DnaJ homolog subfamily B member 6 (Heat shock protein J2) (HSJ-2) (MRJ) (mDj4)	26.0256	26.0078	25.9284	25.7827	25.8832	25.5826	25.4279	25.7824	26.0147	26.1966	26.0802	25.7158	25.5917	25.7423	25.728	25.7481	25.8224	25.7402	26.0774	25.7068	25.7546	25.5872	25.8115	25.164	26.0765	26.34	25.7083	26.0102	25.7287	25.6459	25.8601	25.8111	0.936225	0.360346	0.946576	0.632887	0.893017	0.281137	0.866378	0.249181
O54950	AAKG1_MOUSE	5'-AMP-activated protein kinase subunit gamma-1 (AMPK gamma1) (AMPK subunit gamma-1) (AMPKg)	24.3314	24.7775	24.0121	24.183	23.8081	23.7144	23.4756	23.9425	24.1754	23.9757	23.9371	24.4647	23.467	23.5057	23.6511	23.6541	24.3735	24.0988	23.9403	24.166	23.3805	23.8705	23.1408	23.6245	24.1655	24.7149	24.0689	25.0421	24.2301	23.8349	23.0658	23.8097	0.869367	0.369537	0.861324	0.258971	0.833353	0.455008	0.757597	0.20334
O54962	BAF_MOUSE	Barrier-to-autointegration factor (Breakpoint cluster region protein 1) (LAP2-binding protein 1) [Cleaved into: Barrier-to-autointegration factor, N-terminally processed]	26.5662	26.4837	26.7965	26.6614	26.8534	26.5202	26.7074	26.7114	26.864	26.3669	26.3062	26.7938	26.2181	26.2067	26.5904	27.0676	26.4524	26.3315	26.6376	26.6637	26.7699	26.6656	26.4734	26.5468	26.7951	26.8244	26.9135	26.6951	26.8697	26.6275	26.6662	26.8429	0.930469	0.347069	0.943104	0.407737	0.909346	0.175156	0.822775	0.0198905
O54967	ACK1_MOUSE	Activated CDC42 kinase 1 (ACK-1) (EC 2.7.10.2) (EC 2.7.11.1) (Non-receptor protein tyrosine kinase Ack) (Tyrosine kinase non-receptor protein 2)	21.5223	21.8589	21.3282	21.1126	21.5352	21.0763	21.2747	21.4937	21.8385	21.5379	21.4559	22.0361	20.4394	19.9725	21.3387	20.5867	21.3959	21.4666	21.8088	21.68	20.9378	20.7346	20.3595	20.6334	21.3072	21.2343	21.6845	22.0688	21.4199	20.3078	21.4268	21.0477	1.08324	0.500856	0.626189	0.00550799	0.739834	0.232226	0.989057	0.949648
O54983	CRYM_MOUSE	Ketimine reductase mu-crystallin (EC 1.5.1.25) (NADP-regulated thyroid-hormone-binding protein)	29.3195	28.7745	29.2913	29.406	31.1103	31.5492	31.4998	31.1552	29.0109	28.8057	28.4063	29.1301	31.2909	31.7013	31.1883	31.4429	29.0753	29.5147	29.3209	29.4668	31.3946	31.4483	32.0969	31.4858	28.9937	28.8788	29.3728	29.0528	31.1197	31.2876	31.6811	31.146	1.09919	0.431665	1.22641	0.214572	1.23946	0.204889	1.20391	0.111443
O54984	ASNA_MOUSE	ATPase Asna1 (EC 3.6.-.-) (Arsenical pump-driving ATPase) (Arsenite-stimulated ATPase)	27.9976	28.0144	28.1057	28.1892	28.1399	28.1067	28.1674	28.1105	28.2621	28.0208	28.0775	28.0657	28.1392	28.1131	28.1509	28.0819	28.0934	28.0295	28.1011	28.1193	28.1647	28.2142	28.2944	27.8799	28.142	28.3352	28.139	28.2376	28.2638	28.0096	28.2864	28.032	1.00516	0.857356	1.01057	0.939803	0.995102	0.936767	0.914161	0.0449564
O54988	SLK_MOUSE	STE20-like serine/threonine-protein kinase (STE20-like kinase) (mSLK) (EC 2.7.11.1) (Etk4) (STE20-related kinase SMAK) (STE20-related serine/threonine-protein kinase) (STE20-related kinase) (Serine/threonine-protein kinase 2)	27.4801	27.3394	27.3572	27.4754	27.5444	27.5792	27.5592	27.5083	27.43	27.4584	27.2817	27.5295	27.7045	27.6721	27.641	27.5611	27.5367	27.4756	27.4265	27.56	27.8261	27.6355	28.0566	27.6946	27.2748	27.3754	27.5069	27.502	27.4436	27.5806	27.8081	27.5817	1.06155	0.122232	1.20117	0.0355375	1.15104	0.147395	1.05899	0.228662
O54990	PROM1_MOUSE	Prominin-1 (Antigen AC133 homolog) (Prominin-like protein 1) (CD antigen CD133)	23.9955	24.5542	24.3062	24.1621	25.8152	25.6871	26.0242	25.8085	23.9947	23.8338	24.0005	24.5225	25.6929	25.0717	25.3073	25.9091	23.7923	23.6539	23.5014	23.6416	25.4196	25.2375	25.2375	25.3535	23.5639	23.7331	23.9792	23.7139	25.2444	24.704	25.5126	25.5933	0.651488	0.00375394	0.695067	0.00076615	1.00783	0.821804	0.930236	0.374837
O54991	CNTP1_MOUSE	Contactin-associated protein 1 (Caspr) (Caspr1) (MHDNIV) (NCP1) (Neurexin IV) (Neurexin-4) (Paranodin)	30.045	30.1188	30.0388	30.083	30.9331	30.9639	30.9952	30.9793	30.0579	30.0949	30.1755	30.1502	30.9734	30.9334	31.057	31.0215	30.1279	29.9126	29.8623	29.8436	30.9239	30.9608	30.8974	30.6263	30.0319	30.2589	29.9998	30.113	30.9328	30.8277	30.8702	30.843	0.91343	0.0946795	0.926552	0.186009	0.992408	0.844947	0.89299	0.108772
O55013	TPPC3_MOUSE	Trafficking protein particle complex subunit 3 (BET3 homolog)	26.3263	26.2318	26.3878	26.4618	26.2944	26.2992	26.4007	26.2567	26.3579	26.4101	26.5402	26.4692	26.5185	26.4116	26.4172	26.2466	26.5129	26.4052	26.4782	26.5133	26.5383	26.4324	26.7609	25.9561	26.4794	26.355	26.1676	26.415	26.2537	26.1904	26.4379	26.2705	1.0895	0.0624782	1.09948	0.550088	1.11689	0.480073	1.08613	0.137394
O55017	CAC1B_MOUSE	Voltage-dependent N-type calcium channel subunit alpha-1B (Brain calcium channel III) (BIII) (Calcium channel, L type, alpha-1 polypeptide isoform 5) (Voltage-gated calcium channel subunit alpha Cav2.2)	26.4223	26.6481	26.3683	26.4086	26.03	26.0202	25.8501	25.8813	26.5867	26.616	26.5375	26.4678	26.1355	26.0754	25.9764	25.9942	26.5593	26.4915	26.6157	26.4715	26.073	25.8913	26.2464	25.8576	26.5365	26.5573	26.2992	26.5666	25.9658	25.9059	26.151	25.7346	1.04939	0.346861	1.05552	0.505348	1.05596	0.554919	1.02928	0.557486
O55022	PGRC1_MOUSE	Membrane-associated progesterone receptor component 1 (mPR)	30.0605	29.9239	29.9216	30.0504	29.7997	30.0716	30.0044	29.8374	29.8842	29.8371	29.8275	30.0747	30.1766	30.0884	29.9973	29.9242	29.9256	30.0592	30.0238	30.1871	30.0573	30.1268	30.3779	29.9871	29.8645	29.8277	29.9916	30.1061	29.9343	30.1111	30.0686	29.8442	1.04344	0.401467	1.15854	0.099236	1.11078	0.208798	1.07198	0.269326
O55023	IMPA1_MOUSE	Inositol monophosphatase 1 (IMP 1) (IMPase 1) (EC 3.1.3.25) (D-galactose 1-phosphate phosphatase) (EC 3.1.3.94) (Inositol-1(or 4)-monophosphatase 1) (Lithium-sensitive myo-inositol monophosphatase A1)	28.9676	28.9696	29.0562	29.0801	29.3199	29.2493	29.246	29.2939	29.067	29.1758	29.179	29.0589	29.3156	29.1946	29.2802	29.1881	29.2283	29.1063	29.1589	29.0266	29.6145	29.2599	29.6571	29.0062	29.1057	29.2242	28.9809	29.0741	29.331	29.3002	29.5646	29.2211	1.08121	0.073645	1.09505	0.516235	1.03425	0.865696	1.02318	0.625908
O55026	ENTP2_MOUSE	Ectonucleoside triphosphate diphosphohydrolase 2 (NTPDase 2) (EC 3.6.1.-) (CD39 antigen-like 1) (Ecto-ATP diphosphohydrolase 2) (Ecto-ATPDase 2) (Ecto-ATPase 2)	26.3033	26.0925	26.3297	26.2979	26.3792	26.3867	26.3611	26.1583	26.5193	26.4977	26.301	26.3412	26.6042	26.5429	26.3943	26.2622	26.1118	26.0691	26.0211	26.1097	26.3205	26.4219	26.7645	25.9293	26.2908	26.3128	25.9315	26.164	26.071	26.1608	26.5763	26.0463	0.882399	0.0233744	1.04613	0.841231	1.11667	0.51748	0.930373	0.32343
O55028	BCKD_MOUSE	[3-methyl-2-oxobutanoate dehydrogenase [lipoamide]] kinase, mitochondrial (EC 2.7.11.4) (Branched-chain alpha-ketoacid dehydrogenase kinase) (BCKD-kinase) (BCKDHKIN)	23.6719	23.4021	23.6182	23.417	23.3588	23.8611	23.6979	23.2508	23.7342	23.4517	23.5227	23.6624	23.5879	23.4822	23.2755	23.0677	23.3045	23.3873	23.2885	23.7523	23.5332	23.5426	23.5752	23.2328	23.6636	23.6614	23.5132	23.5584	23.3173	23.3987	23.1702	23.0739	0.941949	0.491847	0.942117	0.67848	1.17431	0.0765355	0.898332	0.198806
O55029	COPB2_MOUSE	Coatomer subunit beta' (Beta'-coat protein) (Beta'-COP) (p102)	27.704	27.625	27.6677	27.8258	27.5522	27.7172	27.723	27.6566	27.7004	27.7123	27.7796	27.671	27.7854	27.7863	27.6396	27.5855	27.785	27.6615	27.6839	27.6869	27.8223	27.6297	27.9181	27.514	27.6768	27.9722	27.5857	27.5804	27.7276	27.7685	27.5342	27.5264	0.998315	0.981087	1.04669	0.576731	1.06167	0.489719	0.994618	0.995545
O55033	NCK2_MOUSE	Cytoplasmic protein NCK2 (Growth factor receptor-bound protein 4) (NCK adaptor protein 2) (Nck-2) (SH2/SH3 adaptor protein NCK-beta)	26.5385	26.6207	26.5819	26.637	27.0322	27.0491	27.0788	26.9881	26.8177	26.5568	26.5072	26.7932	26.9498	26.9902	26.9102	27.0082	26.6422	26.5851	26.6115	26.4174	26.9223	27.0528	26.9354	26.8139	26.5066	26.6622	26.5476	26.7957	26.8704	26.6903	26.9878	27.0401	0.980509	0.598558	0.930555	0.0896842	1.02121	0.723895	0.9554	0.465263
O55042	SYUA_MOUSE	Alpha-synuclein (Non-A beta component of AD amyloid) (Non-A4 component of amyloid precursor) (NACP)	32.1833	32.2884	32.3921	32.3949	32.4254	32.6043	32.5549	32.4877	32.4934	32.4231	32.2708	32.1332	32.4715	32.6342	32.5239	32.4891	32.3388	32.3594	32.3909	32.4588	32.7503	32.4381	32.9611	32.7069	32.3051	32.2974	32.3516	32.2464	32.3326	32.4122	32.7201	32.3179	1.05005	0.249505	1.15371	0.137343	1.20648	0.108867	1.06224	0.0429309
O55057	PDE6D_MOUSE	Retinal rod rhodopsin-sensitive cGMP 3',5'-cyclic phosphodiesterase subunit delta (GMP-PDE delta)	25.5793	25.4956	25.4194	25.5884	25.8116	25.9496	25.786	25.8485	25.5004	25.5229	25.5727	25.462	26.1659	26.0348	26.0172	25.8415	25.5252	25.4197	25.5073	25.456	26.1468	25.808	26.2858	25.7015	25.4792	25.4348	25.4185	25.4723	25.8859	25.7366	26.0865	25.8172	0.96954	0.384044	1.11343	0.374949	1.08508	0.532331	1.01837	0.393909
O55060	TPMT_MOUSE	Thiopurine S-methyltransferase (EC 2.1.1.67) (Thiopurine methyltransferase)	22.6968	22.6128	22.5112	22.5273	23.1742	22.6095	22.8172	22.7516	22.3052	22.6376	23.2265	22.2005	22.8071	22.8165	22.9406	22.9571	22.6464	22.6405	22.2762	22.4191	22.584	22.7152	22.6189	22.4538	22.4661	22.9586	22.7338	22.1456	22.8617	22.755	22.4758	22.6537	0.942757	0.395077	0.836488	0.112043	0.934654	0.377771	0.930774	0.697158
O55091	IMPCT_MOUSE	Protein IMPACT (Imprinted and ancient gene protein)	27.6934	27.6865	27.7187	27.6369	27.8458	27.8048	27.813	27.6483	27.8049	27.6702	27.5413	27.6494	27.8636	27.8311	27.9143	27.7365	27.7252	27.7947	27.5923	27.8154	27.9159	27.8877	28.3431	28.055	27.6891	27.8332	27.7697	27.7474	27.7722	28.1851	27.8576	27.67	1.03546	0.401913	1.21598	0.052698	1.13095	0.28457	0.981924	0.649323
O55098	STK10_MOUSE	Serine/threonine-protein kinase 10 (EC 2.7.11.1) (Lymphocyte-oriented kinase)	22.3191	22.6702	22.3034	22.3068	23.0701	22.1921	22.1259	22.4232	22.8209	23.0895	22.406	22.1401	22.5083	21.9015	22.5264	22.1876	22.2374	22.7985	23.1689	22.97	22.1963	22.7113	22.0204	22.2945	22.9923	23.275	22.9655	23.2002	22.9241	22.7211	23.1227	23.0119	1.34193	0.123142	0.885391	0.592648	0.649054	0.00925976	0.822827	0.192676
O55100	SNG1_MOUSE	Synaptogyrin-1	27.8748	28.2365	27.9921	27.943	27.7772	28.0173	27.8545	27.9818	27.986	28.1962	27.9514	27.8828	28.0657	28.1861	27.7816	27.7666	28.178	28.1271	28.0983	28.0533	28.1292	28.0409	28.6224	28.0554	27.9361	27.9889	27.8598	28.0477	27.8082	27.853	27.8027	27.7973	1.06932	0.26242	1.25011	0.0871934	1.33561	0.0288421	1.1135	0.0170404
O55102	BL1S1_MOUSE	Biogenesis of lysosome-related organelles complex 1 subunit 1 (BLOC-1 subunit 1) (GCN5-like protein 1)	22.3681	23.1396	22.4712	22.8811	22.1723	22.8904	22.8454	22.6171	23.0517	22.5161	22.4191	23.256	23.1067	23.0421	22.8035	22.6792	23.0129	23.0263	23.2126	22.6822	23.025	23.1974	23.055	22.3922	22.9024	22.7805	23.2864	23.3336	23.1819	22.2226	23.1183	23.0366	1.18671	0.249996	1.22301	0.283582	1.0079	0.926644	0.933364	0.620147
O55106	STRN_MOUSE	Striatin	28.2503	28.1567	28.2561	28.362	28.4	28.5006	28.4218	28.5024	28.3008	28.1307	28.0437	28.2889	28.4177	28.3644	28.3414	28.5195	28.3256	28.3851	28.3452	28.3495	28.667	28.6288	28.8754	28.5085	28.2503	28.3064	28.2521	28.3157	28.4938	28.4924	28.6955	28.6145	1.06689	0.072809	1.16405	0.038336	1.07134	0.333017	1.04981	0.0165705
O55125	NIPS1_MOUSE	Protein NipSnap homolog 1 (NipSnap1)	30.9907	30.9397	31.0522	31.0185	31.1514	31.0943	31.067	31.0015	31.1093	30.9983	30.9706	31.0459	31.0411	30.9777	31.1291	31.0958	30.9959	30.9914	31.0208	30.9983	30.8674	31.0515	30.9031	30.668	30.9891	30.9789	30.9197	31.0073	30.8998	30.8958	31.0401	31.0571	1.00055	0.958471	0.870189	0.0513692	0.93547	0.307312	1.01927	0.213851
O55126	NIPS2_MOUSE	Protein NipSnap homolog 2 (NipSnap2) (Glioblastoma-amplified sequence)	29.1598	29.116	29.1822	29.1267	29.3552	29.4037	29.4063	29.3692	29.2857	29.3075	29.2041	29.1992	29.6552	29.4427	29.3639	29.3166	29.3165	29.3784	29.3187	29.3455	29.7273	29.531	29.9276	29.2248	29.3073	29.4395	29.3765	29.1711	29.471	29.5374	29.5612	29.3552	1.1436	9.18e-05	1.18246	0.195088	1.10356	0.467522	1.00904	0.794306
O55131	SEPT7_MOUSE	Septin-7 (CDC10 protein homolog)	31.6233	31.6696	31.6648	31.6477	31.2274	31.0484	31.1729	31.153	31.7473	31.721	31.6086	31.5741	31.1139	31.0064	31.0827	31.1633	31.6794	31.6175	31.6931	31.6229	31.3963	31.2362	31.4924	30.9549	31.7001	31.7528	31.6425	31.6243	31.1875	31.0736	31.1341	31.0996	1.00149	0.934727	1.09585	0.370094	1.11695	0.269121	0.981315	0.473941
O55135	IF6_MOUSE	Eukaryotic translation initiation factor 6 (eIF-6) (B4 integrin interactor) (CAB) (p27(BBP))	23.0199	23.082	23.2545	23.2916	22.735	22.6547	23.1329	23.0434	23.1793	23.4554	23.3313	23.1863	22.6502	22.9683	23.2618	23.0595	23.2937	23.3526	23.0179	23.3154	23.6596	22.8632	23.3159	22.8518	23.192	23.3031	23.2902	23.1358	23.1216	23.1058	23.3415	22.9844	1.06018	0.443211	1.23754	0.26178	1.04887	0.874801	1.01315	0.871452
O55137	ACOT1_MOUSE	Acyl-coenzyme A thioesterase 1 (Acyl-CoA thioesterase 1) (EC 3.1.2.2) (CTE-I) (Inducible cytosolic acyl-coenzyme A thioester hydrolase) (Long chain acyl-CoA thioester hydrolase) (Long chain acyl-CoA hydrolase)	23.6053	23.3911	23.5865	23.9917	24.8071	24.5137	24.923	24.5459	23.9437	23.3186	23.3648	23.6454	24.6432	24.6371	24.929	24.7761	23.5984	23.7158	23.9534	24.1271	24.8487	24.8725	24.9317	24.6389	23.7204	23.611	24.0001	23.9322	25.0263	24.7918	24.9029	24.7775	1.15091	0.280369	1.08617	0.330138	0.965224	0.570173	1.02733	0.833769
O55142	RL35A_MOUSE	60S ribosomal protein L35a	25.3655	25.2093	25.4322	25.4186	25.2961	25.4103	25.2515	25.1771	25.0235	25.2453	25.3334	25.388	25.3982	25.3752	25.1598	25.1408	25.3725	25.3732	25.2225	25.4888	25.4187	25.6326	25.9912	25.2549	25.3935	25.3572	25.2084	25.3229	25.051	25.3283	25.5224	25.2582	1.00574	0.919883	1.24406	0.131173	1.2324	0.177989	1.03178	0.542402
O55143	AT2A2_MOUSE	Sarcoplasmic/endoplasmic reticulum calcium ATPase 2 (SERCA2) (SR Ca(2+)-ATPase 2) (EC 3.6.3.8) (Calcium pump 2) (Calcium-transporting ATPase sarcoplasmic reticulum type, slow twitch skeletal muscle isoform) (Endoplasmic reticulum class 1/2 Ca(2+) ATPase)	31.2294	31.3181	31.3006	31.3321	31.0418	31.0464	31.0529	31.0338	31.3007	31.4027	31.3619	31.3019	30.9913	31.0379	31.0294	31.0171	31.4876	31.3012	31.3635	31.2473	31.2208	31.1156	31.2657	30.8802	31.458	31.5604	31.2768	31.4762	31.1226	30.9607	31.0959	30.9613	1.04039	0.369169	1.06025	0.406477	1.06515	0.408767	0.937046	0.283527
O55201	SPT5H_MOUSE	Transcription elongation factor SPT5 (DRB sensitivity-inducing factor large subunit) (DSIF large subunit)	23.9004	23.9177	23.9431	24.0506	23.7123	23.9849	23.9597	23.8671	24.0232	23.577	23.8635	24.0034	24.048	24.1155	24.0037	23.9481	24.1101	23.938	23.7647	23.7904	24.4179	24.0405	23.8962	23.2148	23.8767	24.1438	23.7542	24.1134	24.2127	23.7869	23.8688	23.8994	0.968162	0.568035	1.04929	0.966446	1.00206	0.859177	0.950223	0.583975
O55222	ILK_MOUSE	Integrin-linked protein kinase (EC 2.7.11.1)	26.243	26.3542	26.173	26.2387	25.9923	26.1294	26.3127	26.0249	26.4257	26.1654	26.2991	26.455	26.0984	26.1872	26.0519	26.1808	26.1879	26.2605	26.3263	26.1885	26.0468	26.1417	26.1136	25.9781	26.2522	25.9633	26.3066	26.3701	25.9793	25.8051	25.896	25.8989	0.991904	0.827656	0.966647	0.599609	1.12918	0.0139101	1.00748	0.859357
O55229	CHKB_MOUSE	Choline/ethanolamine kinase (Choline kinase beta) (CK) (CKB) (EC 2.7.1.32) (Ethanolamine kinase) (EK) (EC 2.7.1.82) (choline/ethanolamine kinase beta) (CKEKB)	25.2785	25.2363	25.0007	25.2537	24.9274	24.7562	24.977	24.7972	25.147	24.8753	25.169	25.0683	24.562	24.9148	24.6001	25.0669	25.1735	25.2813	25.2042	25.2074	25.3524	25.3714	25.3634	25.0776	25.1083	25.2264	25.057	25.3224	25.0487	24.869	24.8111	24.792	1.01439	0.734881	1.34631	0.00292845	1.33094	0.00430472	1.0245	0.572831
O55234	PSB5_MOUSE	Proteasome subunit beta type-5 (EC 3.4.25.1) (Macropain epsilon chain) (Multicatalytic endopeptidase complex epsilon chain) (Proteasome chain 6) (Proteasome epsilon chain) (Proteasome subunit X)	27.8903	27.889	28.0416	27.9393	27.8741	28.0322	27.9747	27.9662	27.8704	27.9861	27.9102	27.9007	28.1339	28.1073	27.9574	27.9864	28.0347	28.0128	27.9722	28.0452	28.3473	28.099	28.5167	27.7463	27.9568	28.0707	27.8777	28.0103	28.0458	27.9788	28.0805	27.958	1.05341	0.100794	1.1832	0.253097	1.13995	0.378021	1.02517	0.42916
O70133	DHX9_MOUSE	ATP-dependent RNA helicase A (EC 3.6.4.13) (DEAH box protein 9) (mHEL-5) (Nuclear DNA helicase II) (NDH II) (RNA helicase A) (RHA)	29.4486	29.4124	29.5442	29.5528	29.5613	29.569	29.6382	29.5032	29.5643	29.5007	29.514	29.5362	29.7693	29.5535	29.5769	29.5925	29.5375	29.4415	29.4899	29.5195	29.7685	29.6403	29.9007	29.3243	29.5212	29.5873	29.5118	29.4899	29.682	29.5212	29.6906	29.477	1.00471	0.858285	1.07557	0.501064	1.05558	0.64351	0.979092	0.343566
O70152	DPM1_MOUSE	Dolichol-phosphate mannosyltransferase subunit 1 (EC 2.4.1.83) (Dolichol-phosphate mannose synthase subunit 1) (DPM synthase subunit 1) (Dolichyl-phosphate beta-D-mannosyltransferase subunit 1) (Mannose-P-dolichol synthase subunit 1) (MPD synthase)	24.7838	24.5538	24.3659	24.8268	24.7307	24.7357	24.8382	24.872	24.4171	24.3643	24.458	24.7815	24.9474	24.6278	24.7467	24.6094	24.5779	24.4468	24.5133	24.5404	24.8556	25.0551	24.8602	24.4454	24.4878	24.6554	24.613	24.8684	25.12	24.8374	24.6313	24.935	0.917698	0.346989	1.0175	0.943275	0.951927	0.655432	0.906034	0.154637
O70161	PI51C_MOUSE	Phosphatidylinositol 4-phosphate 5-kinase type-1 gamma (PIP5K1-gamma) (PtdIns(4)P-5-kinase 1 gamma) (EC 2.7.1.68) (Phosphatidylinositol 4-phosphate 5-kinase type I gamma) (PIP5KIgamma)	30.1276	30.173	30.1704	30.1953	29.9824	29.974	29.9206	29.9417	30.2517	30.2852	30.2177	30.1082	29.8574	29.9987	29.9691	29.996	30.3682	30.2935	30.3551	30.2886	30.2184	29.9977	30.3009	29.8287	30.3396	30.3976	30.2538	30.2825	29.9869	29.988	30.1336	29.9926	1.1173	0.00068649	1.10447	0.268483	1.05087	0.607932	1.00512	0.840146
O70172	PI42A_MOUSE	Phosphatidylinositol 5-phosphate 4-kinase type-2 alpha (EC 2.7.1.149) (1-phosphatidylinositol 5-phosphate 4-kinase 2-alpha) (Diphosphoinositide kinase 2-alpha) (Phosphatidylinositol 5-phosphate 4-kinase type II alpha) (PI(5)P 4-kinase type II alpha) (PIP4KII-alpha) (PtdIns(5)P-4-kinase isoform 2-alpha)	27.2596	27.281	27.0491	27.2364	27.3091	27.4509	27.3272	27.5228	27.3427	27.2343	27.3026	27.3481	27.6789	27.5376	27.6216	27.4379	27.3066	27.1727	27.0817	27.031	27.6323	27.3891	27.787	27.5533	27.0289	27.1446	26.8947	27.2554	27.287	27.4117	27.2089	27.4894	0.960852	0.494644	1.14261	0.101469	1.18443	0.0592435	1.04586	0.520219
O70194	EIF3D_MOUSE	Eukaryotic translation initiation factor 3 subunit D (eIF3d) (Eukaryotic translation initiation factor 3 subunit 7) (eIF-3-zeta) (eIF3 p66)	27.4647	27.698	27.7535	27.9219	27.6477	27.6349	27.8175	27.6819	27.9105	27.9408	27.91	27.2874	27.8981	27.7303	27.7061	27.9065	27.7754	27.9172	27.7167	27.7893	27.932	27.6287	27.9444	27.5287	27.6699	27.7761	27.7164	27.481	27.9478	27.7482	27.7817	27.5418	1.05911	0.417159	1.05166	0.599958	1.00555	0.979533	1.09926	0.119425
O70209	PDLI3_MOUSE	PDZ and LIM domain protein 3 (Actinin-associated LIM protein) (Alpha-actinin-2-associated LIM protein)	22.9142	22.6251	22.7031	22.8455	20.6804	22.6677	22.0442	21.3998	23.1148	22.9286	22.8325	23.2774	21.089	20.3391	20.7834	20.9188	22.9366	23.4041	23.293	23.0345	21.9008	22.2119	21.7342	21.8075	22.891	22.2264	23.3044	23.0744	21.9144	21.2214	20.9598	21.1893	1.32219	0.0210707	1.03228	0.64107	1.47139	0.042899	1.19203	0.296349
O70228	ATP9A_MOUSE	Probable phospholipid-transporting ATPase IIA (EC 7.6.2.1) (ATPase class II type 9A)	25.3083	25.1425	25.0706	25.2899	25.1995	25.2281	25.2081	25.1317	25.172	25.0532	25.4417	25.477	25.5781	25.2836	25.3387	25.0239	25.5784	25.3828	25.2454	25.4729	25.4916	25.4631	25.5677	24.9576	25.2176	24.887	25.1915	25.5237	25.4415	24.843	25.684	25.0666	1.16374	0.0545322	1.14602	0.252635	1.06701	0.651249	1.15071	0.196583
O70250	PGAM2_MOUSE	Phosphoglycerate mutase 2 (EC 5.4.2.11) (EC 5.4.2.4) (BPG-dependent PGAM 2) (Muscle-specific phosphoglycerate mutase) (Phosphoglycerate mutase isozyme M) (PGAM-M)	26.3129	25.8139	25.7531	26.0104	26.8447	26.9529	26.7087	26.5814	25.8351	25.4732	25.4191	26.1051	26.8955	26.892	26.9129	26.9155	25.2006	25.5453	25.4628	25.8441	26.1302	26.2415	26.4734	26.0473	25.163	25.3788	25.4085	25.4925	25.7883	26.0554	26.3442	26.047	0.728008	0.0458038	0.684664	0.0042347	1.11726	0.304558	1.12181	0.348429
O70251	EF1B_MOUSE	Elongation factor 1-beta (EF-1-beta)	29.1323	29.0506	29.0743	29.325	28.8279	28.8219	28.8824	28.8627	29.148	28.9375	28.9396	29.2743	28.989	28.9446	28.8055	28.9169	29.1072	29.015	29.047	29.1972	28.8754	28.8959	29.0137	28.7349	29.106	29.2212	29.1582	29.234	28.8931	28.648	28.7483	28.7494	0.961658	0.493301	1.02416	0.61471	1.08751	0.165524	0.941163	0.127069
O70252	HMOX2_MOUSE	Heme oxygenase 2 (HO-2) (EC 1.14.14.18)	27.8612	27.8541	27.82	27.8316	28.0052	28.112	28.213	28.0353	27.7927	27.8068	27.9084	27.8395	28.5105	28.208	28.0833	28.0068	27.9901	27.9371	27.8661	27.9968	28.1697	28.3865	28.4793	28.0087	27.9254	28.0716	27.8018	27.9223	28.0958	28.1322	28.2096	28.0321	1.07672	0.0157231	1.1321	0.193566	1.1125	0.248906	1.01046	0.793245
O70274	TP4A2_MOUSE	Protein tyrosine phosphatase type IVA 2 (EC 3.1.3.48) (Protein-tyrosine phosphatase 4a2) (Protein-tyrosine phosphatase of regenerating liver 2) (PRL-2)	24.451	24.34	24.7292	24.6788	24.869	24.9179	24.7119	25.0599	24.3824	24.6138	24.5092	24.2582	24.9698	24.8997	24.9323	24.5318	24.5457	24.4975	24.6761	24.5115	24.8018	24.8323	24.9659	24.5811	24.1757	24.7097	24.3016	24.476	24.5766	24.4624	24.9714	24.682	1.0006	0.939963	0.93745	0.412975	1.08373	0.40084	1.09402	0.291124
O70293	GRK6_MOUSE	G protein-coupled receptor kinase 6 (EC 2.7.11.16) (G protein-coupled receptor kinase GRK6)	23.8547	23.5265	24.0358	23.5876	24.0286	23.3308	23.6836	23.6026	23.5585	23.5928	23.9824	23.7414	23.2411	23.0075	23.4446	23.7052	23.7349	23.89	24.0987	23.9809	23.8852	24.261	23.4071	23.1689	23.668	23.8852	23.6813	23.3811	23.8249	23.5934	23.787	23.9496	1.12213	0.262031	1.04229	0.948285	0.964956	0.686303	1.20354	0.0792813
O70305	ATX2_MOUSE	Ataxin-2 (Spinocerebellar ataxia type 2 protein homolog)	24.5064	24.614	24.5832	24.4831	24.2261	24.3524	24.2825	24.3001	24.4299	24.7692	24.6627	24.6013	24.4716	24.3457	24.3416	24.2356	24.6454	24.5317	24.4758	24.6513	24.6065	24.2442	24.7852	24.6362	24.6401	24.562	24.5964	24.4773	24.2669	24.2162	24.2214	24.2851	1.02122	0.601487	1.22286	0.0563073	1.26011	0.0327151	1.00543	0.902197
O70310	NMT1_MOUSE	Glycylpeptide N-tetradecanoyltransferase 1 (EC 2.3.1.97) (Myristoyl-CoA:protein N-myristoyltransferase 1) (NMT 1) (Type I N-myristoyltransferase) (Peptide N-myristoyltransferase 1)	27.2607	27.2875	27.4256	27.4849	27.5502	27.7639	27.7187	27.7338	27.4484	27.493	27.428	27.3745	27.9302	27.7965	27.7919	27.591	27.5611	27.4971	27.442	27.6511	27.7014	27.7428	28.0153	27.7686	27.3403	27.4567	27.4323	27.5102	27.5362	27.5819	27.8423	27.6011	1.12679	0.0487243	1.08551	0.22628	1.12269	0.142057	1.07457	0.122156
O70311	NMT2_MOUSE	Glycylpeptide N-tetradecanoyltransferase 2 (EC 2.3.1.97) (Myristoyl-CoA:protein N-myristoyltransferase 2) (NMT 2) (Peptide N-myristoyltransferase 2) (Type II N-myristoyltransferase)	26.6938	26.5662	26.6588	26.9342	26.7838	26.5061	26.7082	26.7095	26.6742	26.2222	26.4263	26.8274	26.4991	26.2712	26.4373	26.8089	26.8034	26.6911	26.7338	26.6406	26.1899	26.8305	26.076	26.2797	26.7943	26.9319	26.8271	26.9716	26.8307	26.7279	26.7572	26.6238	0.999076	0.964591	0.809087	0.110203	0.778125	0.0643897	0.892147	0.0234745
O70318	E41L2_MOUSE	Band 4.1-like protein 2 (Generally expressed protein 4.1) (4.1G)	29.6199	29.7231	29.4146	29.5493	29.6151	29.651	29.61	29.5884	29.6598	29.5446	29.6934	29.5773	29.8124	29.7672	29.707	29.5387	29.6415	29.6497	29.6107	29.6035	29.9381	29.8821	30.1017	29.917	29.5175	29.6481	29.6647	29.63	29.7275	29.8583	29.5899	29.7273	1.03197	0.479083	1.27096	0.00049002	1.17555	0.0188363	1.00715	0.759055
O70325	GPX41_MOUSE	Phospholipid hydroperoxide glutathione peroxidase (PHGPx) (EC 1.11.1.12) (Glutathione peroxidase 4) (GPx-4) (GSHPx-4)	25.4594	25.5151	25.5669	25.3519	25.6294	25.7605	25.9271	25.67	25.5012	25.7717	25.6674	25.5208	26.1799	25.9764	25.9006	25.6316	25.61	25.3791	25.4407	25.3543	26.097	25.7943	26.171	25.8521	25.5168	25.4783	25.5718	25.3039	25.7376	25.7496	25.7641	25.6266	0.98215	0.723806	1.17773	0.0861698	1.20319	0.0369524	0.985162	0.799635
O70340	NPTX2_MOUSE	Neuronal pentraxin-2 (NP2) (Neuronal pentraxin II) (NP-II)	23.5275	23.393	23.3281	23.601	22.2642	21.3224	21.0834	21.6903	24.5472	23.5272	23.1759	23.4723	22.8013	21.6097	21.8539	21.3123	23.3598	23.6925	23.6408	25.054	21.656	21.4481	21.0914	21.8766	23.3063	23.2104	23.6676	24.2634	21.9408	21.49	21.133	21.7792	1.55807	0.263504	0.923482	0.821981	0.951874	0.790386	1.34913	0.495875
O70370	CATS_MOUSE	Cathepsin S (EC 3.4.22.27)	21.6029	20.7767	21.6094	21.6893	21.2447	21.3251	21.7554	21.4269	22.6004	20.7528	20.8626	21.3684	21.4706	20.8444	21.3251	21.1714	21.4308	21.3897	21.5535	21.2763	21.2891	21.6353	21.3656	21.6465	21.1986	22.0728	21.4481	21.5999	21.8338	21.4335	21.8137	21.416	0.96798	0.976065	1.02905	0.761287	0.904259	0.378544	0.870478	0.418623
O70378	EMC8_MOUSE	ER membrane protein complex subunit 8 (Neighbor of COX4)	25.6136	25.5271	25.4402	25.6122	25.5293	25.4468	25.5433	25.532	25.7599	25.3451	25.531	25.545	25.7676	25.4634	25.4285	25.6551	25.5921	25.5507	25.5854	25.5656	25.7911	25.4777	25.7974	25.2409	25.4554	25.8066	25.6774	25.6043	25.8432	25.4501	25.4881	25.4862	1.01641	0.574617	1.05837	0.655663	1.01329	0.953568	0.95399	0.430164
O70400	PDLI1_MOUSE	PDZ and LIM domain protein 1 (C-terminal LIM domain protein 1) (Elfin) (LIM domain protein CLP-36)	24.8705	24.8066	24.68	24.7545	24.5176	24.8827	24.4677	24.5481	25.0536	24.5837	24.4738	24.6648	24.8579	24.2216	24.6902	24.4058	24.6948	24.9219	24.9531	25.3039	24.6845	24.5455	24.4405	24.5948	24.7062	24.6265	25.0167	24.9932	24.7133	24.7293	24.1984	24.4291	1.15313	0.199341	0.96953	0.736956	1.02467	0.733048	1.1014	0.43896
O70405	ULK1_MOUSE	Serine/threonine-protein kinase ULK1 (EC 2.7.11.1) (Serine/threonine-protein kinase Unc51.1) (Unc-51-like kinase 1)	22.3972	21.9804	21.6877	22.0964	22.089	21.4478	21.84	22.0636	22.017	21.7251	22.0163	22.2143	22.3278	21.896	21.8441	21.6974	22.0933	21.9717	22.1865	22.0853	21.0873	22.0052	21.7401	21.0659	21.9615	22.0517	21.8365	22.5765	21.7257	21.3824	21.9887	21.9498	1.01638	0.784604	0.784987	0.216089	0.841887	0.335185	0.966351	0.898993
O70423	AOC3_MOUSE	Membrane primary amine oxidase (EC 1.4.3.21) (Copper amine oxidase) (Semicarbazide-sensitive amine oxidase) (SSAO) (Vascular adhesion protein 1) (VAP-1)	23.2129	23.3368	22.5574	23.1667	23.8397	23.8888	23.8257	23.784	23.1568	23.1849	23.6355	23.0652	24.0127	23.3501	23.8686	23.6076	22.8548	23.003	22.9682	22.7489	24.0334	23.4125	23.9947	23.6584	22.6872	22.7215	23.4232	22.7566	23.3748	23.4425	22.8396	23.418	0.870218	0.37755	0.973821	0.701648	1.42206	0.0491425	0.976297	0.985874
O70433	FHL2_MOUSE	Four and a half LIM domains protein 2 (FHL-2) (Skeletal muscle LIM-protein 3) (SLIM-3)	24.6728	24.9353	24.584	24.4859	24.3189	24.3374	24.1397	24.5017	24.8508	24.7143	24.4633	24.7081	23.3801	24.5235	23.9654	24.3098	24.8318	24.9273	24.6986	24.5482	24.4836	23.8662	24.5509	24.3051	24.6801	24.6622	24.7171	24.6386	23.767	24.3377	24.0342	24.3081	1.05634	0.542126	0.996368	0.897476	1.14472	0.388301	1.05973	0.395026
O70435	PSA3_MOUSE	Proteasome subunit alpha type-3 (EC 3.4.25.1) (Macropain subunit C8) (Multicatalytic endopeptidase complex subunit C8) (Proteasome component C8) (Proteasome subunit K)	27.4891	27.5238	27.5529	27.6374	27.5888	27.696	27.7063	27.6689	27.5201	27.7603	27.5389	27.5278	27.8255	27.634	27.6094	27.6206	27.7457	27.6124	27.7081	27.6568	27.8668	27.7656	28.1725	27.388	27.7022	27.6935	27.5604	27.7034	27.7272	27.6072	27.7446	27.5539	1.09411	0.0234467	1.11674	0.447523	1.12083	0.437334	1.0108	0.739103
O70439	STX7_MOUSE	Syntaxin-7	26.9179	26.8594	26.9123	26.8755	26.7979	26.8557	26.7331	26.6968	27.0213	27.0665	26.8768	26.887	27.1092	27.014	26.7959	26.692	26.9444	26.9128	27.0619	27.0301	26.8821	26.8394	27.3063	27.0871	27.0018	26.8941	26.9168	26.9569	26.6516	26.66	26.9794	26.6312	1.0696	0.0443169	1.20475	0.062241	1.23358	0.0702863	1.0321	0.329732
O70443	GNAZ_MOUSE	Guanine nucleotide-binding protein G(z) subunit alpha (G(x) alpha chain) (Gz-alpha)	29.398	29.4491	29.4887	29.5966	29.2127	29.0114	29.1044	29.0164	29.4324	29.4657	29.3609	29.447	28.8353	28.9542	29.0363	29.1176	29.6013	29.5864	29.6305	29.5429	29.2788	29.1871	29.5149	28.7571	29.5556	29.5985	29.4809	29.5444	29.048	29.0605	29.1236	29.0735	1.07599	0.0583443	1.08753	0.573817	1.09655	0.522389	1.03179	0.185876
O70456	1433S_MOUSE	14-3-3 protein sigma (Stratifin)	27.234	28.2163	26.4505	26.8806	26.4506	27.1613	26.9123	27.7541	27.2127	26.0828	28.3038	27.3351	28.2948	28.4461	27.1166	26.7248	25.717	26.579	25.2086	25.3506	26.5643	27.1227	26.6965	29.0393	25.5327	25.7201	25.6015	27.2286	26.297	27.0754	24.6951	26.2017	0.345949	0.0225399	1.5237	0.667982	2.75984	0.140685	0.759516	0.567981
O70480	VAMP4_MOUSE	Vesicle-associated membrane protein 4 (VAMP-4)	25.6861	25.6875	25.7971	25.7979	25.719	25.9712	25.9988	25.8901	25.7444	25.5955	25.8362	25.7359	25.8941	25.9356	25.6169	25.8329	25.7927	25.6478	25.5219	25.8975	26.0811	25.9139	26.1682	25.6895	25.5471	25.7965	25.6784	25.7834	25.7844	25.8309	25.6136	25.6804	0.985403	0.76863	1.05386	0.597535	1.18481	0.0889876	1.01202	0.896387
O70481	UBR1_MOUSE	E3 ubiquitin-protein ligase UBR1 (EC 2.3.2.27) (N-recognin-1) (RING-type E3 ubiquitin transferase UBR1) (Ubiquitin-protein ligase E3-alpha-1) (Ubiquitin-protein ligase E3-alpha-I)	25.7748	25.5735	25.2944	25.6849	25.8317	25.4662	25.6605	25.8478	25.5644	25.346	25.4186	25.7486	25.3069	25.5115	25.6623	25.9201	25.7132	25.8171	25.6868	25.7178	25.4293	25.8936	25.2493	25.4156	25.6479	25.8421	25.8351	25.9268	25.9963	25.7897	25.8847	25.9435	1.1032	0.209949	0.875445	0.260326	0.764288	0.0312471	0.94479	0.271335
O70492	SNX3_MOUSE	Sorting nexin-3 (SDP3 protein)	27.2391	27.1885	27.1833	27.1897	27.0495	26.9477	27.1898	27.0324	27.2788	27.1097	27.1132	27.3114	27.3092	27.1463	27.0288	27.0595	27.1797	27.0793	27.0303	27.1011	27.2061	27.1595	27.3322	26.8067	26.9496	27.1598	26.9321	27.1995	26.7447	26.7446	26.8774	26.9269	0.93191	0.0227955	1.058	0.583942	1.24242	0.0474682	1.02338	0.641209
O70493	SNX12_MOUSE	Sorting nexin-12 (SDP8 protein)	29.0863	28.7848	29.061	28.8945	29.2868	29.1946	29.2628	29.1793	29.268	28.9821	28.7652	29.0169	28.8619	29.0747	29.2624	29.3147	28.9231	29.0213	28.9929	29.0722	29.4254	29.1335	29.2452	29.0873	28.9562	29.0005	29.0727	28.7921	29.2225	29.241	29.3766	29.1871	1.02916	0.578388	0.998105	0.923098	0.979554	0.706181	1.03123	0.510153
O70503	DHB12_MOUSE	Very-long-chain 3-oxoacyl-CoA reductase (EC 1.1.1.330) (17-beta-hydroxysteroid dehydrogenase 12) (17-beta-HSD 12) (3-ketoacyl-CoA reductase) (KAR) (Estradiol 17-beta-dehydrogenase 12) (EC 1.1.1.62) (KIK-I)	28.0979	27.8794	27.9396	28.1343	27.9755	27.957	28.0134	28.0673	28.1239	27.9441	27.9846	28.0304	28.1038	27.8197	28.1225	28.0396	28.0264	28.0073	28.0082	27.9911	28.227	28.0073	28.2627	27.6299	28.0381	28.1906	27.957	27.9703	28.1054	27.9526	28.1317	27.8481	0.994186	0.943461	1.03441	0.853469	1.02717	0.893934	0.976869	0.589557
O70551	SRPK1_MOUSE	SRSF protein kinase 1 (EC 2.7.11.1) (SFRS protein kinase 1) (Serine/arginine-rich protein-specific kinase 1) (SR-protein-specific kinase 1)	23.722	23.3556	23.605	23.6348	22.6197	22.7293	22.5214	22.5486	23.5926	22.8842	23.2632	23.7397	22.5916	22.4441	22.3153	22.816	23.2843	23.5014	23.2565	23.1937	22.7091	22.8092	22.3031	22.0517	23.2987	23.7403	23.6263	23.784	22.7534	22.2538	22.4322	22.8499	0.828261	0.0395958	0.92858	0.483453	0.938232	0.659685	0.806302	0.0562006
O70566	DIAP2_MOUSE	Protein diaphanous homolog 2 (Diaphanous-related formin-2) (DRF2) (mDia3)	23.7665	23.718	23.6133	23.5804	23.4653	23.4222	23.7706	23.605	23.6627	23.8226	23.6786	23.7447	23.32	23.8353	23.4629	23.5503	23.9096	23.8336	23.9451	23.7784	23.6609	23.7114	23.8406	23.3889	23.7716	23.5716	23.681	23.7287	23.1866	23.5366	23.7855	23.1886	1.146	0.0140463	1.0624	0.5181	1.15895	0.2416	1.13132	0.0204382
O70572	NSMA_MOUSE	Sphingomyelin phosphodiesterase 2 (EC 3.1.4.12) (Lyso-platelet-activating factor-phospholipase C) (Lyso-PAF-PLC) (Neutral sphingomyelinase) (N-SMase) (nSMase)	21.9516	21.5387	22.0967	22.2061	23.0747	22.8749	23.6565	22.3103	22.3409	21.4029	22.2981	21.8592	23.3398	22.5623	22.6107	23.0463	22.1221	22.7232	21.9886	22.4764	22.789	22.2849	22.2262	21.6942	22.4487	22.5548	22.1799	22.5462	22.7985	22.669	22.5829	22.8645	1.30805	0.138535	0.59104	0.0865174	0.740836	0.0845774	0.943937	0.598846
O70585	DTNB_MOUSE	Dystrobrevin beta (DTN-B) (mDTN-B) (Beta-dystrobrevin)	20.6594	20.8684	19.7312	20.9482	20.6971	20.6891	20.8106	20.833	20.4217	20.804	20.6674	20.7411	21.3464	21.1654	21.5078	21.2387	20.6138	20.969	19.776	20.1622	20.4157	20.7397	21.6529	21.6807	19.3311	19.4152	18.7033	21.8295	19.7826	20.6383	17.7923	20.5932	0.886193	0.6696	1.38195	0.30251	2.25855	0.10313	1.03921	0.475239
O70589	CSKP_MOUSE	Peripheral plasma membrane protein CASK (EC 2.7.11.1) (Calcium/calmodulin-dependent serine protein kinase)	29.0503	28.992	29.0139	29.0382	28.4846	28.4622	28.5103	28.4196	29.0459	29.0216	28.9985	29.0231	28.5234	28.513	28.417	28.4345	29.0805	28.9935	29.1196	28.9461	28.498	28.5171	28.7928	28.1079	29.034	29.041	28.9937	29.0067	28.3571	28.2593	28.4602	28.3203	1.0089	0.79515	1.02068	0.947603	1.10806	0.411504	1.01227	0.70952
O70591	PFD2_MOUSE	Prefoldin subunit 2	27.2278	27.1463	27.04	27.1069	27.4079	27.3599	27.3375	27.3576	27.2979	27.1289	27.173	27.1591	27.6729	27.5212	27.432	27.3562	27.0713	27.1579	26.9932	27.2003	27.4175	27.3704	27.6742	27.4148	27.009	27.0977	27.1438	27.1893	27.1189	27.1124	27.4566	27.1019	0.983508	0.698711	1.07805	0.193784	1.20482	0.0494794	0.997484	0.945198
O88196	TTC3_MOUSE	E3 ubiquitin-protein ligase TTC3 (EC 2.3.2.27) (RING-type E3 ubiquitin transferase TTC3) (TPR repeat protein D) (Mtprd)	23.2321	23.1415	23.2763	23.4902	23.1257	23.3306	23.3761	22.8726	23.303	23.0771	22.8198	23.5829	23.0136	22.988	22.9401	23.1342	23.3724	23.183	23.0095	23.3367	23.0096	23.1026	23.0931	22.5593	23.2982	23.2996	23.3954	23.3007	22.9847	23.0089	23.2255	22.9973	0.960338	0.610662	0.851357	0.222473	0.932932	0.45402	0.938449	0.298994
O88271	CFDP1_MOUSE	Craniofacial development protein 1 (27 kDa craniofacial protein) (Bucentaur) (Protein Cp27)	24.15	24.1711	24.3328	24.1276	24.2224	24.2129	24.0978	24.21	24.0774	24.4889	24.4674	24.0029	24.7038	24.2675	24.1952	23.9124	24.3704	24.4243	24.4106	24.4077	24.2673	24.3352	24.4325	24.3795	24.4044	24.3427	24.2186	24.368	24.3734	24.3402	24.3088	23.8486	1.15325	0.00495613	1.12371	0.0104238	1.08836	0.331234	1.04848	0.146869
O88286	WIZ_MOUSE	Protein Wiz (Widely-interspaced zinc finger-containing protein)	23.6984	23.3833	23.9247	23.8748	23.9102	23.6753	23.7578	23.5796	24.2394	23.6906	23.2563	23.8163	23.1312	23.5688	23.2431	24.0702	23.4761	23.5461	23.9837	23.9708	23.6631	23.6171	23.132	22.7655	24.0904	24.6262	24.2772	24.0125	23.7686	23.5935	23.8528	23.3388	1.01945	0.900119	0.760039	0.100015	0.805813	0.204475	0.702962	0.0386533
O88291	ZN326_MOUSE	DBIRD complex subunit ZNF326 (Zinc finger protein 326) (Zinc finger protein interacting with mRNPs) (Zinc finger protein-associated with nuclear matrix of 75 kDa)	24.911	25.0196	24.625	24.903	25.1103	25.2347	25.1506	24.808	25.0499	24.8987	24.9121	24.7287	25.0636	24.9987	25.2704	25.3625	25.0574	24.838	24.9164	24.7641	24.8529	24.7203	24.6943	24.972	24.8501	24.8618	24.9828	25.0469	25.1352	24.8889	24.8288	24.7984	1.01839	0.789339	0.829094	0.056736	0.929878	0.342314	0.972862	0.618016
O88307	SORL_MOUSE	Sortilin-related receptor (Gp250) (Low-density lipoprotein receptor relative with 11 ligand-binding repeats) (LDLR relative with 11 ligand-binding repeats) (LR11) (SorLA-1) (Sorting protein-related receptor containing LDLR class A repeats) (mSorLA)	25.4937	25.3335	25.4789	25.4106	26.324	26.3191	26.4378	26.3306	25.6072	25.2527	25.5853	25.4889	26.6094	26.6421	26.4876	26.4447	25.6443	25.3331	25.3875	25.7509	26.8366	26.6265	26.9033	26.1415	25.6119	25.6849	25.5684	25.5043	26.4019	26.3643	26.8114	26.2622	1.0784	0.386571	1.23315	0.167373	1.13311	0.457405	0.962964	0.575995
O88342	WDR1_MOUSE	WD repeat-containing protein 1 (Actin-interacting protein 1) (AIP1)	30.8834	30.8412	30.9105	30.9099	31.3043	31.2882	31.302	31.2986	30.9074	30.843	30.797	30.8496	31.2458	31.2634	31.3059	31.2998	31.044	30.9893	31.0525	30.9226	31.4881	31.3841	31.6273	31.0636	30.9235	31.0803	30.9229	31.0311	31.3036	31.3207	31.4459	31.3211	1.08408	0.0145721	1.07697	0.46991	1.03978	0.741694	1.00831	0.807415
O88343	S4A4_MOUSE	Electrogenic sodium bicarbonate cotransporter 1 (Sodium bicarbonate cotransporter) (Na(+)/HCO3(-) cotransporter) (Solute carrier family 4 member 4)	30.3006	30.318	30.3333	30.3629	30.4221	30.4341	30.4507	30.363	30.3493	30.4096	30.3139	30.4776	30.5271	30.3231	30.302	30.456	30.4664	30.3695	30.4432	30.3421	30.6124	30.5283	30.7213	30.1731	30.4833	30.6707	30.5432	30.4063	30.6926	30.4151	30.5724	30.359	1.05506	0.0556217	1.07549	0.476312	1.00488	0.994343	0.918314	0.104741
O88384	VTI1B_MOUSE	Vesicle transport through interaction with t-SNAREs homolog 1B (Vesicle transport v-SNARE protein Vti1-like 1) (Vti1-rp1)	27.137	26.8173	27.0576	27.2265	27.1621	26.9164	26.7852	26.7946	27.2947	27.2281	26.6778	27.0711	26.4194	26.4649	26.662	27.0775	26.9249	27.0224	27.1332	27.2486	27.0588	26.7869	26.9955	26.5351	27.2142	27.4353	27.1593	27.0067	26.875	26.7137	26.9045	27.2007	1.01392	0.84647	0.956261	0.649143	0.948578	0.628504	0.91714	0.323072
O88441	MTX2_MOUSE	Metaxin-2 (Mitochondrial outer membrane import complex protein 2)	27.3412	27.2613	27.3195	27.3892	27.3949	26.9958	27.0513	27.2193	27.4873	27.298	27.1416	27.4162	26.9121	26.8016	27.0445	27.2875	27.3353	27.3849	27.5367	27.4225	26.7735	27.2004	26.5717	26.8844	27.3975	27.5839	27.5192	27.7438	27.2336	27.1091	27.3379	27.3097	1.06677	0.117576	0.813314	0.101487	0.77136	0.0325471	0.904526	0.14327
O88444	ADCY1_MOUSE	Adenylate cyclase type 1 (EC 4.6.1.1) (ATP pyrophosphate-lyase 1) (Adenylate cyclase type I) (Adenylyl cyclase 1) (Ca(2+)/calmodulin-activated adenylyl cyclase)	26.2608	26.556	26.4599	26.4348	26.6356	26.4772	26.4888	26.6966	26.4353	26.3155	26.4943	26.4345	26.4035	26.2215	26.7712	26.5786	26.6917	26.3848	26.5956	26.3015	26.6329	26.5877	26.5149	26.3177	26.6015	26.6643	26.3642	26.4484	26.6525	26.5765	26.794	26.7242	1.04983	0.571434	0.959656	0.513839	0.888307	0.0839229	0.98447	0.825554
O88447	KLC1_MOUSE	Kinesin light chain 1 (KLC 1)	26.2514	26.0925	26.0416	26.252	26.2636	26.3289	26.3234	26.2312	26.3076	26.1408	26.2554	26.2383	26.3702	26.2548	26.3987	26.3621	26.2075	26.2115	26.1428	26.1608	26.3994	26.319	26.6171	25.9732	26.0388	26.2282	26.2342	26.2274	26.3216	26.2324	26.141	26.1541	1.0129	0.721735	1.041	0.776245	1.09523	0.443559	0.997556	0.977251
O88448	KLC2_MOUSE	Kinesin light chain 2 (KLC 2)	26.8207	26.9874	26.9135	26.8773	26.773	26.9935	26.9537	26.8859	26.8714	27.0014	26.9817	26.8249	27.0692	26.9775	26.9506	26.927	27.0467	26.8477	26.8158	26.7419	27.1231	27.0079	27.5361	26.9298	27.0082	26.9094	26.83	26.7996	26.8958	26.778	27.0084	26.8842	0.977079	0.637273	1.20168	0.134632	1.21007	0.121491	0.985174	0.776684
O88455	DHCR7_MOUSE	7-dehydrocholesterol reductase (7-DHC reductase) (EC 1.3.1.21) (Sterol Delta(7)-reductase)	24.5592	24.2348	23.7939	24.5299	24.3222	23.6734	23.4908	24.4901	24.0374	23.5741	23.4552	24.3135	23.6528	24.0602	23.8186	24.185	24.0469	24.063	23.9603	24.2241	23.924	24.4199	23.7692	23.7916	23.8994	24.432	24.2306	24.4157	24.542	23.9721	24.2384	24.4068	0.850354	0.310667	0.963743	0.952098	0.810206	0.159301	0.880877	0.25391
O88456	CPNS1_MOUSE	Calpain small subunit 1 (CSS1) (Calcium-activated neutral proteinase small subunit) (CANP small subunit) (Calcium-dependent protease small subunit) (CDPS) (Calcium-dependent protease small subunit 1) (Calpain regulatory subunit)	24.7979	24.7472	24.8691	24.8796	24.8828	24.9954	25.0466	24.9326	24.9883	25.1385	25.0808	24.9046	25.2842	25.0807	24.9335	24.7695	25.0263	24.9883	24.9259	25.0313	25.4495	25.1918	25.5793	24.7145	25.0718	25.133	24.9444	24.9296	25.0101	24.9472	24.9708	24.989	1.12437	0.00519404	1.23461	0.214712	1.22286	0.231878	0.980334	0.645053
O88485	DC1I1_MOUSE	Cytoplasmic dynein 1 intermediate chain 1 (Cytoplasmic dynein intermediate chain 1) (Dynein intermediate chain 1, cytosolic) (DH IC-1)	27.8396	27.8397	27.9055	27.8091	27.9511	27.9996	28.0223	27.9465	27.8962	27.9554	27.8907	27.8325	28.297	28.2084	28.0283	27.949	27.9599	28.0038	27.8708	27.9279	28.2394	28.0159	28.4462	28.3273	27.8524	27.8195	27.8316	27.8898	27.8749	27.939	28.0229	27.8457	1.06622	0.0373621	1.21878	0.0243499	1.26876	0.0145152	1.06649	0.0277132
O88487	DC1I2_MOUSE	Cytoplasmic dynein 1 intermediate chain 2 (Cytoplasmic dynein intermediate chain 2) (Dynein intermediate chain 2, cytosolic) (DH IC-2)	27.5771	27.3479	27.4606	27.5636	27.5165	27.3459	27.4708	27.3311	26.8041	27.6022	27.4692	27.5085	27.5008	27.2783	27.5295	27.4095	27.7931	27.734	27.6638	27.5925	27.6145	27.4942	27.6843	27.3626	27.5973	27.7634	27.6147	27.6558	27.5873	27.6043	27.5517	27.4257	1.15476	0.0229404	1.0911	0.195126	1.0001	0.968637	1.02707	0.531016
O88502	PDE8A_MOUSE	High affinity cAMP-specific and IBMX-insensitive 3',5'-cyclic phosphodiesterase 8A (MmPDE8) (EC 3.1.4.53)	20.5467	18.9713	18.6318	20.1385	22.1228	21.3916	21.3172	21.8888	19.5777	19.6168	17.6308	20.7686	20.8299	20.645	21.2814	22.1084	19.7693	19.4115	19.346	20.0246	22.0913	21.7297	21.4058	21.1155	20.4016	21.5505	20.1544	19.7608	22.111	21.6297	21.7353	22.0704	0.921781	0.896442	0.940787	0.752537	0.82936	0.259896	0.510445	0.0934383
O88507	CNTFR_MOUSE	Ciliary neurotrophic factor receptor subunit alpha (CNTF receptor subunit alpha) (CNTFR-alpha)	25.0012	25.0251	25.4025	25.1215	24.8915	24.749	24.8965	24.6221	25.2022	25.1787	25.0169	25.112	24.6814	24.6155	24.7845	24.8021	25.4132	25.1711	25.4012	25.3303	24.846	25.0205	25.36	24.7295	25.4461	25.162	25.4513	25.2022	24.8538	25.0451	24.9067	24.8952	1.13718	0.125558	1.16071	0.238387	1.05857	0.672386	1.00731	0.891594
O88520	SHOC2_MOUSE	Leucine-rich repeat protein SHOC-2 (Protein soc-2 homolog) (Protein sur-8 homolog)	24.7858	24.4818	24.843	25.0508	25.2903	24.9539	25.2771	24.9417	24.8148	24.3833	24.4543	24.8399	24.4664	24.4985	24.5752	24.859	25.1506	25.1288	25.4069	24.7468	24.7882	25.1577	24.8041	25.1913	24.9381	25.0345	25.0732	24.7031	24.8876	25.1832	25.5166	25.0198	1.2506	0.12741	0.915238	0.406918	0.886537	0.376702	1.13517	0.324311
O88522	NEMO_MOUSE	NF-kappa-B essential modulator (NEMO) (IkB kinase-associated protein 1) (IKKAP1) (mFIP-3) (Inhibitor of nuclear factor kappa-B kinase subunit gamma) (I-kappa-B kinase subunit gamma) (IKK-gamma) (IKKG) (IkB kinase subunit gamma) (NF-kappa-B essential modifier)	22.137	22.4131	22.816	21.6598	22.7962	21.1066	22.307	22.2926	22.4517	22.2917	22.4856	22.6214	22.5645	21.8556	23.0994	21.4028	20.0201	21.9078	21.2962	22.8619	22.362	22.1487	22.5132	22.6222	22.161	22.4474	22.8654	22.1511	21.6031	21.5234	22.0562	21.7344	0.727259	0.296441	1.13161	0.47311	1.60018	0.00467911	0.669176	0.202435
O88531	PPT1_MOUSE	Palmitoyl-protein thioesterase 1 (PPT-1) (EC 3.1.2.22) (Palmitoyl-protein hydrolase 1)	28.2753	28.3448	28.5003	28.5513	28.3922	28.2923	28.4253	28.2392	28.4491	28.4833	28.572	28.3305	28.3754	28.1963	28.3804	28.3153	28.5174	28.5245	28.384	28.4101	28.3863	28.2554	28.4917	27.6679	28.4127	28.7014	28.3279	28.2578	28.3249	28.146	28.3351	27.9757	1.02676	0.599599	0.929065	0.49595	1.02114	0.981484	1.01764	0.754401
O88532	ZFR_MOUSE	Zinc finger RNA-binding protein	26.2538	26.3605	26.3375	26.3159	26.425	26.1482	26.0026	26.1156	26.4964	26.3639	26.3519	26.418	26.0722	25.9998	26.2941	26.1476	26.5087	26.4002	26.4516	26.4468	26.2425	26.1465	26.4278	26.0345	26.5241	26.6211	26.4589	26.5022	26.0714	26.0727	26.4052	25.9787	1.09798	0.0055346	1.02718	0.755086	1.05606	0.542897	0.949017	0.117144
O88533	DDC_MOUSE	Aromatic-L-amino-acid decarboxylase (AADC) (EC 4.1.1.28) (DOPA decarboxylase) (DDC)	24.6189	24.6449	24.8322	24.6129	24.986	25.5251	25.0854	25.0887	24.5582	24.7133	24.4714	24.9204	25.2509	25.0546	25.1785	25.3145	24.3851	24.0895	24.0465	24.2887	25.3702	25.3324	25.6994	25.0989	24.2101	24.3715	24.632	24.5284	25.4502	25.5584	25.189	25.2473	0.721505	0.00258075	1.1521	0.281808	1.0156	0.929036	0.849634	0.105725
O88543	CSN3_MOUSE	COP9 signalosome complex subunit 3 (SGN3) (Signalosome subunit 3) (JAB1-containing signalosome subunit 3)	27.3696	27.4907	27.5308	27.4686	27.5187	27.6088	27.6001	27.6198	27.4718	27.6779	27.6069	27.4696	27.9011	27.7462	27.6773	27.613	27.6182	27.5254	27.5229	27.5631	27.8407	27.7257	28.0753	27.7058	27.4916	27.5669	27.3926	27.5638	27.5079	27.6323	27.7885	27.5384	1.06567	0.0643798	1.19513	0.0294315	1.16763	0.0825347	1.03703	0.293165
O88544	CSN4_MOUSE	COP9 signalosome complex subunit 4 (SGN4) (Signalosome subunit 4) (JAB1-containing signalosome subunit 4)	29.1507	28.9724	29.0702	29.2443	29.3494	29.2162	29.3771	29.2415	29.2183	29.0699	29.1055	29.2133	29.3038	29.2864	29.3633	29.3529	29.266	29.1939	29.2336	29.2607	29.547	29.4011	29.6803	28.9351	29.1964	29.3357	29.1504	29.1889	29.3587	29.2883	29.4751	29.2901	1.09123	0.0755188	1.08611	0.590807	1.04377	0.829327	1.01343	0.653096
O88545	CSN6_MOUSE	COP9 signalosome complex subunit 6 (SGN6) (Signalosome subunit 6) (JAB1-containing signalosome subunit 6)	28.2779	28.1324	28.3134	28.3266	28.3913	28.3849	28.4751	28.301	28.2701	28.2377	28.1852	28.2933	28.3775	28.3477	28.39	28.3706	28.4209	28.3757	28.4291	28.4529	28.5236	28.5065	28.6585	28.1111	28.3239	28.5256	28.408	28.3291	28.4791	28.4714	28.6638	28.4007	1.11367	0.016179	1.05293	0.633406	0.970437	0.694721	1.01462	0.660349
O88569	ROA2_MOUSE	Heterogeneous nuclear ribonucleoproteins A2/B1 (hnRNP A2/B1)	31.5772	31.7174	31.5912	31.6263	31.6403	31.8273	31.8204	31.7821	31.6952	31.6477	31.7623	31.7071	32.0903	31.9167	31.7867	31.7435	31.7218	31.6315	31.651	31.7478	31.9334	31.7975	31.9781	31.8713	31.4916	31.562	31.615	31.6231	31.7127	31.645	31.7277	31.639	1.04227	0.203598	1.09217	0.0724823	1.16073	0.00327188	1.08292	0.0312268
O88587	COMT_MOUSE	Catechol O-methyltransferase (EC 2.1.1.6)	25.2757	25.7663	24.8882	25.5848	25.2037	25.184	24.4386	25.1432	25.2459	25.1114	24.7181	25.1522	24.6592	24.5312	24.4961	25.0326	25.5399	25.5358	25.609	25.7148	25.0267	25.1643	24.8876	24.9458	25.5177	25.6666	25.707	25.7815	25.4977	25.2652	25.2047	25.2046	1.13743	0.304129	0.989642	0.945975	0.818831	0.0205487	0.952884	0.363756
O88597	BECN1_MOUSE	Beclin-1 (Coiled-coil myosin-like BCL2-interacting protein) [Cleaved into: Beclin-1-C 35 kDa; Beclin-1-C 37 kDa]	24.5153	25.0313	24.9158	24.7637	24.6346	24.5779	24.4482	24.5761	25.0403	24.9025	24.6045	24.2244	24.937	25.1522	24.8031	24.8018	24.7747	24.5119	24.5351	24.6844	25.0212	24.7639	25.0937	24.9015	24.4055	24.6167	24.5202	24.7596	24.5788	24.7329	24.2048	24.5553	0.87744	0.208441	1.31009	0.0033619	1.33792	0.0182778	1.0347	0.619975
O88602	CCG2_MOUSE	Voltage-dependent calcium channel gamma-2 subunit (Neuronal voltage-gated calcium channel gamma-2 subunit) (Stargazin) (Transmembrane AMPAR regulatory protein gamma-2) (TARP gamma-2)	23.8376	24.4838	23.5903	23.42	23.5524	23.38	23.0723	23.2675	23.8041	24.1305	24.5603	23.8378	22.8772	23.1666	22.8061	23.4003	24.3034	24.0455	23.7202	24.0079	23.2576	23.0413	23.6783	23.2216	24.2959	23.7563	23.9622	24.361	23.5657	23.1472	22.9149	23.026	1.10272	0.503823	0.993598	0.916706	1.09725	0.51292	0.945644	0.702024
O88630	GOSR1_MOUSE	Golgi SNAP receptor complex member 1 (28 kDa Golgi SNARE protein) (28 kDa cis-Golgi SNARE p28) (GOS-28)	21.8712	21.5046	21.8664	21.8453	21.786	21.6581	22.2905	21.8006	22.0164	20.9596	21.37	21.7207	22.5599	21.8782	22.0241	21.7187	21.7349	21.467	21.9917	21.3728	21.6194	22.2748	21.7554	21.7354	21.5732	21.9486	21.7822	21.9597	22.2188	22.0226	22.1649	22.2118	0.921699	0.461802	0.975783	0.858475	0.819615	0.0904091	0.893729	0.335186
O88643	PAK1_MOUSE	Serine/threonine-protein kinase PAK 1 (EC 2.7.11.1) (Alpha-PAK) (CDC42/RAC effector kinase PAK-A) (p21-activated kinase 1) (PAK-1) (p65-PAK)	29.6641	29.6522	29.6873	29.7577	29.1662	29.0419	29.1784	29.0009	29.7601	29.7605	29.6669	29.6286	29.3493	29.0361	29.0737	29.0314	29.6619	29.7608	29.7556	29.6484	28.9352	29.1906	29.2557	29.2001	29.6761	29.6568	29.6868	29.5614	29.0205	29.1438	29.0834	28.9485	1.01164	0.682887	1.03645	0.585212	1.07152	0.289463	1.04352	0.188878
O88653	LTOR3_MOUSE	Ragulator complex protein LAMTOR3 (Late endosomal/lysosomal adaptor and MAPK and MTOR activator 3) (MEK-binding partner 1) (Mp1) (Mitogen-activated protein kinase kinase 1-interacting protein 1) (Mitogen-activated protein kinase scaffold protein 1)	25.2531	25.1559	25.2327	25.5553	25.4793	25.313	25.3014	25.1198	25.4792	24.9891	25.1315	25.234	25.1767	24.9967	25.2413	25.1913	25.2868	25.369	25.3999	25.1866	24.8008	25.4935	24.3044	25.1211	25.3661	25.245	25.4493	25.4747	25.3543	25.1833	25.4995	25.2955	1.00374	0.913448	0.80396	0.204678	0.788118	0.172561	0.950266	0.338395
O88685	PRS6A_MOUSE	26S proteasome regulatory subunit 6A (26S proteasome AAA-ATPase subunit RPT5) (Proteasome 26S subunit ATPase 3) (Tat-binding protein 1) (TBP-1)	28.1712	27.9445	28.1391	28.2364	28.0016	28.0992	28.1971	27.9813	28.3005	28.054	28.0338	28.2986	28.2341	28.1926	28.0265	28.1931	28.2022	28.2517	28.168	28.2312	28.1554	28.2712	28.4267	27.7962	28.1353	28.2519	28.1924	28.1619	28.0522	27.9124	28.0655	28.0287	1.06203	0.21551	1.07777	0.541422	1.12078	0.327585	1.0193	0.40232
O88696	CLPP_MOUSE	ATP-dependent Clp protease proteolytic subunit, mitochondrial (EC 3.4.21.92) (Endopeptidase Clp)	26.1997	25.6665	26.1851	25.9071	26.1331	26.3594	26.5906	26.1824	26.148	26.1032	26.1917	26.1531	26.7928	26.3454	26.5378	26.1559	26.1513	26.1389	26.0849	26.3884	26.6205	26.6063	27.1565	26.3802	26.1475	25.8966	26.4262	26.0496	26.3275	26.4923	26.702	26.351	1.14053	0.211155	1.3128	0.102506	1.18457	0.275841	1.03712	0.65661
O88703	HCN2_MOUSE	Potassium/sodium hyperpolarization-activated cyclic nucleotide-gated channel 2 (Brain cyclic nucleotide-gated channel 2) (BCNG-2) (Hyperpolarization-activated cation channel 1) (HAC-1)	25.4258	25.6874	25.3764	25.3241	25.4995	25.4567	25.4324	25.5905	25.4603	25.8875	25.8078	25.4276	25.7774	25.6011	25.5586	25.1737	25.4903	25.4003	25.5181	25.3832	25.6513	25.2727	25.8365	25.3199	25.4033	25.6344	25.3866	25.2212	25.5957	25.3281	25.0322	25.0006	0.992206	0.952157	1.03033	0.861974	1.21361	0.198463	1.02113	0.701972
O88704	HCN1_MOUSE	Potassium/sodium hyperpolarization-activated cyclic nucleotide-gated channel 1 (Brain cyclic nucleotide-gated channel 1) (BCNG-1) (Hyperpolarization-activated cation channel 2) (HAC-2)	27.4473	27.2961	27.2471	27.1599	27.262	27.29	27.4655	27.3217	27.203	27.3544	27.3481	27.1737	27.6735	27.6436	27.4096	27.4782	27.4277	27.2706	27.4208	27.1093	27.6288	27.4086	27.8663	27.2314	27.279	27.2618	27.2124	27.313	27.3717	27.2941	27.3252	27.2258	1.01498	0.846589	1.16194	0.21833	1.18782	0.154248	1.0323	0.622378
O88712	CTBP1_MOUSE	C-terminal-binding protein 1 (CtBP1) (EC 1.1.1.-)	29.8671	29.9071	29.8007	29.8819	29.6634	29.7296	29.6237	29.7038	29.9568	29.8455	29.9048	29.8762	29.6857	29.7193	29.7488	29.6489	30.0513	29.9355	29.9762	29.9012	29.9085	29.7711	29.9937	29.5623	29.9739	30.0948	29.871	30.0191	29.7302	29.738	29.7984	29.75	1.07355	0.0418176	1.09982	0.2323	1.04505	0.586534	0.982959	0.692114
O88735	MAP7_MOUSE	Ensconsin (Epithelial microtubule-associated protein of 115 kDa) (E-MAP-115) (Microtubule-associated protein 7) (MAP-7)	24.3529	24.2177	24.5613	24.4928	24.3885	24.3659	24.381	24.3377	24.4311	24.3722	24.4882	24.3845	24.1778	24.2014	24.4494	24.4109	24.6524	24.7514	24.922	24.7341	24.7579	24.5919	24.9351	24.561	24.5362	24.5617	24.792	24.6684	24.6692	24.6214	24.8218	24.6379	1.28002	0.00923199	1.27537	0.00753993	1.02067	0.814699	1.09067	0.173801
O88737	BSN_MOUSE	Protein bassoon	32.4721	32.6689	32.5674	32.489	32.2312	32.3046	32.2152	32.2581	32.5622	32.6331	32.5934	32.486	32.2383	32.4126	32.2252	32.3238	32.6295	32.559	32.5975	32.5023	32.4044	32.2601	32.6287	32.3984	32.6162	32.4995	32.4489	32.5323	32.1427	32.1255	32.3448	32.176	1.01491	0.681224	1.13003	0.0733563	1.17211	0.0484407	1.03335	0.324037
O88738	BIRC6_MOUSE	Baculoviral IAP repeat-containing protein 6 (EC 2.3.2.27) (BIR repeat-containing ubiquitin-conjugating enzyme) (BRUCE) (RING-type E3 ubiquitin transferase BIRC6) (Ubiquitin-conjugating BIR domain enzyme apollon) (APOLLON)	27.2581	27.0698	27.1255	27.3195	27.2446	27.0949	27.1926	27.2018	27.1989	26.9572	27.1205	27.3159	26.9912	27.0535	27.1969	27.2061	27.4749	27.3955	27.3677	27.32	27.3415	27.2746	27.3063	26.8207	27.3837	27.4008	27.2694	27.3856	27.2752	27.0426	27.3046	27.2791	1.14388	0.0251395	1.01114	0.986182	0.980326	0.782181	1.02088	0.529703
O88741	GDAP1_MOUSE	Ganglioside-induced differentiation-associated protein 1 (GDAP1)	28.0148	28.3207	28.1635	28.2408	28.0452	28.1064	28.1734	28.1325	27.9311	27.945	28.2516	28.0203	27.9702	28.1637	27.9596	28.0581	28.0968	28.013	28.072	28.2607	27.6947	28.1838	27.824	28.1284	27.9924	28.0855	28.1266	28.1281	28.1379	28.0421	27.9163	28.0158	0.948861	0.410289	0.905608	0.243316	0.960526	0.59856	1.02059	0.672332
O88745	SCRG1_MOUSE	Scrapie-responsive protein 1 (Scrapie-responsive gene 1 protein) (ScRG-1)	24.8781	24.6021	25.1567	25.0283	25.9619	25.8486	26.1695	26.0816	25.4629	25.1094	25.1336	25.2085	26.1316	25.7285	25.9884	26.0557	25.044	24.8227	24.8405	25.0559	25.8445	25.6203	25.9676	25.7881	24.84	24.8139	24.8459	24.7491	25.7172	25.7654	26.123	25.5852	1.0099	0.861917	0.864532	0.0812915	0.999026	0.958109	1.09597	0.103199
O88746	TOM1_MOUSE	Target of Myb protein 1	24.8888	25.1463	24.8758	24.7734	24.3687	24.6506	24.3989	24.8726	25.0084	25.1531	24.8308	24.7912	25.2519	24.9833	24.8384	24.7164	24.2848	24.9576	24.7325	24.8669	24.9058	24.534	25.1789	25.142	24.7513	24.7901	24.6285	25.0185	24.6443	24.8174	24.3222	24.4131	0.873355	0.259217	1.29648	0.100802	1.31916	0.080242	0.951519	0.628533
O88796	RPP30_MOUSE	Ribonuclease P protein subunit p30 (RNaseP protein p30) (EC 3.1.26.5) (RNase P subunit 2)	21.2389	20.9938	21.1474	21.2092	21.2068	20.7442	20.8845	20.9569	20.9633	20.9938	20.847	21.4331	21.2037	20.9545	21.5424	21.1645	21.4301	21.0891	20.24	21.7702	21.1167	21.1792	21.0626	20.4399	20.7008	21.4232	21.3741	21.4494	21.7708	21.2307	21.8345	20.9734	1.06028	0.965582	1.01387	0.99412	0.697852	0.112629	0.977529	0.789255
O88811	STAM2_MOUSE	Signal transducing adapter molecule 2 (STAM-2) (Hrs-binding protein)	23.3487	23.3233	23.1295	23.2882	23.3237	23.1622	23.5362	23.1734	23.3162	23.2354	23.5891	23.5256	23.6595	23.052	23.1945	23.4964	23.5707	23.5325	23.561	23.5633	23.4156	23.4532	23.6766	23.2672	23.3608	23.3477	23.1396	23.63	23.2021	23.1735	23.4186	23.1544	1.21593	0.00126442	1.11246	0.251282	1.16437	0.0841484	1.13039	0.11263
O88829	SIAT9_MOUSE	Lactosylceramide alpha-2,3-sialyltransferase (EC 2.4.99.9) (CMP-NeuAc:lactosylceramide alpha-2,3-sialyltransferase) (Ganglioside GM3 synthase) (ST3Gal V) (ST3GalV) (Sialyltransferase 9)	24.0607	24.0291	24.1914	23.9509	24.2409	22.8029	23.3273	24.1217	24.426	24.4136	24.2547	24.2705	23.0016	23.2444	24.274	24.2614	24.093	24.4966	24.6308	24.4884	24.3961	23.1888	23.6677	23.012	24.5616	24.4744	24.3363	24.0561	23.8803	24.2499	24.6697	24.1187	1.30134	0.0266252	0.955306	0.905305	0.665333	0.107471	1.05057	0.677236
O88834	SHD_MOUSE	SH2 domain-containing adapter protein D	21.7771	22.035	22.0539	22.2184	22.0571	21.6923	21.979	21.6839	21.5325	22.0748	22.3684	22.3853	22.0037	21.6754	21.6155	21.6242	22.1849	22.3493	22.5171	22.3856	21.7063	21.8447	21.3743	21.8993	21.9391	22.3835	22.0658	22.6492	21.5023	21.8189	20.8545	21.7786	1.26088	0.0250654	0.905803	0.372163	1.13601	0.421077	1.05534	0.587183
O88844	IDHC_MOUSE	Isocitrate dehydrogenase [NADP] cytoplasmic (IDH) (EC 1.1.1.42) (Cytosolic NADP-isocitrate dehydrogenase) (IDP) (NADP(+)-specific ICDH) (Oxalosuccinate decarboxylase)	29.3913	29.253	29.2934	29.3959	29.5438	29.6417	29.75	29.5048	29.2573	29.3429	29.3889	29.3262	29.8961	29.6557	29.7481	29.5955	29.4324	29.3562	29.3574	29.442	29.6965	29.6378	29.9248	29.429	29.3135	29.2555	29.2813	29.3119	29.4919	29.424	29.7163	29.4571	1.04451	0.186489	1.04945	0.61163	1.11409	0.263975	1.07686	0.00770419
O88845	AKA10_MOUSE	A-kinase anchor protein 10, mitochondrial (AKAP-10) (Dual specificity A kinase-anchoring protein 2) (D-AKAP-2) (Protein kinase A-anchoring protein 10) (PRKA10)	24.8733	24.9419	24.7604	24.6084	24.5232	24.7287	24.6567	24.7208	24.9841	24.9331	24.9485	25.0277	24.9132	24.8758	24.7677	24.7554	25.2818	24.9123	24.9728	24.9632	24.6167	24.8136	25.0843	25.007	25.0252	24.8804	24.7209	24.9149	24.8162	24.7384	24.8489	24.5727	1.1799	0.0777853	1.17444	0.100492	1.10474	0.304647	1.11011	0.210867
O88848	ARL6_MOUSE	ADP-ribosylation factor-like protein 6	24.8705	24.847	24.4702	24.8866	24.155	24.6017	24.9084	24.5399	24.5863	24.3885	24.6779	24.7186	24.8652	24.6135	24.7029	24.7521	24.6654	25.1005	24.9524	24.6381	25.0227	24.7229	25.2068	24.2319	24.4308	24.6459	24.5198	25.0365	24.7431	24.8138	24.9309	24.5055	1.05254	0.655593	1.20183	0.388033	1.06027	0.842994	1.12879	0.340285
O88851	RBBP9_MOUSE	Putative hydrolase RBBP9 (EC 3.-.-.-) (B5T-overexpressed gene protein) (Protein BOG) (Retinoblastoma-binding protein 9) (RBBP-9)	27.8432	27.7831	28.0719	27.9725	28.169	28.0515	28.219	27.9427	28.0224	28.0358	27.9535	27.8549	28.1325	27.8954	28.0914	28.1055	28.1869	28.1456	28.2249	28.1298	28.0671	28.3509	28.0306	27.8488	28.2309	28.3227	28.2245	28.2255	28.2351	28.1394	28.4462	28.0563	1.18938	0.00983833	0.990485	0.866378	0.906882	0.31951	0.946569	0.049072
O88878	ZFAN5_MOUSE	AN1-type zinc finger protein 5 (Zinc finger A20 domain-containing protein 2) (Zinc finger protein 216)	22.308	22.631	22.3542	22.5625	21.9885	21.583	21.3154	21.6082	22.4198	21.794	22.3317	22.1188	22.362	21.413	21.5401	21.5183	21.7932	22.6416	22.476	22.0088	22.1377	21.4845	22.229	21.9206	22.5857	22.3824	22.3847	22.9029	22.1138	22.0063	22.1611	22.082	0.870407	0.313734	1.25367	0.190145	0.919089	0.415505	0.806638	0.201236
O88910	MPP3_MOUSE	MAGUK p55 subfamily member 3 (Discs large homolog 3) (Protein MPP3)	28.136	27.9267	27.9567	27.9331	27.6607	27.6582	27.859	27.5244	28.3081	28.064	28.1958	28.1593	28.0351	27.7632	27.9048	27.9094	27.8881	27.7063	27.8931	27.7807	27.8571	27.5237	27.7677	27.3901	27.8749	27.7989	27.8241	27.873	27.6146	27.3899	27.4122	27.5176	0.887875	0.0435804	0.976762	0.759892	1.11747	0.253274	0.983528	0.617673
O88935	SYN1_MOUSE	Synapsin-1 (Synapsin I)	34.8845	34.9834	34.9564	34.939	34.7767	34.8613	34.8433	34.7779	35.0395	34.9505	35.0078	34.9419	34.892	34.9504	34.8414	34.7833	35.1126	34.9912	35.0628	34.9673	34.7856	34.9053	35.0173	34.6222	34.9633	34.9861	34.8147	35.0833	34.6773	34.6757	34.8816	34.7432	1.06685	0.0564199	1.01725	0.845364	1.06662	0.400604	1.04943	0.310869
O88951	LIN7B_MOUSE	Protein lin-7 homolog B (Lin-7B) (Mammalian lin-seven protein 2) (MALS-2) (Vertebrate lin-7 homolog 2) (Veli-2)	25.0549	25.1341	25.2834	25.2216	24.9297	24.8555	24.9111	24.7677	25.2388	25.2217	25.2307	25.2454	24.8949	24.9818	24.8051	24.8808	25.4277	25.3701	25.2633	25.1332	25.0101	24.8266	25.1827	24.7401	25.1797	25.1283	25.2855	25.4019	24.6008	24.7904	24.989	25.0756	1.09186	0.177388	1.05901	0.508337	1.05304	0.619	1.0354	0.595495
O88952	LIN7C_MOUSE	Protein lin-7 homolog C (Lin-7C) (mLin7C) (Mammalian lin-seven protein 3) (MALS-3) (Vertebrate lin-7 homolog 3) (Veli-3)	26.8041	26.6402	26.6983	26.6783	26.9464	27.0189	27.0358	26.8378	26.7718	26.8668	26.8418	26.7874	27.1593	27.1077	26.8747	26.9574	26.7174	26.7353	26.7545	26.7528	27.066	26.821	27.4001	26.675	26.5325	26.6276	26.6761	26.6744	26.8196	26.7438	26.8847	26.7741	1.02352	0.373537	1.03917	0.857852	1.15727	0.295625	1.08016	0.0178767
O88958	GNPI1_MOUSE	Glucosamine-6-phosphate isomerase 1 (EC 3.5.99.6) (Glucosamine-6-phosphate deaminase 1) (GNPDA 1) (GlcN6P deaminase 1) (Oscillin)	27.3199	27.298	27.3196	27.4431	27.401	27.5496	27.5054	27.2811	27.3721	27.2718	27.4525	27.3797	27.684	27.5826	27.4926	27.4517	27.4035	27.4097	27.313	27.4734	27.6678	27.5796	27.798	27.2774	27.4128	27.431	27.302	27.3551	27.4536	27.3343	27.6781	27.317	1.03865	0.285721	1.11351	0.288367	1.10187	0.367079	1.01743	0.596022
O88967	YMEL1_MOUSE	ATP-dependent zinc metalloprotease YME1L1 (EC 3.4.24.-) (ATP-dependent metalloprotease FtsH1) (YME1-like protein 1)	22.0894	22.2247	21.693	21.9158	20.5882	21.5764	22.0519	22.0976	22.1288	21.7724	21.9295	21.992	22.295	21.5712	21.5702	21.3098	21.9171	21.9503	22.0564	22.0106	22.0378	22.5506	21.1825	22.2902	21.4204	21.9667	21.8211	21.9188	21.8699	21.4467	21.8033	20.6491	0.993339	0.981458	1.32632	0.378308	1.49711	0.209871	1.13888	0.165919
O88983	STX8_MOUSE	Syntaxin-8 (Syntaxin-like protein 3I35)	24.3375	23.7627	24.1933	23.9903	23.9795	24.068	23.8533	24.1732	24.1091	24.3014	24.0962	24.0208	24.5911	24.0757	24.3388	23.9315	24.0367	23.5929	23.7868	24.285	24.2271	24.0016	24.4095	23.9418	23.9051	23.74	24.2894	24.2449	23.7484	23.5597	23.9557	24.0627	0.908764	0.48471	1.09725	0.35782	1.24205	0.0896268	0.923998	0.573531
O88986	KBL_MOUSE	2-amino-3-ketobutyrate coenzyme A ligase, mitochondrial (AKB ligase) (EC 2.3.1.29) (Aminoacetone synthase) (Glycine acetyltransferase)	24.4677	24.4854	24.298	24.4431	24.2128	24.1105	24.0435	23.6929	24.4305	24.5486	24.7643	24.2784	24.0873	23.7965	23.9838	23.5674	24.6141	24.3449	24.6508	24.2532	24.2516	23.8849	24.3429	24.0868	24.7021	24.8784	24.4087	24.2655	24.3186	24.0479	24.1073	23.9165	1.0355	0.707612	1.08994	0.434427	1.03304	0.748681	0.927909	0.585782
O88998	NOE1_MOUSE	Noelin (Neuronal olfactomedin-related ER localized protein) (Olfactomedin-1) (Pancortin)	28.3075	28.3274	28.2204	28.4603	28.1186	28.0963	28.1494	28.291	28.3	28.244	28.2577	28.4402	28.1876	28.2599	28.0732	28.0993	28.4849	28.5419	28.5149	28.5422	28.2787	28.1891	28.4407	28.1185	28.3614	28.3063	28.3892	28.4952	28.1713	28.0318	28.2287	28.2979	1.1405	0.00968213	1.0688	0.301187	1.05419	0.438474	1.09544	0.0192958
O89001	CBPD_MOUSE	Carboxypeptidase D (EC 3.4.17.22) (Metallocarboxypeptidase D) (gp180)	24.8966	25.0465	25.0523	25.0623	24.4633	24.4181	24.8606	24.5939	25.182	24.6076	24.8903	25.0247	24.6102	24.7611	24.5023	24.904	24.7761	25.0468	24.8388	25.2278	24.5385	24.7537	24.4947	24.4491	24.6226	24.8089	24.9669	24.8935	24.1802	24.387	24.3836	24.5089	0.97774	0.716091	0.978945	0.842255	1.14407	0.0892457	1.11336	0.283562
O89020	AFAM_MOUSE	Afamin (Alpha-albumin) (Alpha-Alb)	21.0863	22.2874	21.6602	21.5452	19.0307	18.6352	18.4528	20.5023	22.5422	21.4917	21.7003	21.5281	16.5605	19.4655	19.2987	19.8077	19.3054	20.2431	21.0317	20.9211	19.4333	18.7098	16.7149	18.1583	20.4189	21.1826	22.016	20.926	19.8923	18.5964	20.8893	19.088	0.43865	0.0349337	0.551469	0.268993	0.397216	0.124546	0.600888	0.19277
O89023	TPP1_MOUSE	Tripeptidyl-peptidase 1 (TPP-1) (EC 3.4.14.9) (Lysosomal pepstatin-insensitive protease) (LPIC) (Tripeptidyl aminopeptidase) (Tripeptidyl-peptidase I) (TPP-I)	27.4897	27.1926	27.3268	27.4458	27.161	27.1755	27.1489	27.1413	27.4337	27.3857	27.4904	27.167	27.5956	27.2866	27.3372	26.9801	27.4343	27.5768	27.4171	27.4927	27.4435	27.4449	27.5797	27.0922	27.4239	27.4592	27.3916	27.2652	27.4264	27.3344	27.3114	27.1443	1.0817	0.174939	1.18447	0.0671048	1.06681	0.499885	1.06791	0.137087
O89026	ROBO1_MOUSE	Roundabout homolog 1	24.0448	23.579	23.5439	23.9269	24.9702	24.8266	24.8582	24.9362	23.6068	23.5925	23.3064	23.8466	24.6064	24.9367	24.6813	24.9082	23.8678	23.5219	23.9171	23.7421	24.7611	24.6582	24.5806	24.4319	23.8374	23.5127	23.8277	23.8056	24.6561	24.7115	25.0069	24.8283	0.98637	0.942992	0.820165	0.00934028	0.874116	0.113393	1.01268	0.893866
O89050	MKLN1_MOUSE	Muskelin	23.6647	23.2991	23.9646	23.9783	23.7689	23.4683	23.3135	23.0776	23.5117	23.3377	23.2447	23.4361	22.6884	23.2353	23.5157	23.6072	23.7973	23.7621	23.7517	23.8962	23.9497	24.0634	23.5661	22.9993	24.0342	23.7651	23.6292	23.8069	23.5831	23.3257	23.5823	23.7293	1.03583	0.661454	1.20722	0.429233	1.10073	0.736752	0.99078	0.940455
O89051	ITM2B_MOUSE	Integral membrane protein 2B (Immature BRI2) (imBRI2) (Protein E25B) (Transmembrane protein BRI) (Bri) [Cleaved into: BRI2, membrane form (Mature BRI2) (mBRI2); BRI2 intracellular domain (BRI2 ICD); BRI2C, soluble form; Bri23 peptide (Bri2-23) (ABri23) (C-terminal peptide) (P23 peptide)]	24.7762	24.3386	24.8728	24.8803	25.3159	25.0815	25.3331	25.2066	24.7123	24.6991	24.5861	24.8721	25.476	25.1154	25.2188	24.8474	24.7515	24.6468	24.7188	24.4694	25.3132	25.1141	25.347	24.84	24.5255	24.6563	24.7078	24.5559	25.1545	25.1327	25.2449	25.0236	0.944449	0.640326	0.952333	0.558129	1.01832	0.910537	1.02627	0.659176
O89053	COR1A_MOUSE	Coronin-1A (Coronin-like protein A) (Clipin-A) (Coronin-like protein p57) (Tryptophan aspartate-containing coat protein) (TACO)	30.998	31.0375	31.1049	31.1373	30.9961	30.9785	30.9445	30.9585	31.0692	31.2019	31.0275	31.0577	30.9214	31.1006	30.8974	30.965	31.2759	31.2476	31.3338	31.2331	31.3035	31.0382	31.5813	30.7553	31.2173	31.2372	31.1128	31.0601	30.8538	31.0272	31.2226	31.0226	1.15081	0.00190767	1.17485	0.302399	1.1208	0.500266	1.08252	0.0515463
O89079	COPE_MOUSE	Coatomer subunit epsilon (Epsilon-coat protein) (Epsilon-COP)	26.7204	26.6307	26.6503	26.7604	26.641	26.5811	26.6295	26.5558	26.8749	26.7213	26.6758	26.6853	26.6548	26.6361	26.7247	26.5853	26.585	26.5241	26.5483	26.5868	26.9093	26.5685	26.8309	26.5017	26.6861	26.7818	26.6288	26.7188	26.6423	26.6888	26.7034	26.717	0.913763	0.0087164	1.0796	0.356975	1.01722	0.888047	0.905232	0.00681723
O89084	PDE4A_MOUSE	cAMP-specific 3',5'-cyclic phosphodiesterase 4A (EC 3.1.4.53)	24.2175	24.1284	23.8657	24.0687	23.9751	24.0205	23.7663	23.9043	24.2083	24.0938	23.9708	23.8234	23.9861	24.0243	24.249	23.8683	24.2999	24.3263	24.0045	24.431	24.5216	24.1505	24.1706	24.0808	24.0217	24.3779	23.8583	24.1894	24.1273	23.9937	24.1458	24.1485	1.14716	0.149137	1.24981	0.0322571	1.09901	0.273771	1.10886	0.32784
O89086	RBM3_MOUSE	RNA-binding protein 3 (RNA-binding motif protein 3)	27.2995	27.7368	27.5117	27.5998	27.4549	27.5818	27.723	27.5459	27.0028	26.9522	27.0397	27.877	27.465	27.1664	27.072	27.4822	27.7457	27.4815	27.5905	27.4197	26.833	27.7351	26.5292	27.4496	27.6051	27.4874	27.5827	27.8269	27.8143	27.1978	27.6653	27.4194	1.01336	0.853523	0.776586	0.170001	0.796484	0.255211	0.955107	0.537766
O89106	FHIT_MOUSE	Bis(5'-adenosyl)-triphosphatase (EC 3.6.1.29) (AP3A hydrolase) (AP3Aase) (Diadenosine 5',5'''-P1,P3-triphosphate hydrolase) (Dinucleosidetriphosphatase) (Fragile histidine triad protein)	23.7798	23.6907	23.6698	24.0732	24.1081	23.7411	24.2393	23.8312	24.3421	23.8643	23.7979	24.1014	24.6807	23.6996	24.1099	23.0215	23.6094	23.704	22.9641	22.91	23.1076	23.5742	24.0275	23.3695	23.2005	23.1415	22.8568	23.6546	22.9551	23.4283	23.5556	23.5752	0.721547	0.0687109	0.740127	0.0885226	1.11791	0.581624	1.07136	0.764456
O89112	LANC1_MOUSE	Glutathione S-transferase LANCL1 (EC 2.5.1.18) (40 kDa erythrocyte membrane protein) (p40) (LanC-like protein 1)	29.137	29.0691	29.2091	29.0942	29.1751	29.1277	28.9685	29.0596	29.0113	29.2847	29.2122	29.095	29.0155	29.1592	29.094	29.043	29.2727	29.1947	29.1779	29.1352	29.2832	29.0665	29.4828	28.8031	29.1844	29.2704	29.0994	29.1605	28.9748	28.9845	29.1724	29.0121	1.04799	0.157748	1.06878	0.635541	1.10387	0.452379	1.01115	0.730667
O89114	DNJB5_MOUSE	DnaJ homolog subfamily B member 5 (Heat shock protein Hsp40-3) (Heat shock protein cognate 40) (Hsc40)	23.9558	23.644	24.2118	23.9421	24.1481	23.6521	23.7871	23.5912	24.1978	24.1409	23.858	24.0178	23.7664	23.5945	23.805	23.7938	24.0954	24.1773	23.9991	24.2778	24.1938	23.9101	24.3099	23.3674	23.8704	24.3224	23.8479	24.1462	23.5704	23.2717	24.1436	24.0198	1.13978	0.177714	1.13054	0.560109	1.14531	0.530402	1.05749	0.507376
P00158	CYB_MOUSE	Cytochrome b (Complex III subunit 3) (Complex III subunit III) (Cytochrome b-c1 complex subunit 3) (Ubiquinol-cytochrome-c reductase complex cytochrome b subunit)	28.0114	28.4623	27.9957	28.1745	27.9261	27.8975	27.9808	28.2358	27.8647	27.9459	28.0357	28.283	27.8188	27.9233	27.8154	27.7488	28.4422	28.1751	28.0899	28.0551	27.8159	28.2336	27.7469	28.1167	28.2513	28.62	28.299	28.7376	28.434	28.3021	27.8663	28.1622	1.01767	0.838676	0.983548	0.828115	0.862372	0.254107	0.816198	0.101233
P00397	COX1_MOUSE	Cytochrome c oxidase subunit 1 (EC 1.9.3.1) (Cytochrome c oxidase polypeptide I)	27.478	27.6671	27.3409	27.5639	27.3673	27.3115	27.2954	27.5142	27.2846	27.5465	27.4261	27.5847	27.1964	27.1663	27.0964	27.1317	27.6791	27.4484	27.508	27.5128	27.1591	27.3166	27.3273	27.1617	27.7802	27.9113	27.5398	27.7987	27.6548	27.3945	26.9946	27.3604	1.01559	0.781527	0.913012	0.10354	0.916095	0.473063	0.856184	0.0546239
P00405	COX2_MOUSE	Cytochrome c oxidase subunit 2 (Cytochrome c oxidase polypeptide II)	28.4835	28.5949	28.1983	28.4359	28.2725	28.1646	27.9084	28.2257	28.4887	28.4204	28.0623	28.4368	27.8808	27.9912	27.9386	28.2271	28.3185	28.3357	28.2344	28.2941	28.5164	28.2035	28.3755	28.0973	28.5767	29.0494	28.5153	28.7166	28.5434	28.3789	27.8584	28.2281	0.908081	0.17615	1.11548	0.253914	1.02345	0.799366	0.740399	0.013611
P00493	HPRT_MOUSE	Hypoxanthine-guanine phosphoribosyltransferase (HGPRT) (HGPRTase) (EC 2.4.2.8) (HPRT B)	29.9653	29.9412	29.8436	30.0264	30.0873	29.9621	30.113	30.0884	30.0475	29.9272	29.8979	29.9031	30.3203	30.1067	30.1555	30.0265	30.0773	30.0544	29.9542	30.0655	30.2269	30.1283	30.5105	29.9525	29.9903	29.9596	29.9645	30.0162	30.0882	30.1491	30.3365	30.0986	1.06666	0.0950836	1.11347	0.287538	1.03333	0.788876	1.03949	0.126388
P00520	ABL1_MOUSE	Tyrosine-protein kinase ABL1 (EC 2.7.10.2) (Abelson murine leukemia viral oncogene homolog 1) (Abelson tyrosine-protein kinase 1) (Proto-oncogene c-Abl) (p150)	21.9243	22.2829	22.6193	21.8712	20.8585	21.8983	22.0232	22.0178	21.5489	21.1868	20.6744	21.4975	22.5755	21.4478	21.5922	20.5412	21.0877	20.8598	22.0863	22.2187	22.2018	22.6056	21.8937	22.5509	23.0746	22.0066	21.7039	21.8588	21.2384	22.0009	21.9527	22.1494	0.695459	0.164402	1.48389	0.109724	1.38132	0.118628	0.664407	0.244994
P00848	ATP6_MOUSE	ATP synthase subunit a (F-ATPase protein 6)	25.9572	26.5411	25.6394	25.8792	25.3639	26.0782	25.3216	25.9009	25.4171	26.02	25.7026	26.0669	26.2182	26.0515	25.6901	25.5012	25.955	25.868	25.4718	25.7307	25.32	25.9883	25.475	26.2551	25.7245	26.192	25.7342	26.458	26.0414	26.0908	24.8607	25.8176	0.825577	0.299874	1.07577	0.757943	1.02192	0.879592	0.815776	0.242516
P00920	CAH2_MOUSE	Carbonic anhydrase 2 (EC 4.2.1.1) (Carbonate dehydratase II) (Carbonic anhydrase II) (CA-II)	30.948	31.0597	30.9826	31.0333	31.9427	31.9263	31.903	31.9145	31.0652	30.9804	30.92	30.9604	31.9342	31.6691	32.1488	31.8767	31.1027	31.0094	30.9712	30.9005	31.8593	31.9156	31.6815	31.672	31.0252	31.5486	31.3029	31.058	32.0751	32.0102	31.997	31.9277	0.993942	0.84564	0.910279	0.0670369	0.860135	0.0186351	0.839958	0.114861
P01027	CO3_MOUSE	Complement C3 (HSE-MSF) [Cleaved into: Complement C3 beta chain; C3-beta-c (C3bc); Complement C3 alpha chain; C3a anaphylatoxin; Acylation stimulating protein (ASP) (C3adesArg); Complement C3b alpha' chain; Complement C3c alpha' chain fragment 1; Complement C3dg fragment; Complement C3g fragment; Complement C3d fragment; Complement C3f fragment; Complement C3c alpha' chain fragment 2]	26.0072	26.2421	25.9744	25.7285	25.6195	26.0171	25.8446	25.9116	26.6484	25.7992	26.4613	26.1609	26.1777	25.7028	26.0228	25.988	25.1422	25.5983	26.0507	25.7004	25.5608	25.8406	25.7571	25.5744	25.5305	25.8189	26.1455	26.01	25.5421	25.1725	25.8188	26.0015	0.789536	0.139923	0.890581	0.180155	1.01512	0.806236	0.849285	0.312661
P01029	CO4B_MOUSE	Complement C4-B [Cleaved into: Complement C4 beta chain; Complement C4 alpha chain; C4a anaphylatoxin; Complement C4 gamma chain]	21.1944	20.0419	20.8916	21.3606	21.4312	21.6968	21.7402	21.3155	22.1533	21.4337	21.6623	20.047	23.2779	21.8136	22.2325	21.9389	16.3519	19.8778	20.8651	20.5944	21.5478	22.2532	21.8555	21.5682	19.048	20.3986	19.6583	21.6253	20.8281	20.9903	22.1798	21.7931	0.559333	0.229852	1.21303	0.228641	1.21402	0.360673	0.75839	0.544065
P01757	HVM13_MOUSE	Ig heavy chain V region J558	18.6222	18.8968	17.097	18.104	15.7902	19.4924	18.4728	18.9531	18.7722	18.3529	20.2435	18.8288	18.9544	19.789	17.6391	16.4404	19.0167	19.8519	19.2728	20.3313	20.9793	19.7278	18.0327	20.1332	19.4166	19.6917	19.6218	21.1511	20.5536	19.4413	19.8515	21.1778	2.61073	0.0270059	2.61395	0.185083	0.781742	0.488243	0.732426	0.503805
P01831	THY1_MOUSE	Thy-1 membrane glycoprotein (Thy-1 antigen) (CD antigen CD90)	32.1331	32.2768	32.3134	32.2038	32.102	31.8648	31.7642	32.0689	32.3848	32.4857	32.3461	32.301	31.9781	32.0128	31.8958	31.8217	32.488	32.116	32.4296	32.4045	32.3143	32.0263	32.4219	32.1303	32.3861	32.4449	32.3391	32.2901	31.9844	31.8847	31.8238	31.8707	1.0966	0.215024	1.20971	0.0638466	1.26516	0.0129987	1.00018	0.952642
P01837	IGKC_MOUSE	Immunoglobulin kappa constant (Ig kappa chain C region MOPC 21)	21.3053	23.1293	21.9434	21.2277	20.9089	22.0151	21.8503	21.6977	22.3207	22.9363	23.1431	22.8351	22.7475	22.9512	22.2361	22.2925	23.0522	22.4842	22.1418	22.9447	23.5308	22.7671	21.8663	23.3308	23.4115	23.2901	22.6983	22.5793	23.155	22.4079	22.0515	23.0675	1.49359	0.17282	2.51168	0.0305493	1.19929	0.672394	0.790602	0.296503
P01867	IGG2B_MOUSE	Ig gamma-2B chain C region	22.3226	21.8362	22.2127	22.0098	21.6291	21.6258	22.5811	21.8289	22.7862	23.9319	24.5465	23.0038	22.5707	23.7237	23.7298	22.93	24.1659	24.1124	23.3204	24.6967	24.5695	24.1978	23.0748	24.6992	25.8375	24.5969	24.4998	23.8265	26.1385	24.2017	23.9229	23.8893	4.12931	0.00062156	4.86758	0.00217164	0.643742	0.559731	0.602151	0.26898
P01872	IGHM_MOUSE	Immunoglobulin heavy constant mu [Cleaved into: Mu' chain (55 kDa mu' chain)]	22.8056	24.4773	23.1687	21.9933	21.3282	24.0924	22.6993	21.5912	23.1523	24.0398	22.0954	22.8086	23.2093	22.7023	20.9168	23.0513	24.1347	24.3048	22.937	24.2385	24.5439	24.4755	22.1492	23.5179	24.1729	24.944	23.8876	23.6548	24.4637	24.4424	23.3435	22.7208	1.51196	0.241944	2.11385	0.189956	1.0151	0.923066	0.837951	0.564839
P01942	HBA_MOUSE	Hemoglobin subunit alpha (Alpha-globin) (Hemoglobin alpha chain)	35.4217	36.1074	35.5782	35.3461	34.7994	35.5419	35.0234	34.8432	35.7302	35.6293	35.504	35.4797	35.0178	35.0345	34.6011	35.3628	35.3252	35.4178	35.5301	35.6646	35.3478	35.0765	34.9574	35.433	35.3077	35.2121	35.7016	35.2015	34.8853	34.121	34.589	34.7059	0.897684	0.51545	1.09636	0.484833	1.53143	0.0191916	1.08613	0.389189
P02088	HBB1_MOUSE	Hemoglobin subunit beta-1 (Beta-1-globin) (Hemoglobin beta-1 chain) (Hemoglobin beta-major chain)	35.1801	35.709	35.1026	35.1789	34.7155	35.2879	34.9025	34.7285	35.54	35.172	35.2209	35.2104	34.864	34.804	34.5533	35.201	35.093	35.1035	35.275	35.334	35.189	34.8875	34.7036	34.8967	35.0462	34.9225	35.3263	35.0465	34.6372	33.9154	34.4507	34.5892	0.927224	0.571526	1.00133	0.951563	1.41916	0.0360536	1.08074	0.311207
P02468	LAMC1_MOUSE	Laminin subunit gamma-1 (Laminin B2 chain) (Laminin-1 subunit gamma) (Laminin-10 subunit gamma) (Laminin-11 subunit gamma) (Laminin-2 subunit gamma) (Laminin-3 subunit gamma) (Laminin-4 subunit gamma) (Laminin-6 subunit gamma) (Laminin-7 subunit gamma) (Laminin-8 subunit gamma) (Laminin-9 subunit gamma) (S-laminin subunit gamma) (S-LAM gamma)	22.7265	23.0418	23.2112	23.4581	22.8712	22.3517	22.7183	22.8192	23.0069	23.0291	24.1588	23.514	23.6701	22.6655	23.035	22.4933	23.993	22.6225	23.7593	23.2509	22.6601	22.9576	22.2947	22.8243	23.1954	23.114	23.1129	22.5228	22.7537	22.1773	21.1177	21.7215	1.28587	0.416513	1.0007	0.975453	1.55824	0.095456	1.40118	0.264453
P02535	K1C10_MOUSE	Keratin, type I cytoskeletal 10 (56 kDa cytokeratin) (Cytokeratin-10) (CK-10) (Keratin, type I cytoskeletal 59 kDa) (Keratin-10) (K10)	21.8975	24.674	22.2184	21.9163	21.3334	22.2516	20.6541	21.8319	21.8387	20.6715	24.6449	23.0442	25.1626	21.6382	21.5022	23.6593	24.1879	22.3694	23.2815	23.613	24.3743	23.0042	23.54	23.6038	22.803	23.4501	22.5966	21.5992	22.3701	24.3979	22.6104	22.595	1.20354	0.40725	4.23276	0.0031493	1.36857	0.290079	1.68059	0.213984
P02798	MT2_MOUSE	Metallothionein-2 (MT-2) (Metallothionein-II) (MT-II)	21.6767	22.5014	21.6401	20.8791	23.2582	23.7966	23.829	23.0858	21.467	22.2987	22.8212	22.3046	24.132	24.1874	23.6909	23.905	21.3213	21.407	20.0864	20.4669	23.6658	22.73	22.7294	24.2649	19.4607	20.1452	18.2028	18.2661	22.8748	22.9903	22.2062	23.6364	0.549716	0.114906	0.978705	0.742822	1.3975	0.412249	3.1878	0.0201127
P02802	MT1_MOUSE	Metallothionein-1 (MT-1) (Metallothionein-I) (MT-I)	21.6627	23.0575	22.188	22.0102	23.6865	24.0667	24.0185	23.9612	20.6137	22.2834	22.4786	22.1945	24.2581	24.5783	24.3265	23.8469	21.4616	20.5818	21.3816	21.7066	24.382	23.6651	23.9016	24.8526	19.8212	19.8956	21.1293	15.1905	23.3044	23.5498	23.1582	24.0936	0.504076	0.0487596	1.25987	0.372173	1.62588	0.0904494	2.50695	0.138269
P03888	NU1M_MOUSE	NADH-ubiquinone oxidoreductase chain 1 (EC 7.1.1.2) (NADH dehydrogenase subunit 1)	27.6109	27.9999	27.4378	27.6804	27.2398	27.6968	27.2868	27.6746	27.5396	27.6902	27.7223	27.7386	27.6641	27.7355	27.3713	27.1661	27.9159	27.7414	27.5601	27.5897	27.2914	27.706	27.6199	27.5143	27.8044	27.9548	27.4996	28.027	27.9593	27.6652	27.26	27.5189	1.00827	0.89601	1.03604	0.713332	0.944766	0.70521	0.916126	0.433413
P03893	NU2M_MOUSE	NADH-ubiquinone oxidoreductase chain 2 (EC 7.1.1.2) (NADH dehydrogenase subunit 2)	26.087	26.57	25.7631	26.057	25.8118	25.9479	25.6167	26.0718	26.0198	25.8063	25.9171	26.2343	25.8083	25.9301	25.882	25.9371	26.0099	26.0062	25.7639	25.8021	25.8347	25.9095	25.8238	25.941	26.0503	26.4597	26.0054	26.3674	26.279	26.1049	25.4181	25.8881	0.841409	0.258891	1.00434	0.886153	0.946862	0.81807	0.793307	0.0474738
P03911	NU4M_MOUSE	NADH-ubiquinone oxidoreductase chain 4 (EC 7.1.1.2) (NADH dehydrogenase subunit 4)	25.7876	26.1165	25.7542	25.9209	25.6053	25.8532	25.6836	25.7687	25.6519	25.8216	25.6799	25.8901	25.8934	25.8971	25.6389	25.482	26.0623	25.9326	25.7816	25.8087	25.9518	25.8965	26.2474	25.7557	25.99	26.2807	25.8433	26.1612	26.1288	26.0335	25.4797	25.6119	0.999107	0.988857	1.1839	0.0899794	1.0981	0.459134	0.884126	0.186026
P03921	NU5M_MOUSE	NADH-ubiquinone oxidoreductase chain 5 (EC 7.1.1.2) (NADH dehydrogenase subunit 5)	25.6591	26.0186	25.6332	25.608	25.4358	25.5329	25.4254	25.7594	25.5	25.937	25.7708	25.8156	25.6529	25.7332	25.4299	25.503	25.7976	25.7491	25.6043	25.7877	25.6896	25.6235	25.9048	25.5254	25.6997	25.9501	25.7934	25.8082	25.8133	25.7223	25.2324	25.4379	0.997798	0.964538	1.10793	0.235039	1.08903	0.420731	0.946743	0.295921
P03930	ATP8_MOUSE	ATP synthase protein 8 (A6L) (F-ATPase subunit 8)	27.4333	27.5338	27.5241	27.4093	26.9711	27.5204	27.2336	27.2669	26.7409	26.9649	27.179	27.43	27.5383	27.426	27.2168	27.0994	27.6996	27.2503	26.9789	27.1199	27.523	27.6233	27.8817	27.4512	27.2191	27.6915	27.1676	27.1111	27.8537	27.5734	26.9926	27.1691	0.878063	0.229339	1.29069	0.0443135	1.14271	0.34314	0.980628	0.869612
P03995	GFAP_MOUSE	Glial fibrillary acidic protein (GFAP)	30.3218	29.4953	30.3634	30.0955	32.2553	31.9227	32.4663	31.9907	30.7841	30.4979	30.5989	30.1996	32.998	32.7926	32.7434	32.428	29.9899	30.0846	30.36	31.1358	32.4856	32.3187	32.4701	32.2072	30.0792	29.4508	30.4407	30.5723	32.2274	32.2333	32.5118	32.2137	1.28417	0.361929	1.14845	0.185428	1.05177	0.478219	1.20727	0.503889
P04104	K2C1_MOUSE	Keratin, type II cytoskeletal 1 (67 kDa cytokeratin) (Cytokeratin-1) (CK-1) (Keratin-1) (K1) (Type-II keratin Kb1)	25.4099	26.5685	25.7339	25.7679	25.224	26.1839	25.243	25.4765	25.8064	24.9541	26.8884	25.6802	27.7908	25.9807	25.6763	27.5308	26.8579	25.6479	26.1995	26.3464	26.5961	25.7957	26.1521	26.2212	26.2656	26.4755	25.8109	25.2619	25.5546	26.1449	25.5051	25.8256	1.30946	0.304828	1.54836	0.0555466	1.35528	0.096516	1.23255	0.43086
P04370	MBP_MOUSE	Myelin basic protein (MBP) (Myelin A1 protein)	34.1065	34.2565	34.499	34.3572	37.2233	37.1288	37.291	37.1764	34.1732	34.3584	34.1251	34.3392	37.558	36.9029	37.0911	37.0861	34.8468	34.1863	33.8606	33.8221	37.5598	37.3311	37.4225	37.4936	34.4783	35.3561	35.0534	34.3488	37.3041	37.5773	37.5563	37.2045	0.952249	0.634157	1.18765	0.00625824	1.02444	0.707764	0.647518	0.109831
P04627	ARAF_MOUSE	Serine/threonine-protein kinase A-Raf (EC 2.7.11.1) (Proto-oncogene A-Raf)	25.0822	24.872	25.1151	25.2552	25.0364	26.2706	25.3588	25.362	25.1745	25.5677	25.1473	25.0465	25.0678	25.0806	25.5024	25.9072	25.4771	25.3061	25.5616	24.9779	25.146	25.3078	25.6774	25.1898	25.6012	25.465	25.5451	24.9272	25.5666	26.275	25.3398	24.8968	1.19733	0.150386	0.846528	0.566974	0.833793	0.566161	0.958884	0.798032
P04919	B3AT_MOUSE	Band 3 anion transport protein (Anion exchange protein 1) (AE 1) (Anion exchanger 1) (MEB3) (Solute carrier family 4 member 1) (CD antigen CD233)	27.3846	28.033	27.3466	27.331	26.6109	27.4844	26.8874	26.7558	27.7561	27.3717	27.5501	27.3841	27.0535	26.9252	26.601	27.169	27.1218	27.1872	27.2388	27.3559	27.3361	26.771	26.7972	27.1769	27.1413	26.761	27.333	27.0204	26.5152	25.9319	26.3257	26.3845	0.796823	0.143623	1.04653	0.730859	1.66535	0.00814543	1.10943	0.257792
P04925	PRIO_MOUSE	Major prion protein (PrP) (PrP27-30) (PrP33-35C) (CD antigen CD230)	28.3105	28.2277	28.3858	28.4046	28.7528	28.729	28.6965	28.8448	28.0662	28.3336	28.1156	28.3178	28.351	28.5171	28.6305	28.7809	28.5072	28.4144	28.5126	28.4707	28.8682	28.7393	28.8636	28.5497	28.3104	28.453	28.4118	28.4493	28.738	28.8009	28.8024	28.7597	1.10413	0.020678	1.00281	0.994657	0.989925	0.80193	1.04935	0.131901
P05063	ALDOC_MOUSE	Fructose-bisphosphate aldolase C (EC 4.1.2.13) (Aldolase 3) (Brain-type aldolase) (Scrapie-responsive protein 2) (Zebrin II)	33.1921	33.1105	33.3656	33.2467	33.1999	33.1246	33.289	33.0467	33.3556	33.3551	33.2882	33.2354	33.3832	33.0895	33.1207	33.228	33.4043	33.3433	33.3674	33.2932	33.4905	33.3058	33.6034	33.111	33.4492	33.4277	33.3668	33.2843	33.4062	33.164	33.2706	33.1537	1.08742	0.0790976	1.16618	0.126306	1.09988	0.334562	0.978876	0.518346
P05064	ALDOA_MOUSE	Fructose-bisphosphate aldolase A (EC 4.1.2.13) (Aldolase 1) (Muscle-type aldolase)	34.6046	34.4964	34.6549	34.6791	34.9186	34.9776	35.0222	34.9213	34.7382	34.6462	34.5338	34.6567	35.0347	35.0795	35.0152	34.9999	34.7059	34.7063	34.67	34.8383	35.1113	35.0398	35.2629	34.95	34.612	34.7179	34.6635	34.6945	34.9377	34.9303	35.085	34.912	1.08758	0.0690806	1.0981	0.112899	1.09252	0.157453	1.04179	0.23007
P05132	KAPCA_MOUSE	cAMP-dependent protein kinase catalytic subunit alpha (PKA C-alpha) (EC 2.7.11.11)	27.4505	27.4867	27.4309	27.4776	27.2763	27.2909	27.0253	27.1814	27.4074	27.3594	27.3679	27.427	27.2291	27.1608	27.0739	27.198	27.4256	27.3001	27.3624	27.3555	27.2026	27.3902	27.5861	27.1812	27.1757	27.3241	27.3541	27.6461	27.2753	27.0302	27.0617	27.1193	0.93301	0.0127062	1.11123	0.240614	1.16852	0.0921645	0.983692	0.894206
P05201	AATC_MOUSE	Aspartate aminotransferase, cytoplasmic (cAspAT) (EC 2.6.1.1) (EC 2.6.1.3) (Cysteine aminotransferase, cytoplasmic) (Cysteine transaminase, cytoplasmic) (cCAT) (Glutamate oxaloacetate transaminase 1) (Transaminase A)	33.435	33.3017	33.4178	33.5252	33.6887	33.5092	33.6678	33.5787	33.5179	33.4527	33.5083	33.4757	33.7952	33.5947	33.6494	33.5665	33.6604	33.5637	33.5942	33.5187	33.8217	33.8356	34.0555	33.3546	33.6239	33.7343	33.5174	33.5878	33.6916	33.6318	33.8456	33.6187	1.11968	0.0238929	1.12944	0.348621	1.06341	0.670548	0.977523	0.581027
P05202	AATM_MOUSE	Aspartate aminotransferase, mitochondrial (mAspAT) (EC 2.6.1.1) (EC 2.6.1.7) (Fatty acid-binding protein) (FABP-1) (Glutamate oxaloacetate transaminase 2) (Kynurenine aminotransferase 4) (Kynurenine aminotransferase IV) (Kynurenine--oxoglutarate transaminase 4) (Kynurenine--oxoglutarate transaminase IV) (Plasma membrane-associated fatty acid-binding protein) (FABPpm) (Transaminase A)	33.9453	34.067	34.0731	34.0372	34.0852	34.1003	34.0401	34.0097	34.153	34.228	34.1526	33.9595	34.0922	34.0649	34.083	34.0022	34.1981	34.1658	34.1926	34.1449	34.3386	34.1808	34.5137	33.9637	34.2066	34.3916	34.1759	34.0686	34.1082	34.1601	34.1785	34.043	1.10493	0.00400969	1.15191	0.160148	1.10183	0.33463	0.9727	0.623324
P05480	SRC_MOUSE	Neuronal proto-oncogene tyrosine-protein kinase Src (EC 2.7.10.2) (Proto-oncogene c-Src) (pp60c-src) (p60-Src)	27.6378	27.5682	27.7427	27.7455	27.7308	27.8061	27.786	27.8185	27.7165	27.6242	27.6099	27.5717	27.588	27.6879	27.7221	27.8152	27.64	27.6511	27.6915	27.6325	27.912	27.7042	27.9388	27.4259	27.5304	27.5573	27.5847	27.5963	27.6712	27.6176	27.7264	27.5593	0.985213	0.676945	0.981927	0.749953	1.08259	0.443618	1.06184	0.00465305
P05532	KIT_MOUSE	Mast/stem cell growth factor receptor Kit (SCFR) (EC 2.7.10.1) (Proto-oncogene c-Kit) (Tyrosine-protein kinase Kit) (CD antigen CD117)	24.818	24.8976	24.9967	24.9156	25.1306	25.2121	25.6487	25.1953	24.9525	24.9229	24.9965	24.8804	25.844	25.3691	25.1327	25.2139	25.1398	24.964	25.0822	25.0914	25.7834	25.9396	26.1975	25.6742	25.0118	25.0405	24.677	24.8994	25.5339	25.461	25.7191	25.4627	1.11914	0.0210012	1.51604	0.0105047	1.28719	0.0331556	1.11474	0.123588
P05555	ITAM_MOUSE	Integrin alpha-M (CD11 antigen-like family member B) (CR-3 alpha chain) (Cell surface glycoprotein MAC-1 subunit alpha) (Leukocyte adhesion receptor MO1) (CD antigen CD11b)	21.6951	22.0171	22.0451	22.5435	22.1308	21.9651	21.7649	22.1859	22.1884	21.4394	21.5479	22.3074	21.8671	22.0574	21.8205	21.095	21.62	22.3238	22.0023	21.562	21.25	22.1678	21.5889	22.9369	22.4597	22.3218	22.6039	22.3981	22.137	21.7463	21.8948	22.2114	0.872206	0.457752	1.0804	0.948292	1.08911	0.977288	0.688256	0.0231478
P05784	K1C18_MOUSE	Keratin, type I cytoskeletal 18 (Cytokeratin endo B) (Keratin D) (Cytokeratin-18) (CK-18) (Keratin-18) (K18)	20.7956	20.4394	20.6229	21.6699	22.3864	22.1898	23.4909	20.7067	20.3028	21.4994	21.6063	19.7581	23.0097	20.4491	21.1137	21.6013	22.2928	22.2393	21.9401	21.8705	24.3371	23.608	23.2135	23.9495	22.744	21.5428	22.4721	22.2074	24.2746	21.9224	22.443	24.1232	2.19045	0.00622872	2.52062	0.0433703	1.24172	0.39438	0.86529	0.595477
P06151	LDHA_MOUSE	L-lactate dehydrogenase A chain (LDH-A) (EC 1.1.1.27) (LDH muscle subunit) (LDH-M)	32.5244	32.2804	32.5081	32.5906	32.5708	32.5294	32.6462	32.5361	32.4682	32.3978	32.4369	32.5847	32.6166	32.6196	32.5215	32.5798	32.6792	32.7004	32.6898	32.7593	32.6384	32.6709	32.8267	32.2172	32.5853	32.7282	32.5985	32.6306	32.5934	32.5591	32.7423	32.5231	1.17037	0.0162343	1.02373	0.898645	0.998819	0.911209	1.05028	0.100813
P06537	GCR_MOUSE	Glucocorticoid receptor (GR) (Nuclear receptor subfamily 3 group C member 1)	23.8854	23.6834	23.3454	23.6749	23.5794	23.5025	23.2525	23.4025	23.5745	23.2283	23.6611	23.9141	23.6533	23.465	23.6586	23.548	23.8659	23.6577	23.4976	23.3257	23.7014	23.0793	23.8032	23.6721	23.679	24.1526	23.6762	23.952	23.1538	23.1786	23.1988	23.155	0.959662	0.718972	1.11006	0.494693	1.33639	0.0541667	0.824458	0.139102
P06728	APOA4_MOUSE	Apolipoprotein A-IV (Apo-AIV) (ApoA-IV) (Apolipoprotein A4)	24.2551	24.3193	24.0598	23.7025	23.888	24.1079	23.9425	23.7558	24.6454	23.9656	24.7149	24.3903	23.8939	23.6618	23.6457	24.2343	23.8285	23.849	23.8258	23.9413	24.1912	23.9937	23.1921	23.8177	24.0794	24.5301	24.296	24.6053	24.2497	23.2766	24.066	24.2395	0.845893	0.165582	0.942691	0.603838	0.892566	0.632608	0.692411	0.00554597
P06745	G6PI_MOUSE	Glucose-6-phosphate isomerase (GPI) (EC 5.3.1.9) (Autocrine motility factor) (AMF) (Neuroleukin) (NLK) (Phosphoglucose isomerase) (PGI) (Phosphohexose isomerase) (PHI)	33.0276	32.9435	32.9963	33.1091	33.3361	33.4469	33.4257	33.3688	33.0269	32.8517	32.8955	33.0217	33.4218	33.3798	33.3252	33.3529	33.155	33.1118	33.1283	33.1776	33.4833	33.5063	33.4985	33.1651	32.9996	33.1604	33.1322	33.1781	33.4311	33.3494	33.4674	33.3999	1.08901	0.0163687	1.01755	0.834577	1.00523	0.988405	1.01688	0.572916
P06801	MAOX_MOUSE	NADP-dependent malic enzyme (NADP-ME) (EC 1.1.1.40) (Malic enzyme 1)	28.6234	28.3117	28.3845	28.553	28.8237	28.817	28.7492	28.8272	28.6706	28.2972	28.2585	28.4189	28.7289	28.6281	28.6021	28.8115	28.3699	28.4561	28.4878	28.573	28.8258	28.657	28.8722	28.2027	28.3823	28.6528	28.459	28.5403	28.7582	28.5707	28.6779	28.5427	0.999939	0.967831	0.906114	0.325291	1.01566	0.99009	0.973618	0.624144
P06802	ENPP1_MOUSE	Ectonucleotide pyrophosphatase/phosphodiesterase family member 1 (E-NPP 1) (Lymphocyte antigen 41) (Ly-41) (Phosphodiesterase I/nucleotide pyrophosphatase 1) (Plasma-cell membrane glycoprotein PC-1) [Includes: Alkaline phosphodiesterase I (EC 3.1.4.1); Nucleotide pyrophosphatase (NPPase) (EC 3.6.1.9) (Nucleotide diphosphatase)]	21.528	20.9206	21.0514	21.5128	22.2472	21.9797	22.1755	21.8051	21.5187	21.0037	21.4302	20.9197	21.8398	21.3363	21.9847	21.8736	21.0753	21.0604	20.7633	21.0082	22.3213	22.2322	22.0265	21.6208	21.4312	21.297	21.2348	21.6228	22.2995	22.4609	22.1167	22.2896	0.814326	0.160414	1.00851	0.993037	0.857088	0.207593	0.74633	0.00971479
P06837	NEUM_MOUSE	Neuromodulin (Axonal membrane protein GAP-43) (Calmodulin-binding protein P-57) (Growth-associated protein 43)	31.2063	31.4746	31.3085	31.2083	30.5301	30.8343	30.775	30.7038	31.1932	31.0865	31.1253	31.0964	31.1796	31.1432	30.7612	30.8499	30.9373	31.2836	31.1084	31.2609	30.8508	30.7992	31.6518	31.5383	30.7878	30.4213	31.1426	30.9531	30.3633	30.9743	30.7605	30.3709	0.901567	0.187075	1.46042	0.0760957	1.53735	0.0704323	1.23477	0.112446
P06909	CFAH_MOUSE	Complement factor H (Protein beta-1-H)	23.9471	24.0992	23.6944	23.5937	23.1232	23.6431	23.388	23.7054	24.2912	24.1673	24.1151	24.0062	24.1631	23.8396	23.3333	23.6306	23.9324	23.6225	23.7604	23.7101	24.0086	23.7487	23.9864	23.9647	23.5444	23.6298	23.7076	24.0342	23.9054	23.5805	23.7432	23.8599	0.941667	0.581679	1.36406	0.0194057	1.11197	0.151237	1.01361	0.834538
P07309	TTHY_MOUSE	Transthyretin (Prealbumin)	21.4732	22.6296	21.8537	21.3108	21.0131	21.7571	22.456	21.3662	21.9436	21.9033	22.1521	21.1263	21.5657	21.9828	21.6231	22.093	21.2513	21.3931	21.6895	21.9732	22.8276	22.3435	21.2294	22.7378	21.7572	21.869	21.9424	20.9929	22.9007	21.6597	21.9173	22.4932	0.807358	0.500419	1.57384	0.233077	1.05761	0.930787	0.944944	0.822605
P07310	KCRM_MOUSE	Creatine kinase M-type (EC 2.7.3.2) (Creatine kinase M chain) (Creatine phosphokinase M-type) (CPK-M) (M-CK)	21.7079	21.4608	22.0371	21.1308	22.6933	21.3474	23.0779	22.8739	20.805	21.5608	20.8089	22.1994	22.2889	21.8285	22.4366	22.8083	21.6074	22.4533	23.4084	22.9854	23.5053	23.8701	22.7237	22.7243	21.5284	22.1443	21.5113	21.2882	22.8208	23.679	23.4006	23.2044	2.19759	0.054939	1.58115	0.195625	0.988401	0.842853	2.1479	0.0596069
P07356	ANXA2_MOUSE	Annexin A2 (Annexin II) (Annexin-2) (Calpactin I heavy chain) (Calpactin-1 heavy chain) (Chromobindin-8) (Lipocortin II) (Placental anticoagulant protein IV) (PAP-IV) (Protein I) (p36)	27.4877	27.2292	27.2276	27.3671	24.8145	25.9937	25.4839	24.8031	27.793	27.4078	27.7035	27.3315	25.7345	24.9053	25.4136	25.2684	27.3572	27.5002	27.3878	27.6067	25.9476	25.9234	24.8556	26.1514	27.4398	26.0881	27.2953	27.1912	25.8461	25.0789	24.7846	25.1746	1.0976	0.161216	1.35201	0.319169	1.4351	0.224983	1.29829	0.194519
P07724	ALBU_MOUSE	Serum albumin	33.6533	34.1438	34.0683	33.6468	33.3316	33.7973	33.9812	33.5267	34.1173	33.8625	33.9296	33.8963	33.4962	33.3158	33.3182	33.8896	33.564	33.5932	33.8905	33.8438	34.0089	33.6963	33.6253	33.7492	33.7105	33.8098	34.1059	33.7099	33.8954	33.2673	33.7049	33.7932	0.891267	0.36096	1.06943	0.530107	1.06681	0.540955	0.92451	0.411007
P07759	SPA3K_MOUSE	Serine protease inhibitor A3K (Serpin A3K) (Contrapsin) (SPI-2)	28.5207	28.4777	28.3816	28.1286	28.2526	27.9505	28.3674	27.9524	28.4546	28.1904	28.1557	28.0048	27.9604	27.8677	27.5463	27.8004	26.9324	26.8554	26.8183	26.7795	27.0567	26.8006	26.5843	26.9458	26.9661	26.9964	27.0785	27.3999	26.9135	26.353	26.4206	27.0456	0.344498	3.34e-06	0.410385	0.0001257	1.10423	0.447656	0.827374	0.0451854
P07901	HS90A_MOUSE	Heat shock protein HSP 90-alpha (Heat shock 86 kDa) (HSP 86) (HSP86) (Tumor-specific transplantation 86 kDa antigen) (TSTA)	33.0224	32.8919	33.0911	33.0952	33.1462	33.1281	33.1699	32.9992	33.2452	33.0951	33.1292	33.0032	33.3179	33.1007	33.2471	33.0701	33.0536	33.0657	33.0114	33.0609	33.025	33.1758	33.2049	32.8317	33.0348	33.1605	33.0741	33.0301	33.0879	33.0772	33.1759	32.9767	1.01441	0.658563	0.968926	0.602264	0.990098	0.839094	0.980951	0.44069
P07934	PHKG1_MOUSE	Phosphorylase b kinase gamma catalytic chain, skeletal muscle/heart isoform (EC 2.7.11.19) (Phosphorylase kinase subunit gamma-1) (Serine/threonine-protein kinase PHKG1) (EC 2.7.11.1) (EC 2.7.11.26)	24.8236	24.9916	24.845	24.8149	24.919	24.7779	24.6181	24.7528	24.8667	24.9273	24.9625	24.8391	25.0456	24.9867	24.8895	24.9589	25.0676	24.8847	24.6214	24.8418	24.9615	25.0696	25.2234	24.602	24.8677	24.7155	24.7309	24.7177	24.8199	24.7126	25.2849	24.5924	0.994437	0.887082	1.1573	0.224989	1.0749	0.598598	1.07412	0.368903
P08003	PDIA4_MOUSE	Protein disulfide-isomerase A4 (EC 5.3.4.1) (Endoplasmic reticulum resident protein 72) (ER protein 72) (ERp-72) (ERp72)	28.346	28.1339	28.1717	28.3556	28.2487	28.4605	28.494	28.3441	28.6053	28.2065	28.3581	28.2728	28.7551	28.5252	28.4895	28.4162	28.2551	28.2012	28.2021	28.2893	28.6551	28.5194	28.7616	28.3311	28.1276	28.1605	28.2033	28.2821	28.3707	28.2934	28.4178	28.4246	0.987694	0.816951	1.13728	0.148379	1.14718	0.0995169	1.03015	0.314984
P08030	APT_MOUSE	Adenine phosphoribosyltransferase (APRT) (EC 2.4.2.7)	24.2342	23.9778	24.1117	24.1245	24.8338	24.8811	24.9087	24.7715	24.4305	24.2853	24.3264	24.172	25.1153	25.1312	25.0127	25.02	24.8299	24.7435	24.7576	24.9713	25.5099	25.3913	25.7265	24.8651	24.6311	24.3981	24.7492	24.8424	25.0646	25.0572	25.5038	25.1741	1.63982	7.12e-05	1.4707	0.0300684	1.14428	0.442765	1.12032	0.169745
P08032	SPTA1_MOUSE	Spectrin alpha chain, erythrocytic 1 (Erythroid alpha-spectrin)	25.0175	25.1343	25.0413	24.7435	24.3612	24.6353	24.274	24.6795	24.9069	24.7656	24.5739	24.9908	24.9807	24.6188	24.6547	24.7086	24.8404	24.7098	24.8273	24.8348	24.7456	24.4115	24.5738	24.5323	24.6348	24.4844	25.044	24.4087	23.8417	24.0624	24.4688	24.2932	0.878302	0.0899985	1.05187	0.543508	1.30591	0.0401944	1.1014	0.312057
P08103	HCK_MOUSE	Tyrosine-protein kinase HCK (EC 2.7.10.2) (B-cell/myeloid kinase) (BMK) (Hematopoietic cell kinase) (Hemopoietic cell kinase) (p56-HCK/p59-HCK)	23.8193	23.9229	24.0996	24.1418	24.1151	24.3452	24.4572	24.26	24.1956	24.195	23.8954	23.9937	24.3155	24.5528	24.3073	24.3728	24.0029	23.9043	24.1549	24.2041	24.5049	24.2219	24.9445	24.1606	23.7676	23.9301	23.8233	24.0391	24.2284	24.0924	24.3884	24.1421	1.04947	0.515813	1.14293	0.428437	1.21019	0.244663	1.13105	0.101821
P08113	ENPL_MOUSE	Endoplasmin (94 kDa glucose-regulated protein) (GRP-94) (Endoplasmic reticulum resident protein 99) (ERp99) (Heat shock protein 90 kDa beta member 1) (Polymorphic tumor rejection antigen 1) (Tumor rejection antigen gp96)	31.1163	30.9803	31.0896	31.1762	30.9612	31.0902	31.1284	30.9809	31.1381	31.1947	31.2127	31.1292	31.3842	31.2646	31.1858	31.0211	31.1056	31.1224	31.0632	31.2753	31.2552	31.1325	31.428	30.946	31.0655	31.1082	31.0297	31.0898	31.039	30.8934	31.0483	30.9176	1.03636	0.440811	1.11665	0.218979	1.16863	0.095564	1.0499	0.215095
P08207	S10AA_MOUSE	Protein S100-A10 (Calpactin I light chain) (Calpactin-1 light chain) (Cellular ligand of annexin II) (S100 calcium-binding protein A10) (p10 protein) (p11)	26.6861	26.1427	26.1738	26.1008	23.5275	24.7747	24.5481	23.3785	26.6011	25.977	26.667	26.2822	25.0495	23.5503	23.3162	23.1871	26.2363	26.4192	26.4628	26.4738	24.0108	24.7599	22.8934	24.5149	26.2464	25.1127	26.1169	26.1669	24.2531	23.4916	23.6556	24.0095	1.07507	0.441297	1.01111	0.982482	1.24541	0.682992	1.3427	0.124498
P08226	APOE_MOUSE	Apolipoprotein E (Apo-E)	28.9246	28.8069	28.9715	29.0028	29.1618	29.1879	29.3127	29.2803	29.0067	29.0409	28.9064	28.8164	29.4081	29.4254	29.2756	29.0973	28.8408	28.7726	28.808	28.7333	29.5135	29.2171	29.8244	29.092	28.7641	28.7407	28.8477	28.6165	29.028	29.3104	29.3805	29.0736	0.908072	0.0301853	1.15109	0.333497	1.17616	0.292307	1.03141	0.415539
P08228	SODC_MOUSE	Superoxide dismutase [Cu-Zn] (EC 1.15.1.1)	31.1154	31.261	31.3751	31.1175	31.3728	31.425	31.4166	31.3095	31.3187	31.4285	31.2353	31.1501	31.5523	31.5157	31.4087	31.3286	31.2071	31.2402	31.2856	31.2945	31.7073	31.3847	31.9304	31.73	31.1954	31.1862	31.292	31.0357	31.3703	31.4986	31.5226	31.2802	1.02519	0.570184	1.24778	0.038062	1.21404	0.0763264	1.05485	0.21072
P08249	MDHM_MOUSE	Malate dehydrogenase, mitochondrial (EC 1.1.1.37)	35.6455	35.6402	35.6688	35.7277	35.7018	35.6246	35.6763	35.6347	35.8299	35.6554	35.7519	35.7533	35.5615	35.544	35.6992	35.6437	35.8329	35.7595	35.7828	35.7059	35.8397	35.7582	35.913	35.4939	35.7567	35.9415	35.7869	35.8131	35.7057	35.6957	35.8083	35.6731	1.07177	0.0237155	1.07175	0.362191	1.02671	0.76165	0.962396	0.305385
P08414	KCC4_MOUSE	Calcium/calmodulin-dependent protein kinase type IV (CaMK IV) (EC 2.7.11.17) (CaM kinase-GR)	28.7294	28.7147	28.6379	28.517	28.1867	28.188	28.385	28.108	28.6031	28.7752	28.6479	28.741	28.5743	28.2186	28.2096	28.1522	28.7843	28.6585	28.6119	28.365	28.3059	28.2043	28.3074	27.7516	28.5682	28.3355	28.3278	28.4521	28.0082	27.8473	28.1996	28.2123	0.973075	0.670964	0.958512	0.625162	1.06065	0.650569	1.13961	0.128963
P08551	NFL_MOUSE	Neurofilament light polypeptide (NF-L) (68 kDa neurofilament protein) (Neurofilament triplet L protein)	31.2968	31.2806	31.4677	31.3946	33.1276	32.6943	33.0893	33.0436	31.3472	31.5905	31.6932	31.533	33.3239	32.7213	33.2284	33.0191	31.7511	31.2058	31.1286	30.9798	33.1317	32.9922	32.9579	32.7689	31.6407	32.1308	31.6617	31.4495	33.0303	33.0235	32.9738	32.9551	0.95626	0.609758	0.979307	0.841288	0.981045	0.683062	0.734087	0.086624
P08553	NFM_MOUSE	Neurofilament medium polypeptide (NF-M) (160 kDa neurofilament protein) (Neurofilament 3) (Neurofilament triplet M protein)	31.3624	31.3394	31.4901	31.4582	33.1016	32.6705	33.0842	33.1272	31.381	31.5639	31.7217	31.5942	33.3165	32.6395	33.2078	33.0539	31.837	31.3914	31.2439	31.142	33.2155	33.0688	33.0686	32.9592	31.6173	32.1492	31.7086	31.5301	33.0625	32.9837	33.1384	32.9739	1.0106	0.956568	1.05215	0.522082	1.02792	0.577164	0.788506	0.142285
P08556	RASN_MOUSE	GTPase NRas (Transforming protein N-Ras)	23.2109	22.9765	23.146	23.0937	22.7999	22.6763	22.7077	22.8051	23.1726	23.1105	22.8724	23.3055	22.0387	22.2529	22.8884	23.2256	23.0145	22.9194	23.1078	22.9082	22.834	22.4049	22.5485	22.5266	22.92	23.2031	23.0449	23.1446	22.9226	23.0213	22.7281	22.9288	0.920488	0.130384	0.894364	0.130859	0.802828	0.0262532	0.938003	0.287049
P08752	GNAI2_MOUSE	Guanine nucleotide-binding protein G(i) subunit alpha-2 (Adenylate cyclase-inhibiting G alpha protein)	29.772	29.8297	29.7824	29.8267	30.1232	30.1714	30.0508	30.0456	29.741	29.8285	29.7806	29.6184	29.9562	29.952	30.0474	30.0248	29.8635	29.8483	29.8159	29.8185	30.3173	30.0999	30.6336	29.8481	29.9192	30.0341	29.9915	29.8918	30.0271	30.2199	30.2909	29.9962	1.02369	0.122963	1.11347	0.481662	1.08286	0.633207	0.917935	0.0122721
P08775	RPB1_MOUSE	DNA-directed RNA polymerase II subunit RPB1 (RNA polymerase II subunit B1) (EC 2.7.7.6) (DNA-directed RNA polymerase II subunit A) (DNA-directed RNA polymerase III largest subunit)	22.2335	22.0319	22.2294	21.5834	22.1031	21.7619	22.1488	22.0974	22.1977	21.8739	22.1414	21.8542	22.8162	22.3521	22.2729	22.3544	22.0215	21.2135	21.6551	21.2525	21.815	22.6658	22.1965	21.8481	21.7857	21.9891	21.8448	22.1832	22.3949	21.7146	22.3151	22.2783	0.722835	0.0946202	1.1004	0.650347	0.982556	0.865942	0.765932	0.0952801
P09055	ITB1_MOUSE	Integrin beta-1 (Fibronectin receptor subunit beta) (VLA-4 subunit beta) (CD antigen CD29)	25.9077	25.9324	25.845	25.9772	25.5831	25.8033	25.9285	25.5388	25.9469	25.9141	25.9753	26.1075	25.9492	25.6303	25.8165	25.763	25.881	25.876	25.9197	25.8372	25.8546	25.8225	25.7765	25.6329	25.7783	25.7185	26.0233	25.722	25.7575	25.552	25.6305	25.7297	0.974278	0.294834	1.03652	0.597302	1.075	0.17617	1.04438	0.395019
P09103	PDIA1_MOUSE	Protein disulfide-isomerase (PDI) (EC 5.3.4.1) (Cellular thyroid hormone-binding protein) (Endoplasmic reticulum resident protein 59) (ER protein 59) (ERp59) (Prolyl 4-hydroxylase subunit beta) (p55)	29.5003	29.3194	29.4923	29.633	29.5503	29.5748	29.7357	29.4903	29.565	29.3556	29.4985	29.5652	29.6875	29.4328	29.543	29.5571	29.6168	29.5983	29.5827	29.7062	29.5681	29.7854	29.5967	29.2921	29.5592	29.5627	29.614	29.6364	29.6546	29.4876	29.7799	29.5724	1.09907	0.0928444	0.986557	0.819932	0.961574	0.615862	1.0234	0.364902
P09240	CCKN_MOUSE	Cholecystokinin (CCK) [Cleaved into: Cholecystokinin-33 (CCK33); Cholecystokinin-12 (CCK12); Cholecystokinin-8 (CCK8)]	26.5231	26.5044	26.8487	26.699	26.5434	26.5923	26.7517	26.5747	26.6944	26.8881	26.7801	26.6047	26.6178	26.5235	26.6171	26.3578	27.0012	26.6837	26.7564	26.696	26.8686	26.6407	27.0575	26.7669	26.7778	26.9741	26.5686	26.768	26.5884	26.5107	26.7145	26.4534	1.10146	0.248193	1.16776	0.0712174	1.20703	0.0435297	1.00761	0.916142
P09242	PPBT_MOUSE	Alkaline phosphatase, tissue-nonspecific isozyme (AP-TNAP) (TNSALP) (EC 3.1.3.1) (Alkaline phosphatase 2) (Alkaline phosphatase liver/bone/kidney isozyme)	24.4288	24.8625	24.7363	24.6717	24.4355	24.6325	24.7071	24.5169	24.7769	25.2609	25.0051	24.0485	25.1533	24.955	24.5544	24.6922	24.4824	24.3979	24.5744	24.8413	24.6686	24.0429	25.0095	24.6047	24.5804	24.4963	24.4583	23.761	24.7494	24.6926	24.2271	24.3081	0.933391	0.475191	1.03147	0.969017	1.0785	0.729052	1.16933	0.283763
P09405	NUCL_MOUSE	Nucleolin (Protein C23)	28.6266	28.6452	28.6741	28.7301	28.8079	28.8169	28.8443	28.6655	28.7791	28.6216	28.7514	28.8404	29.1249	28.706	28.8155	28.7706	28.8769	28.6993	28.8037	28.7199	28.9384	28.8874	29.0763	28.6189	28.7394	28.9815	28.709	28.8021	28.896	28.7344	28.8897	28.7295	1.07709	0.0635356	1.07496	0.388315	1.05333	0.547414	0.975844	0.667995
P09411	PGK1_MOUSE	Phosphoglycerate kinase 1 (EC 2.7.2.3)	33.3164	33.3218	33.3207	33.4047	33.5798	33.5644	33.5673	33.5195	33.3903	33.2556	33.2647	33.3582	33.5397	33.4765	33.5422	33.5059	33.4927	33.3899	33.4178	33.3768	33.6955	33.7003	33.7762	33.415	33.4166	33.6195	33.3798	33.498	33.6569	33.5519	33.709	33.604	1.056	0.0580563	1.0682	0.311276	1.01498	0.856618	0.9583	0.355039
P09528	FRIH_MOUSE	Ferritin heavy chain (Ferritin H subunit) (EC 1.16.3.1) [Cleaved into: Ferritin heavy chain, N-terminally processed]	26.9505	27.7447	27.4024	27.3951	27.6104	27.88	27.8808	27.8983	28.147	27.9429	27.7614	27.672	27.991	28.2937	28.0809	28.0247	27.7178	27.633	27.4731	27.4441	27.9625	28.0802	28.3166	27.9837	27.4932	27.76	27.4535	28.307	27.6669	28.0144	27.6211	27.5478	1.12606	0.311319	1.20626	0.0453856	1.29112	0.0296808	0.855907	0.40296
P09541	MYL4_MOUSE	Myosin light chain 4 (MLC1EMB) (Myosin light chain 1, atrial/fetal isoform) (MLC1A)	23.4811	22.2645	23.4161	23.7294	23.6189	23.2317	23.1104	22.7627	23.4285	23.9141	22.5166	23.7807	23.4631	23.1133	22.7036	23.2237	23.3103	23.4525	23.7073	22.8148	21.5495	22.5555	23.89	23.0029	23.72	23.3566	23.4753	23.8945	22.7969	23.687	23.4613	22.1587	1.02644	0.802535	0.852963	0.43656	0.896309	0.659467	0.829024	0.241142
P09602	HMGN2_MOUSE	Non-histone chromosomal protein HMG-17 (High mobility group nucleosome-binding domain-containing protein 2)	24.6465	24.8523	24.9605	24.6141	25.8842	25.8231	26.0573	25.6685	24.4193	24.8057	24.7676	24.6659	26.3447	25.4208	26.0138	25.6667	24.9267	24.8805	24.7241	24.8263	26.2303	25.9447	26.162	26.0895	24.7988	24.4644	24.9218	24.5728	26.2001	26.1838	26.0834	25.7543	1.04666	0.477233	1.18548	0.0491713	1.03125	0.684926	1.10237	0.232556
P09671	SODM_MOUSE	Superoxide dismutase [Mn], mitochondrial (EC 1.15.1.1)	30.5183	30.6803	30.6769	30.713	30.6662	30.8569	30.828	30.5689	30.6248	30.8931	30.7899	30.5477	31.0876	30.8402	30.7261	30.5649	30.8511	30.7864	30.829	30.5806	30.618	30.9973	30.856	30.6155	30.6702	30.9736	30.7507	30.778	30.5821	30.8811	30.7338	30.5575	1.08417	0.180816	1.0325	0.731898	1.06169	0.515842	0.978172	0.737577
P0C0A3	CHMP6_MOUSE	Charged multivesicular body protein 6 (Chromatin-modifying protein 6)	24.3826	24.331	24.5482	24.4242	24.2954	24.222	24.3356	24.1697	24.3553	24.5187	24.4063	24.4446	24.3075	24.2905	24.2637	24.3177	24.6813	24.4991	24.7501	24.5572	24.6486	24.4953	24.8909	24.3018	24.4663	24.4357	24.5643	24.5736	24.2255	24.162	24.4808	24.1677	1.14995	0.0344828	1.26861	0.0447006	1.26163	0.0667578	1.0823	0.1451
P0C192	LRC4B_MOUSE	Leucine-rich repeat-containing protein 4B (Netrin-G3 ligand) (NGL-3)	26.6151	26.4209	26.4361	26.6409	26.894	26.835	26.9587	27.0066	26.5126	26.3527	26.2701	26.5359	26.731	26.9082	26.7804	26.9612	26.608	26.59	26.537	26.5001	26.9986	27.0892	27.1513	26.6901	26.4768	26.5428	26.5503	26.6766	26.8757	26.7904	27.1551	27.0071	1.01936	0.645123	1.04811	0.60925	1.02036	0.852217	0.997187	0.954731
P0C7L0	WIPF3_MOUSE	WAS/WASL-interacting protein family member 3 (Corticosteroids and regional expression protein 16 homolog)	28.0038	28.1748	27.947	28.085	29.9589	30.0054	29.7719	30.1266	28.4253	28.2007	28.1599	28.1494	30.1373	30.2936	30.2275	30.1436	28.1493	28.229	28.2429	28.3722	30.2641	29.947	30.1551	30.1652	28.18	28.3298	28.1527	28.3715	29.9208	29.9365	30.341	30.1958	1.145	0.0277539	1.12204	0.143394	1.01949	0.788374	0.99242	0.891184
P0C7M9	CLC2L_MOUSE	C-type lectin domain family 2 member L	25.4133	25.2319	25.3239	25.3676	25.4711	24.9763	25.1892	25.4424	25.2226	25.2483	25.3098	25.4772	24.9024	24.7495	25.342	25.2922	25.468	25.1903	25.4052	25.0993	25.3935	25.1914	25.1672	24.7424	25.4041	25.5926	25.5627	25.5326	25.6331	25.4513	25.2436	25.2966	0.974567	0.664463	0.90672	0.447124	0.828218	0.132607	0.854889	0.0528968
P0C913	OCC1_MOUSE	Overexpressed in colon carcinoma 1 protein homolog (OCC-1)	23.876	24.095	23.8319	23.9924	23.6668	23.4155	23.3879	23.2626	23.9852	23.7717	23.7189	23.9577	23.3924	23.5305	23.2832	23.692	23.8793	23.5049	23.5612	23.6204	23.3697	23.3691	23.5736	23.4489	23.533	23.7263	23.6053	23.9575	23.1285	23.2718	22.7271	23.3666	0.810151	0.023403	1.00135	0.944239	1.23076	0.0774846	0.955298	0.624821
P0DN34	NDUB1_MOUSE	NADH dehydrogenase [ubiquinone] 1 beta subcomplex subunit 1 (Complex I-MNLL) (CI-MNLL) (NADH-ubiquinone oxidoreductase MNLL subunit)	27.2116	27.3441	27.4271	27.1899	27.1998	27.2644	27.1312	27.0024	27.0385	27.5153	27.4381	27.336	27.4054	27.2081	27.1339	26.9978	27.3642	27.3883	27.296	27.3595	27.3953	27.1672	27.6739	27.3875	27.4296	27.3788	27.1916	27.2106	27.0411	27.1981	27.1783	27.0723	1.03955	0.360873	1.20128	0.0725778	1.2254	0.0429142	1.03244	0.461959
P10126	EF1A1_MOUSE	Elongation factor 1-alpha 1 (EF-1-alpha-1) (Elongation factor Tu) (EF-Tu) (Eukaryotic elongation factor 1 A-1) (eEF1A-1)	31.8479	31.5662	31.5915	31.752	32.0038	31.8287	31.8853	31.952	31.8639	31.542	31.2193	31.7968	31.7119	31.8081	31.8671	32.0411	31.51	31.6713	31.579	31.8908	31.9781	31.8981	31.8021	31.6675	31.6203	31.8445	31.8933	31.8271	32.223	31.9668	32.0011	32.0334	0.983489	0.811017	0.947441	0.33344	0.859428	0.0468003	0.913876	0.240458
P10417	BCL2_MOUSE	Uncharacterized protein KIAA1211	20.25	18.2553	20.6063	20.2459	21.7946	21.9953	21.7918	22.0994	21.1376	19.0644	20.3458	19.8454	21.5645	21.862	22.2037	21.7053	19.7876	19.9608	20.5158	20.507	20.5737	21.8245	22.158	21.7282	20.6739	20.7024	21.0238	20.6781	21.4495	22.1705	21.9717	21.1627	1.11711	0.55575	0.842289	0.361191	0.956106	0.786931	0.683662	0.0309991
P10493	NID1_MOUSE	Nidogen-1 (NID-1) (Entactin)	22.7393	22.8725	23.0431	22.6335	22.2621	22.4369	22.9428	22.9807	22.9696	22.9453	23.4001	23.3746	23.3596	22.2675	22.3429	22.466	23.3716	22.3122	22.9101	23.1387	21.7136	22.2583	21.6527	22.238	22.6321	22.5427	23.0413	22.6946	22.3071	21.8792	21.3438	21.6331	1.11218	0.665116	0.617406	0.0298634	1.1162	0.528599	1.18363	0.44639
P10518	HEM2_MOUSE	Delta-aminolevulinic acid dehydratase (ALADH) (EC 4.2.1.24) (Porphobilinogen synthase)	26.419	26.3217	26.9166	26.5401	26.433	26.3955	27.0776	26.4234	27.0833	27.4576	27.6106	27.4556	27.1863	27.3789	27.6325	27.48	26.7183	26.5545	26.5659	26.3952	26.5896	26.4242	26.3581	26.0156	26.5073	26.5837	26.4935	26.6083	26.5593	26.6103	26.5551	26.4605	0.996748	0.952311	0.840151	0.29359	0.879178	0.160718	1.00973	0.890743
P10605	CATB_MOUSE	Cathepsin B (EC 3.4.22.1) (Cathepsin B1) [Cleaved into: Cathepsin B light chain; Cathepsin B heavy chain]	29.6479	29.6681	29.8603	29.8196	29.3682	29.7835	29.8019	29.4254	29.6535	29.9696	29.9374	29.8092	29.866	29.7156	29.509	29.3392	29.9492	29.8511	29.8379	29.8624	29.7894	29.8179	30.0619	29.6559	30.0129	30.0172	29.7598	29.8148	29.5153	29.5207	29.4827	29.2144	1.08968	0.0761898	1.17319	0.148482	1.31964	0.0120312	0.979456	0.727866
P10630	IF4A2_MOUSE	Eukaryotic initiation factor 4A-II (eIF-4A-II) (eIF4A-II) (EC 3.6.4.13) (ATP-dependent RNA helicase eIF4A-2)	29.0032	28.7911	29.0586	29.0619	28.7644	28.8375	28.8572	28.7344	28.9325	28.9544	28.9149	29.0557	28.8784	28.8171	28.7152	28.7202	29.1339	29.0353	29.045	29.0981	28.9489	28.8413	29.1933	28.498	29.0153	29.1761	29.003	28.9918	28.7318	28.6348	28.8358	28.6303	1.06863	0.194459	1.06612	0.64223	1.13365	0.327807	1.02105	0.546068
P10637	TAU_MOUSE	Microtubule-associated protein tau (Neurofibrillary tangle protein) (Paired helical filament-tau) (PHF-tau)	32.3504	32.5499	32.4794	32.451	32.3869	32.4386	32.2947	32.4029	32.4777	32.4917	32.457	32.3799	32.479	32.4805	32.3353	32.2511	32.4799	32.4925	32.528	32.5001	32.5955	32.4753	32.8911	32.671	32.5244	32.5733	32.5262	32.3281	32.2972	32.5137	32.6216	32.302	1.02871	0.356949	1.21805	0.0241895	1.1695	0.107668	1.00645	0.833368
P10639	THIO_MOUSE	Thioredoxin (Trx) (ATL-derived factor) (ADF)	30.2197	30.3087	30.3817	30.2973	30.4617	30.3632	30.3054	30.3957	30.4555	30.5037	30.4355	30.2312	30.3175	30.3266	30.4337	30.4894	30.3629	30.3609	30.3788	30.4704	30.4523	30.3141	30.5661	30.2011	30.5071	30.3795	30.3892	30.2942	30.3827	30.4334	30.6403	30.2192	1.06511	0.0732089	1.00515	0.982939	0.97483	0.773417	0.999671	0.98777
P10649	GSTM1_MOUSE	Glutathione S-transferase Mu 1 (EC 2.5.1.18) (GST 1-1) (GST class-mu 1) (Glutathione S-transferase GT8.7) (pmGT10)	31.5232	31.5799	31.6562	31.6827	31.908	31.9392	31.9858	31.9195	31.7032	31.799	31.8	31.553	32.0898	31.9721	31.9779	31.9517	31.6873	31.6727	31.6736	31.7772	32.1042	31.9639	32.3226	31.6686	31.6232	31.5659	31.5947	31.5227	32.0144	31.8878	32.0248	31.8443	1.06547	0.0817345	1.06854	0.598414	1.06372	0.63535	1.09145	0.00871687
P10711	TCEA1_MOUSE	Transcription elongation factor A protein 1 (Transcription elongation factor S-II protein 1) (Transcription elongation factor TFIIS.o)	26.8011	26.8006	26.8556	26.9387	27.1397	26.9652	27.1366	26.9973	27.0421	26.7689	26.8735	27.0166	27.2073	27.0867	27.2153	27.0397	26.9426	26.7758	26.8148	26.7756	27.2309	27.0596	27.1513	26.9174	26.8133	26.9181	26.9571	27.1108	27.0159	27.0689	27.0656	27.1352	0.98537	0.685282	1.02285	0.724132	1.01569	0.805569	0.917015	0.145083
P10833	RRAS_MOUSE	Ras-related protein R-Ras (p23)	23.9376	23.9748	24.1433	23.9793	23.956	23.9693	24.1221	23.9268	24.0165	23.5987	23.7771	23.8163	24.0446	23.5067	23.6852	24.0533	23.526	23.5721	23.8611	23.7117	23.901	23.905	24.0247	23.5914	23.9036	24.0297	23.7031	23.8911	24.0192	23.3036	23.4619	23.9225	0.791554	0.00838009	0.912945	0.226435	1.11441	0.39931	0.862856	0.0787259
P10852	4F2_MOUSE	4F2 cell-surface antigen heavy chain (4F2hc) (Solute carrier family 3 member 2) (CD antigen CD98)	31.3191	31.2664	31.2506	31.3431	31.2039	31.1985	31.2682	31.1325	31.3991	31.2595	31.3453	31.3265	31.4791	31.2835	31.1018	31.0828	31.4812	31.3764	31.482	31.3495	31.2928	31.3313	31.6497	31.1313	31.3299	31.3994	31.2793	31.4052	31.1402	31.0632	31.2547	31.0122	1.09293	0.0207999	1.11903	0.227462	1.18371	0.100811	1.04908	0.184444
P10922	H10_MOUSE	Histone H1.0 (Histone H1') (Histone H1(0)) (MyD196) [Cleaved into: Histone H1.0, N-terminally processed]	27.7011	27.8813	27.6199	27.6786	28.2621	28.5731	28.6563	28.2987	27.8829	27.7209	28.0847	27.8235	29.1907	28.7102	28.6048	28.3626	27.8488	27.6058	27.6401	27.5415	29.2305	28.4809	28.8539	28.8738	27.8467	27.8997	28.1517	27.603	28.915	28.6393	28.5374	28.4306	0.959359	0.508917	1.34388	0.0640146	1.18255	0.261765	0.855784	0.149206
P11031	TCP4_MOUSE	Activated RNA polymerase II transcriptional coactivator p15 (Positive cofactor 4) (PC4) (SUB1 homolog) (Single-stranded DNA-binding protein p9) (p14)	27.9503	27.9776	27.9871	28.001	27.7061	27.8319	27.6953	27.7842	27.493	28.0652	28.0662	28.0708	27.7994	27.7997	27.6001	27.7645	28.2131	28.1262	28.1158	28.1896	27.9946	27.9285	28.1522	27.5069	28.0168	27.9987	27.8812	28.1422	27.7553	27.4507	27.7055	27.6254	1.13498	0.00042796	1.11646	0.357307	1.21055	0.138756	1.10885	0.0412206
P11103	PARP1_MOUSE	Poly [ADP-ribose] polymerase 1 (PARP-1) (EC 2.4.2.30) (ADP-ribosyltransferase diphtheria toxin-like 1) (ARTD1) (DNA ADP-ribosyltransferase PARP1) (EC 2.4.2.-) (NAD(+) ADP-ribosyltransferase 1) (ADPRT 1) (Poly[ADP-ribose] synthase 1) (msPARP) (Protein poly-ADP-ribosyltransferase PARP1) (EC 2.4.2.-)	25.798	25.7752	25.8068	25.8879	26.3222	26.052	26.2239	26.1866	25.8122	25.7119	25.8047	25.9136	26.0937	26.1542	26.1472	26.23	25.9945	25.8859	25.7134	25.8716	26.3138	26.3934	26.4161	26.0202	25.8451	25.9467	25.8742	25.8254	26.3166	25.957	26.5526	25.9569	1.03684	0.46239	1.0679	0.434177	1.05405	0.619618	0.997396	0.922335
P11276	FINC_MOUSE	Fibronectin (FN) [Cleaved into: Anastellin]	24.2914	24.7239	24.2859	24.4411	23.7053	24.4565	24.0609	24.2309	25.2388	24.5282	25.1716	24.4796	24.6757	24.1155	24.1787	24.1957	24.4494	24.3867	24.5011	24.4829	24.1992	23.933	23.8387	23.9172	24.3926	24.5848	24.59	24.5527	24.3316	24.2242	24.0999	24.1102	1.00614	0.859885	0.894893	0.454336	0.860977	0.0614525	0.948338	0.206268
P11352	GPX1_MOUSE	Glutathione peroxidase 1 (GPx-1) (GSHPx-1) (EC 1.11.1.9) (Cellular glutathione peroxidase) (Selenium-dependent glutathione peroxidase 1)	27.7341	27.5131	27.3427	27.7184	27.4948	27.449	27.6395	27.3658	27.7889	27.558	27.8086	27.7292	27.4458	27.1829	27.4851	27.4613	27.829	27.6311	27.7234	27.7886	27.3682	27.4706	27.3354	26.8621	27.6551	27.7028	27.5868	27.8083	27.4907	27.1767	27.5629	27.2804	1.11654	0.15648	0.86236	0.171702	0.92727	0.493068	1.03844	0.421629
P11404	FABPH_MOUSE	Fatty acid-binding protein, heart (Fatty acid-binding protein 3) (Heart-type fatty acid-binding protein) (H-FABP) (Mammary-derived growth inhibitor) (MDGI)	30.1508	30.2277	30.3463	30.1278	29.8671	29.8125	29.8224	29.7677	30.1881	30.3612	30.2247	30.1438	29.8881	29.7609	29.7974	29.8114	30.1947	30.2701	30.3126	30.1428	29.963	29.8446	30.0971	29.8501	30.3332	30.2663	30.2451	30.1932	29.7932	29.7791	29.894	29.7113	1.01105	0.794841	1.09018	0.101809	1.10692	0.0862097	0.980254	0.560913
P11438	LAMP1_MOUSE	Lysosome-associated membrane glycoprotein 1 (LAMP-1) (Lysosome-associated membrane protein 1) (120 kDa lysosomal membrane glycoprotein) (CD107 antigen-like family member A) (LGP-120) (Lysosomal membrane glycoprotein A) (LGP-A) (P2B) (CD antigen CD107a)	24.2132	23.9088	24.0429	24.2712	24.377	24.6422	24.5582	24.5801	24.3385	24.314	24.2012	24.0427	24.8725	24.8532	24.5912	24.5221	24.1018	24.0855	24.2865	24.4207	25.0216	24.6106	25.2822	24.4681	24.0832	24.3635	24.4005	24.0562	24.4748	24.3677	24.531	24.7317	1.08244	0.356969	1.2653	0.168134	1.27429	0.164909	0.997182	0.985736
P11499	HS90B_MOUSE	Heat shock protein HSP 90-beta (Heat shock 84 kDa) (HSP 84) (HSP84) (Tumor-specific transplantation 84 kDa antigen) (TSTA)	32.5836	32.4983	32.6469	32.6264	32.6834	32.7362	32.7451	32.6637	32.738	32.691	32.7189	32.4905	33.0238	32.8013	32.898	32.6761	32.6	32.5894	32.573	32.6884	32.8009	32.7649	33.0507	32.5305	32.5537	32.6773	32.5558	32.5506	32.6684	32.743	32.8031	32.6147	1.01641	0.588608	1.06514	0.48986	1.06399	0.512641	1.01964	0.5085
P11531	DMD_MOUSE	Dystrophin	26.5577	26.3238	26.4577	26.503	26.575	26.491	26.587	26.6098	26.6604	26.3848	26.491	26.6587	26.711	26.6081	26.7279	26.6255	26.652	26.5886	26.7196	26.573	26.6357	26.8682	26.7639	26.5597	26.6094	26.4675	26.5669	26.7337	26.6853	26.5048	26.7856	26.6388	1.12612	0.0282954	1.10596	0.10164	1.03854	0.575201	1.02593	0.568222
P11627	L1CAM_MOUSE	Neural cell adhesion molecule L1 (N-CAM-L1) (NCAM-L1) (CD antigen CD171)	28.8879	28.6727	28.8174	28.9722	28.344	28.3752	28.5284	28.3795	28.7228	28.7185	28.6557	28.9379	28.5118	28.3088	28.2531	28.3896	28.9675	28.9733	28.9896	29.0121	28.4961	28.5979	28.8688	28.2978	28.8435	28.9027	28.942	28.9569	28.3482	28.3253	28.3798	28.2438	1.105	0.0605419	1.12616	0.254841	1.19318	0.0965295	1.05247	0.0340818
P11679	K2C8_MOUSE	Keratin, type II cytoskeletal 8 (Cytokeratin endo A) (Cytokeratin-8) (CK-8) (Keratin-8) (K8) (Type-II keratin Kb8)	22.856	22.9421	22.2482	23.0034	22.4694	23.3619	24.1553	22.8413	23.0356	22.7139	22.5778	22.4037	24.3209	23.3699	23.2121	23.1473	22.6647	22.7837	22.8249	22.6042	24.8639	24.3321	23.526	24.4112	22.5718	22.7129	22.5383	22.7388	24.8588	23.3123	23.0225	24.8338	0.95298	0.820262	2.01096	0.0575386	1.08548	0.640282	1.05631	0.3129
P11798	KCC2A_MOUSE	Calcium/calmodulin-dependent protein kinase type II subunit alpha (CaM kinase II subunit alpha) (CaMK-II subunit alpha) (EC 2.7.11.17)	33.5213	33.5642	33.5615	33.5972	33.7405	33.7185	33.633	33.7707	33.5428	33.6207	33.5393	33.5612	33.3846	33.7079	33.7625	33.846	34.125	34.0078	34.0937	33.9294	34.112	34.0996	34.1878	33.8838	34.1403	34.1249	33.9127	34.0619	34.1172	34.1005	34.289	34.2238	1.39446	5.13e-05	1.28213	0.00256667	0.926857	0.20745	0.98507	0.768827
P11835	ITB2_MOUSE	Integrin beta-2 (Cell surface adhesion glycoproteins LFA-1/CR3/p150,95 subunit beta) (Complement receptor C3 subunit beta) (CD antigen CD18)	22.9234	21.8414	22.7421	22.3814	22.4628	23.0074	22.7971	22.5467	22.5206	22.6519	23.029	23.0061	22.4747	23.063	22.6514	22.495	22.9972	23.392	23.059	23.1411	23.3062	23.4233	23.6045	23.3099	22.761	23.0744	22.9019	22.7009	22.9857	22.6883	23.4137	23.147	1.54472	0.0374849	1.62069	0.00250887	1.26027	0.0795893	1.22137	0.0536052
P11881	ITPR1_MOUSE	Inositol 1,4,5-trisphosphate receptor type 1 (IP3 receptor isoform 1) (IP3R 1) (InsP3R1) (Inositol 1,4,5-trisphosphate-binding protein P400) (Protein PCD-6) (Purkinje cell protein 1) (Type 1 inositol 1,4,5-trisphosphate receptor) (Type 1 InsP3 receptor)	29.3573	29.4788	29.2853	29.4868	28.8933	28.9445	28.7622	29.0567	29.3547	29.4124	29.3988	29.3849	30.0854	28.8305	28.6429	28.7611	29.6608	29.6318	29.6323	29.381	29.69	28.9201	29.0971	28.5765	29.6041	29.963	29.8363	29.6425	29.9212	28.8707	28.904	28.855	1.12998	0.0768233	1.15761	0.539119	0.941175	0.854924	0.877775	0.133679
P11983	TCPA_MOUSE	T-complex protein 1 subunit alpha (TCP-1-alpha) (CCT-alpha) (Tailless complex polypeptide 1A) (TCP-1-A) (Tailless complex polypeptide 1B) (TCP-1-B)	30.2719	30.1573	30.2472	30.3066	30.425	30.4406	30.4925	30.3911	30.3877	30.3026	30.2612	30.2311	30.5793	30.5099	30.5356	30.4746	30.3473	30.2826	30.2984	30.3761	30.6749	30.4401	30.7612	30.24	30.2975	30.3991	30.3144	30.2533	30.488	30.4599	30.5461	30.3567	1.05686	0.0821212	1.07587	0.472511	1.05626	0.61264	1.00661	0.798432
P12023	A4_MOUSE	Amyloid-beta A4 protein (ABPP) (APP) (Alzheimer disease amyloid A4 protein homolog) (Amyloid precursor protein) (Amyloid-beta precursor protein) (Amyloidogenic glycoprotein) (AG) [Cleaved into: N-APP; Soluble APP-alpha (S-APP-alpha); Soluble APP-beta (S-APP-beta); C99 (APP-C99) (Beta-secretase C-terminal fragment) (Beta-CTF); Amyloid-beta protein 42 (Abeta42) (Beta-APP42); Amyloid-beta protein 40…	28.1379	27.996	28.0289	28.2437	28.2211	28.0796	28.184	28.1608	28.1447	28.0668	28.1511	28.2282	28.2937	28.1541	28.1954	28.2034	28.1753	28.0869	28.1544	28.0867	28.2768	28.2133	28.4872	27.9526	28.0829	28.2047	28.045	28.2	28.0381	28.0592	28.3127	28.1372	1.01499	0.70376	1.05896	0.556323	1.07475	0.478492	0.994142	0.88087
P12367	KAP2_MOUSE	cAMP-dependent protein kinase type II-alpha regulatory subunit	28.6928	28.7059	28.6768	28.7278	28.3733	28.3423	28.4309	28.3502	28.7693	28.6535	28.6902	28.6687	28.3273	28.3392	28.3887	28.4032	28.8344	28.7689	28.8778	28.7942	28.6927	28.4535	28.9656	28.1293	28.698	28.69	28.6133	28.6604	28.3442	28.4558	28.5197	28.3851	1.08558	0.00405821	1.16322	0.338167	1.12112	0.488898	1.11232	0.00241881
P12382	PFKAL_MOUSE	ATP-dependent 6-phosphofructokinase, liver type (ATP-PFK) (PFK-L) (EC 2.7.1.11) (6-phosphofructokinase type B) (Phosphofructo-1-kinase isozyme B) (PFK-B) (Phosphohexokinase)	30.3433	30.2119	30.3092	30.4094	30.8465	30.8914	30.8533	30.892	30.4679	30.3145	30.2798	30.3414	30.8908	30.9853	30.9493	30.8904	30.4746	30.4527	30.4315	30.5335	30.8507	30.9349	30.8943	30.6364	30.3976	30.5199	30.3864	30.5858	30.87	30.885	31.0028	30.8951	1.11218	0.0160949	0.974425	0.559885	0.945642	0.293273	0.999104	0.990703
P12657	ACM1_MOUSE	Muscarinic acetylcholine receptor M1	24.3483	24.3963	24.4051	24.2746	24.6064	24.6939	24.4184	24.6906	24.2512	24.576	24.2893	24.3707	24.4474	24.7075	24.3714	24.5724	24.4348	24.4474	24.4764	24.335	24.4722	24.3421	24.773	24.2658	24.3586	24.2937	24.4885	24.1709	24.1002	24.3786	24.5623	24.6819	1.04782	0.167376	0.913869	0.322502	1.02073	0.853638	1.06576	0.238588
P12658	CALB1_MOUSE	Calbindin (Calbindin D28) (D-28K) (PCD-29) (Spot 35 protein) (Vitamin D-dependent calcium-binding protein, avian-type)	29.3039	29.4973	29.3453	29.2539	28.7867	28.8213	28.6362	28.8783	29.4135	29.5846	29.4946	29.3309	29.2935	28.7569	28.4509	28.9481	29.2275	29.324	29.4156	29.243	29.3717	28.562	29.0946	28.7992	29.2954	28.9693	29.3457	29.3746	29.2713	28.7333	28.8996	28.5313	0.966938	0.510625	1.15326	0.373791	1.07483	0.691973	1.0349	0.60522
P12787	COX5A_MOUSE	Cytochrome c oxidase subunit 5A, mitochondrial (Cytochrome c oxidase polypeptide Va)	32.2117	32.298	32.0585	32.1506	32.0738	31.9258	32.1267	32.014	32.2071	32.0941	32.2862	32.2607	32.396	32.1494	32.1714	32.0703	32.2797	32.2082	32.2034	32.1422	32.2475	32.2569	32.5534	32.2906	32.1909	32.1745	32.1798	32.2695	31.9605	32.1311	32.1504	32.1078	1.01878	0.637362	1.23606	0.0117338	1.19202	0.0255338	1.00346	0.900319
P12815	PDCD6_MOUSE	Programmed cell death protein 6 (ALG-257) (Apoptosis-linked gene 2 protein) (ALG-2) (PMP41)	28.5285	28.5719	28.5964	28.8381	28.8246	28.6507	28.7819	28.8108	28.654	28.5896	28.5729	28.621	28.9985	28.7292	28.8894	28.8447	28.7367	28.6732	28.6552	28.5736	28.6046	28.7776	28.7673	28.5672	28.6077	28.7391	28.6122	28.8279	28.7393	28.7447	28.9088	28.7835	1.01535	0.748098	0.941887	0.240313	0.924344	0.138266	0.973445	0.57818
P12849	KAP1_MOUSE	cAMP-dependent protein kinase type I-beta regulatory subunit	26.9536	26.9982	27.0013	27.0773	26.2932	26.3353	26.2896	26.1626	27.0228	27.0383	26.8331	27.1004	26.5814	26.4297	26.3734	26.2805	27.0584	27.0898	26.985	27.2837	26.3716	26.3375	26.7105	26.2108	26.909	27.179	26.9595	27.1375	26.0363	26.1796	26.1088	26.2293	1.07196	0.209209	1.10819	0.269921	1.21376	0.0574275	1.04084	0.550842
P12960	CNTN1_MOUSE	Contactin-1 (Neural cell surface protein F3)	32.7455	32.6685	32.8074	32.8341	32.9077	32.8475	32.9082	32.8516	32.7882	32.7424	32.7124	32.788	32.9256	32.8561	32.9035	32.8969	32.845	32.7642	32.8267	32.7616	33.0135	32.9322	33.1573	32.5578	32.7576	32.8894	32.7883	32.8111	32.8021	32.7647	32.9161	32.81	1.02426	0.436324	1.03707	0.787053	1.07714	0.511985	0.991331	0.741688
P12961	7B2_MOUSE	Neuroendocrine protein 7B2 (Secretogranin V) (Secretogranin-5) (Secretory granule endocrine protein I) [Cleaved into: N-terminal peptide; C-terminal peptide]	26.0163	26.0771	25.8313	25.7121	25.3218	25.7478	25.6434	25.4726	26.0899	26.0016	26.0769	25.8326	26.091	26.1614	25.9599	25.825	25.9382	25.927	26.0386	26.0432	25.6911	25.7671	26.5327	26.2301	25.7123	25.3569	25.6817	25.8286	25.5439	25.556	25.8599	25.4772	1.05064	0.420183	1.45533	0.0599103	1.3945	0.0848848	1.25927	0.0179061
P12970	RL7A_MOUSE	60S ribosomal protein L7a (Surfeit locus protein 3)	29.4401	29.3216	29.5385	29.5486	29.3222	29.4283	29.4366	29.2942	29.546	29.5003	29.4425	29.5069	29.4585	29.4228	29.3389	29.3369	29.5388	29.5168	29.527	29.6135	29.5535	29.4314	29.7284	29.2354	29.4972	29.5982	29.4967	29.5134	29.411	29.2462	29.4789	29.1545	1.06029	0.180043	1.09173	0.328564	1.125	0.244797	1.01577	0.5137
P13020	GELS_MOUSE	Gelsolin (Actin-depolymerizing factor) (ADF) (Brevin)	28.3473	28.2676	28.2867	28.3293	28.6424	28.5628	28.8556	28.6296	28.4939	28.298	28.4894	28.4213	28.8728	28.5349	28.7629	28.7524	28.5008	28.3563	28.4631	28.3855	28.943	28.851	28.8481	28.6986	28.4399	28.4886	28.5029	28.491	28.7917	28.648	28.8706	28.7548	1.08635	0.0210322	1.11803	0.0919314	1.04923	0.353458	0.963783	0.185901
P13439	UMPS_MOUSE	Uridine 5'-monophosphate synthase (UMP synthase) [Includes: Orotate phosphoribosyltransferase (OPRTase) (EC 2.4.2.10); Orotidine 5'-phosphate decarboxylase (EC 4.1.1.23) (OMPdecase)]	24.7025	24.7226	24.6737	24.6756	24.5277	24.4762	24.6816	24.5896	24.5986	24.2231	24.7025	24.5573	24.6173	24.5934	24.4957	24.564	24.6492	24.5091	24.3337	24.6661	24.2496	24.5454	24.5905	24.3037	24.5229	24.4011	24.7378	24.7012	24.7005	24.184	24.3542	24.3449	0.902402	0.0956043	0.906912	0.178205	1.01486	0.854897	0.9649	0.658408
P13595	NCAM1_MOUSE	Neural cell adhesion molecule 1 (N-CAM-1) (NCAM-1) (CD antigen CD56)	32.7677	32.688	32.8139	32.7104	32.7614	32.7482	32.7312	32.5907	32.7526	32.7538	32.6084	32.7459	32.7513	32.7051	32.617	32.7587	32.7422	32.7193	32.8238	32.783	32.9702	32.6834	33.2466	32.6692	32.6564	32.6892	32.7007	32.6806	32.6376	32.632	32.7279	32.5754	1.01519	0.569245	1.15093	0.243106	1.20413	0.126586	1.06128	0.0139921
P13634	CAH1_MOUSE	Carbonic anhydrase 1 (EC 4.2.1.1) (Carbonate dehydratase I) (Carbonic anhydrase I) (CA-I)	27.0931	27.7336	27.5699	27.1223	26.5582	27.315	27.1182	26.7596	27.5852	27.416	27.4314	27.3176	26.8793	26.8601	26.7189	27.27	27.3136	27.4573	27.5599	27.3813	27.2215	27.1382	27.2981	27.0302	27.2717	27.3924	27.6542	27.2979	26.6735	26.4045	26.8554	26.861	1.01699	0.784875	1.15465	0.241638	1.38051	0.00807023	1.01306	0.822161
P13707	GPDA_MOUSE	Glycerol-3-phosphate dehydrogenase [NAD(+)], cytoplasmic (GPD-C) (GPDH-C) (EC 1.1.1.8)	29.4556	29.2265	29.6515	29.2699	30.1385	29.6304	29.9143	29.707	29.4136	29.8343	29.3601	29.5455	29.7695	29.9039	29.8453	30.1507	29.4109	29.2288	29.4074	29.2795	29.9296	29.5212	29.782	29.2606	29.4665	29.6233	29.3975	29.3326	29.9766	29.6126	29.9651	29.6549	0.948001	0.543321	0.861122	0.274397	0.890909	0.350794	0.916844	0.162555
P14069	S10A6_MOUSE	Protein S100-A6 (5B10) (Calcyclin) (Prolactin receptor-associated protein) (S100 calcium-binding protein A6)	23.4834	23.7975	23.4008	23.5833	22.8781	23.3748	23.9555	23.6171	24.125	24.1986	24.0754	23.9037	24.623	24.5624	24.1623	23.8395	23.3531	23.6836	23.3384	23.7122	23.7433	23.7128	24.0544	24.0913	23.0672	22.6849	22.6686	23.8291	23.2028	23.3568	22.6143	23.3965	0.971697	0.74987	1.322	0.123145	1.6663	0.0105164	1.30821	0.164435
P14094	AT1B1_MOUSE	Sodium/potassium-transporting ATPase subunit beta-1 (Sodium/potassium-dependent ATPase subunit beta-1)	35.2049	35.2428	35.275	35.1506	35.1489	35.1109	35.2144	35.1262	35.2617	35.406	35.3481	35.2123	35.3477	35.3364	35.1721	35.0837	35.3531	35.2622	35.3038	35.167	35.3352	35.2272	35.5629	35.0584	35.2606	35.333	35.1728	35.22	35.0478	35.022	35.2197	35.0738	1.0382	0.307181	1.11496	0.225951	1.16047	0.123566	1.0177	0.649272
P14106	C1QB_MOUSE	Complement C1q subcomponent subunit B	25.2993	25.3765	25.554	25.5582	26.0999	25.943	25.842	25.9596	25.2621	25.4951	25.5885	25.4184	25.5764	25.9391	26.0532	25.6923	26.3239	26.486	26.4717	26.4405	26.5752	26.829	26.5429	26.5216	26.1709	26.5767	26.4035	26.2674	26.8685	26.8426	26.9226	26.4768	1.97321	1.18e-05	1.5785	0.00031944	0.891779	0.244148	1.04909	0.456858
P14115	RL27A_MOUSE	60S ribosomal protein L27a (L29)	28.5578	28.5306	28.5461	28.7112	28.4099	28.5329	28.5635	28.4001	28.6188	28.542	28.6933	28.537	28.7411	28.5497	28.4746	28.5742	28.7837	28.6996	28.6378	28.8279	28.705	28.6092	28.8787	28.4286	28.6986	28.6291	28.5738	28.6428	28.4525	28.222	28.6902	28.335	1.11022	0.0449917	1.1377	0.132786	1.17202	0.144315	1.07353	0.0876804
P14131	RS16_MOUSE	40S ribosomal protein S16	28.666	28.7147	28.8817	28.9768	28.6684	28.8421	28.8906	28.6754	28.9532	29.0272	28.9464	28.727	29.0701	28.834	28.8251	28.8202	28.9948	28.8528	28.8212	29.0391	28.8911	28.903	29.0592	28.5321	28.8822	28.9592	28.8253	28.9098	28.8702	28.6014	28.7843	28.4993	1.08274	0.239324	1.06166	0.560273	1.11934	0.303074	1.02454	0.603776
P14148	RL7_MOUSE	60S ribosomal protein L7	30.0223	29.9741	30.136	30.1623	29.7522	29.9778	29.9684	29.9027	30.1378	30.0228	30.073	30.1765	30.2548	29.9987	29.9882	29.8777	30.113	30.0085	29.9416	30.0209	30.0091	30.0479	30.2347	29.7174	29.9637	30.0887	30.0009	30.1522	29.8744	29.7547	29.8793	29.8672	0.963623	0.392611	1.07991	0.424253	1.1244	0.203721	0.97877	0.602841
P14152	MDHC_MOUSE	Malate dehydrogenase, cytoplasmic (EC 1.1.1.37) (Cytosolic malate dehydrogenase)	33.932	33.8238	33.9384	33.9054	34.0257	33.8633	34.0072	33.9046	33.8572	33.8911	34.0006	33.9646	34.0483	33.9287	33.9807	33.9104	34.0894	34.0363	34.0332	33.8927	34.1888	34.072	34.302	33.7315	33.9967	34.0975	33.9108	33.9299	33.9895	33.93	34.1616	33.9716	1.0823	0.0631563	1.09964	0.3773	1.05183	0.666765	1.02039	0.64168
P14206	RSSA_MOUSE	40S ribosomal protein SA (37 kDa laminin receptor precursor) (37LRP) (37 kDa oncofetal antigen) (37/67 kDa laminin receptor) (LRP/LR) (67 kDa laminin receptor) (67LR) (Laminin receptor 1) (LamR) (Laminin-binding protein precursor p40) (LBP/p40) (OFA/iLRP)	30.0286	29.9129	29.874	30.0558	29.8404	29.8086	29.951	29.8139	30.1248	29.9187	29.9139	30.0439	30.0402	29.9308	29.8589	29.9679	29.963	29.9154	29.8851	30.0533	30.0904	29.9313	30.2119	29.688	29.9592	30.0252	29.9449	29.9948	29.9241	29.6867	29.8769	29.8526	0.990207	0.820409	1.10101	0.323124	1.11393	0.286952	0.982321	0.536744
P14211	CALR_MOUSE	Calreticulin (CRP55) (Calregulin) (Endoplasmic reticulum resident protein 60) (ERp60) (HACBP)	31.4175	31.2975	31.4245	31.4338	31.3534	31.4382	31.5259	31.3547	31.2353	31.396	31.4148	31.4043	31.5994	31.5187	31.4923	31.4527	31.3764	31.3611	31.3255	31.4647	31.5519	31.4833	31.7086	31.2913	31.3123	31.4039	31.4393	31.3572	31.4165	31.316	31.4366	31.3513	0.992053	0.803124	1.06931	0.379848	1.09854	0.20673	1.0027	0.928909
P14231	AT1B2_MOUSE	Sodium/potassium-transporting ATPase subunit beta-2 (Adhesion molecule in glia) (AMOG) (Sodium/potassium-dependent ATPase subunit beta-2)	31.681	31.7154	31.7013	31.6736	31.5705	31.5973	31.6337	31.5034	31.8691	31.8194	31.7827	31.6728	31.787	31.5049	31.7776	31.6069	31.7571	31.6587	31.6186	31.7147	31.8783	31.7697	31.9315	31.6149	31.7922	31.799	31.7665	31.7447	31.7471	31.5448	31.601	31.3832	0.996771	0.868068	1.17005	0.0252516	1.17177	0.0666933	0.941133	0.0363902
P14234	FGR_MOUSE	Tyrosine-protein kinase Fgr (EC 2.7.10.2) (Proto-oncogene c-Fgr) (p55-Fgr)	21.0334	20.5702	21.2482	20.6986	20.0144	20.5674	20.8378	20.7309	19.6915	20.8354	20.5481	20.1262	20.2965	20.8101	21.0866	19.8123	20.5042	20.4574	20.1623	20.1243	21.2162	21.0733	21.3816	20.975	20.6582	21.1109	19.5101	20.4466	19.5176	21.2733	21.5075	20.6501	0.664074	0.0201004	1.51525	0.0219814	1.19263	0.385626	0.860246	0.7453
P14576	SRP54_MOUSE	Signal recognition particle 54 kDa protein (SRP54)	24.574	24.2161	24.4085	24.3508	24.5316	24.816	25.0712	24.7678	24.2771	24.0664	24.2142	24.5975	25.2791	25.0357	25.1033	24.8975	24.3545	23.9748	24.5589	24.3693	25.3923	24.8193	25.4898	24.608	24.3788	24.0893	24.4739	24.2769	24.5227	24.3802	24.6978	24.6203	0.956837	0.628251	1.24426	0.290227	1.479	0.060179	1.0124	0.949958
P14602	HSPB1_MOUSE	Heat shock protein beta-1 (HspB1) (Growth-related 25 kDa protein) (Heat shock 25 kDa protein) (HSP 25) (Heat shock 27 kDa protein) (HSP 27) (p25)	25.7032	24.8056	24.7055	25.6273	24.4768	25.1222	24.6652	24.3228	25.3365	25.3712	25.9094	26.1015	25.7298	25.0124	24.9291	24.5527	25.9641	25.3389	25.2188	24.6124	25.2449	24.1947	24.2978	24.3181	25.1691	24.3742	24.6203	25.74	25.1509	24.154	24.2869	24.8719	1.05794	0.854682	0.935265	0.673509	0.938448	0.774728	1.22148	0.482768
P14685	PSMD3_MOUSE	26S proteasome non-ATPase regulatory subunit 3 (26S proteasome regulatory subunit RPN3) (26S proteasome regulatory subunit S3) (Proteasome subunit p58) (Transplantation antigen P91A) (Tum-P91A antigen)	28.1184	27.8941	28.1952	28.2771	28.099	28.0639	28.1663	28.0134	28.0723	28.0454	27.8786	28.2187	28.1898	28.0253	28.0117	28.1438	28.2365	28.1846	28.2063	28.2522	28.1239	28.2391	28.2988	27.6939	28.2583	28.3106	28.2594	28.2399	28.2213	28.0237	28.2356	28.0122	1.06587	0.283184	1.01437	0.982172	0.986414	0.826336	0.967852	0.070364
P14733	LMNB1_MOUSE	Lamin-B1	27.6388	27.5827	27.7117	27.6405	27.716	27.9258	28.0552	27.6599	27.5436	27.6042	27.7466	27.8309	28.2977	27.7742	27.8652	27.7862	27.7103	27.5874	27.6404	27.5913	28.187	27.9478	28.297	27.8164	27.5467	27.4633	27.7051	27.5881	28.0101	27.6196	27.8286	27.6993	0.992448	0.785861	1.16992	0.170483	1.21203	0.0972534	1.03869	0.366423
P14824	ANXA6_MOUSE	Annexin A6 (67 kDa calelectrin) (Annexin VI) (Annexin-6) (Calphobindin-II) (CPB-II) (Chromobindin-20) (Lipocortin VI) (Protein III) (p68) (p70)	30.6346	30.5066	30.6182	30.5899	30.7163	30.7307	30.7186	30.6823	30.608	30.6864	30.6042	30.7032	30.9224	30.8368	30.8373	30.6719	30.8228	30.6681	30.7183	30.6564	30.7574	30.6748	30.6415	30.378	30.729	30.8673	30.704	30.6164	30.763	30.6221	30.8004	30.652	1.09414	0.0344672	0.937986	0.276037	0.938509	0.33753	0.990292	0.849459
P14869	RLA0_MOUSE	60S acidic ribosomal protein P0 (60S ribosomal protein L10E)	29.3605	29.3338	29.436	29.5445	29.1678	29.3529	29.4231	29.2788	29.5178	29.5014	29.454	29.37	29.6321	29.4758	29.4195	29.3309	29.6086	29.4325	29.4396	29.5188	29.5559	29.4957	29.7399	29.1777	29.4595	29.5052	29.3201	29.3825	29.37	29.2244	29.4983	29.2967	1.05747	0.242416	1.14666	0.198579	1.11361	0.310358	1.05927	0.202738
P14873	MAP1B_MOUSE	Microtubule-associated protein 1B (MAP-1B) (MAP1(X)) (MAP1.2) [Cleaved into: MAP1B heavy chain; MAP1 light chain LC1]	32.5738	32.5124	32.6354	32.6732	33.0753	33.1097	33.0869	33.0954	32.6775	32.5507	32.4641	32.5592	33.2233	33.1823	33.1579	33.1674	32.5945	32.6357	32.6135	32.7723	33.2951	33.1568	33.5096	33.2651	32.4724	32.6404	32.6433	32.587	33.0544	33.1901	33.2004	33.1047	1.03937	0.34213	1.16521	0.0275311	1.12799	0.0838443	1.04845	0.274982
P15105	GLNA_MOUSE	Glutamine synthetase (GS) (EC 6.3.1.2) (Glutamate--ammonia ligase) (Palmitoyltransferase GLUL) (EC 2.3.1.225)	34.0183	34.0539	34.1353	33.9716	34.1445	33.8323	33.9749	33.9938	34.058	34.1747	34.1728	33.9823	33.8187	33.867	34.0822	34.0028	34.0399	33.9425	33.9908	33.8084	34.2852	33.9387	34.2731	33.9102	34.043	34.0762	33.9582	33.8436	33.949	34.0517	34.1259	33.9881	0.934271	0.152273	1.0883	0.37645	1.0588	0.529835	0.975979	0.645164
P15116	CADH2_MOUSE	Cadherin-2 (Neural cadherin) (N-cadherin) (CD antigen CD325)	28.1589	28.2586	28.1326	28.1254	28.1332	28.141	28.1028	28.0695	28.3076	28.1516	28.2072	28.132	28.2453	28.2331	28.0597	28.1349	28.138	28.1816	28.1937	28.3384	28.3369	28.2305	28.5174	28.2121	28.2729	28.1082	28.1576	28.2431	27.9548	27.9855	28.0835	28.0048	1.03174	0.4398	1.16272	0.0253713	1.24961	0.00558601	1.01255	0.772136
P15208	INSR_MOUSE	Insulin receptor (IR) (EC 2.7.10.1) (CD antigen CD220) [Cleaved into: Insulin receptor subunit alpha; Insulin receptor subunit beta]	21.6192	21.2224	21.791	21.576	22.1115	22.1703	21.451	21.9736	20.9113	21.6151	21.885	21.4748	21.9837	22.5938	22.4584	22.8465	21.6414	21.9477	21.7742	21.8199	22.6929	22.1884	22.8417	22.6153	21.9042	21.5242	22.1021	21.3907	22.0325	22.3978	22.3791	22.1777	1.17566	0.121231	1.5707	0.0224507	1.27414	0.0865911	1.02909	0.723421
P15209	NTRK2_MOUSE	BDNF/NT-3 growth factors receptor (EC 2.7.10.1) (GP145-TrkB/GP95-TrkB) (Trk-B) (Neurotrophic tyrosine kinase receptor type 2) (TrkB tyrosine kinase)	29.1439	29.149	29.1042	29.2414	28.656	28.413	28.5396	28.4933	29.1857	28.9167	29.0421	29.3317	28.2808	28.3754	28.5224	28.5816	29.2261	29.3161	29.2725	29.1597	28.4889	28.7417	28.7481	28.5166	29.1339	29.3108	29.1575	29.2498	28.5794	28.5486	28.6589	28.5489	1.06014	0.106883	1.07232	0.299436	1.03114	0.61346	1.02102	0.584496
P15327	PMGE_MOUSE	Bisphosphoglycerate mutase (BPGM) (EC 5.4.2.4) (2,3-bisphosphoglycerate mutase, erythrocyte) (2,3-bisphosphoglycerate synthase) (EC 5.4.2.11) (BPG-dependent PGAM)	25.4472	25.7168	25.6784	25.4216	25.3272	25.6319	25.5252	25.5512	25.8877	25.755	25.5517	25.4493	25.5806	25.4713	25.4428	25.7842	25.3797	25.4954	25.6023	25.6829	25.7753	25.5154	25.6805	25.3725	25.3683	25.3574	25.5456	25.3743	25.4036	25.1355	25.6571	25.3726	0.981093	0.805878	1.05774	0.510327	1.14082	0.212862	1.09506	0.157312
P15331	PERI_MOUSE	Peripherin	21.8931	21.5894	22.3657	21.2432	24.958	23.7067	24.7458	24.5268	22.1889	22.3135	22.0308	22.1287	24.4912	24.3462	24.303	24.9665	21.7451	21.2506	21.9703	21.7049	23.2006	23.6759	23.4405	23.502	21.6783	21.8373	21.8571	21.2727	23.6317	23.7141	24.0766	23.6941	0.906326	0.722018	0.469685	0.0122203	0.798058	0.0606614	1.0076	0.975898
P15379	CD44_MOUSE	CD44 antigen (Extracellular matrix receptor III) (ECMR-III) (GP90 lymphocyte homing/adhesion receptor) (HUTCH-I) (Hermes antigen) (Hyaluronate receptor) (Lymphocyte antigen 24) (Ly-24) (Phagocytic glycoprotein 1) (PGP-1) (Phagocytic glycoprotein I) (PGP-I) (CD antigen CD44)	23.6836	23.6123	23.4553	23.6383	24.7001	24.3872	24.2633	24.4527	23.6527	23.2342	22.6254	22.7257	25.6082	24.7992	24.8479	24.3981	23.4249	23.5967	23.3821	24.3665	24.581	24.5274	24.3708	24.3775	22.9593	22.4943	23.6069	24.0369	24.581	24.1756	24.8021	24.16	1.11119	0.699108	1.00509	0.904168	1.00786	0.842722	1.28282	0.348611
P15388	KCNC1_MOUSE	Potassium voltage-gated channel subfamily C member 1 (NGK2) (Voltage-gated potassium channel subunit Kv3.1) (Voltage-gated potassium channel subunit Kv4)	24.5289	24.6952	25.099	24.6098	24.1438	24.2537	24.4517	24.4543	24.8579	25.0829	25.2066	24.7838	25.5799	24.1833	24.2032	24.4476	25.277	24.3161	24.8166	24.4086	24.5366	24.5891	24.4302	24.0459	24.8074	24.6279	24.5358	24.8036	24.7931	23.8763	23.7057	23.9439	1.00399	0.913679	1.05955	0.624833	1.20477	0.283384	1.04105	0.963625
P15508	SPTB1_MOUSE	Spectrin beta chain, erythrocytic (Beta-I spectrin)	29.0173	29.0929	29.0617	29.047	29.5291	29.4053	29.3504	29.4249	29.255	29.2276	29.2209	29.0755	29.3588	29.4143	29.2516	29.3938	29.1317	28.977	29.1164	29.0026	29.6334	29.3269	29.5815	29.1103	29.0942	29.1775	29.0019	29.0822	29.4026	29.2057	29.3855	29.3422	1.00243	0.960991	0.999352	0.913107	1.06578	0.563021	0.978212	0.569009
P15532	NDKA_MOUSE	Nucleoside diphosphate kinase A (NDK A) (NDP kinase A) (EC 2.7.4.6) (Metastasis inhibition factor NM23) (NDPK-A) (Tumor metastatic process-associated protein) (nm23-M1)	30.2455	30.3364	30.3959	30.5443	30.2467	30.3518	30.2774	30.4415	30.5237	30.5518	30.3942	30.1591	30.5165	30.2563	30.3115	30.2637	30.598	30.6254	30.542	30.7458	30.5013	30.597	30.7205	30.2205	30.5032	30.6967	30.4167	30.6424	30.5091	30.5082	30.5068	30.3474	1.18519	0.0174265	1.14075	0.167178	1.03652	0.724877	1.04301	0.44466
P15626	GSTM2_MOUSE	Glutathione S-transferase Mu 2 (EC 2.5.1.18) (GST 5-5) (GST class-mu 2) (Glutathione S-transferase pmGT2)	23.3344	22.4805	22.8552	22.7428	20.9631	22.5437	22.1012	21.8184	22.4527	22.6137	23.0145	22.8534	21.5889	21.6213	21.2276	21.3984	23.0024	22.8672	22.5768	23.2276	22.2411	20.8193	20.9426	21.2136	22.5624	21.0327	21.9696	21.7479	21.5591	21.6369	20.682	21.203	1.03533	0.780988	0.688122	0.278755	1.07731	0.933452	2.01227	0.0193338
P15864	H12_MOUSE	Histone H1.2 (H1 VAR.1) (H1c)	25.9851	26.3823	26.2263	25.9695	25.9878	26.4566	26.3894	26.0196	26.1512	26.3732	26.5204	25.9502	26.7636	26.3625	26.1686	26.041	26.3104	26.0834	26.2318	26.1717	26.8098	26.4278	26.8909	27.1259	26.0713	25.9363	26.2589	26.1405	26.4262	26.3366	26.1457	26.1804	1.03564	0.615518	1.52215	0.0193764	1.47234	0.0145333	1.06826	0.282713
P15920	VPP2_MOUSE	V-type proton ATPase 116 kDa subunit a isoform 2 (V-ATPase 116 kDa isoform a2) (Immune suppressor factor J6B7) (ISF) (Lysosomal H(+)-transporting ATPase V0 subunit a2) (ShIF) (Vacuolar proton translocating ATPase 116 kDa subunit a isoform 2)	21.7812	22.4049	21.8458	22.4288	21.7442	21.9105	21.6812	22.116	22.4268	22.1234	22.4753	22.1215	22.5001	22.4388	22.2433	22.5381	22.3513	22.3256	22.2409	22.5491	22.7699	22.4935	22.7599	21.419	22.7732	22.1301	22.1512	22.7433	21.7087	21.6204	22.0973	22.0927	1.16844	0.226059	1.49473	0.187674	1.47101	0.211718	0.925877	0.678402
P15975	UBP53_MOUSE	Inactive ubiquitin carboxyl-terminal hydrolase 53 (Inactive ubiquitin-specific peptidase 53) (Per-hexamer repeat protein 3) (Protein mambo)	24.4259	25.6944	24.5501	24.2713	24.6309	24.8111	24.8699	25.3202	24.9309	25.2898	25.2462	24.7221	25.8757	26.6475	25.7995	25.1476	24.7424	24.4721	24.353	24.2224	25.7979	24.5592	26.3563	25.9841	24.4126	23.7838	24.0241	23.8778	24.6366	25.3363	24.9039	25.0698	0.759074	0.433453	1.83903	0.115072	1.74256	0.149508	1.33348	0.0543753
P16014	SCG1_MOUSE	Secretogranin-1 (Chromogranin-B) (CgB) (Secretogranin I) (SgI) [Cleaved into: CCB peptide; PE-11]	25.4453	25.1069	25.1034	25.5228	26.2171	26.3158	26.0706	26.3757	25.9391	25.2117	25.3481	25.1704	26.6397	26.782	26.6715	26.3529	24.6642	24.9399	25.0737	25.6511	26.1166	26.023	26.4033	26.5528	24.614	24.524	25.1781	25.2792	25.8541	25.9327	26.0031	26.1367	0.883765	0.401787	1.02838	0.84223	1.23486	0.0768965	1.14236	0.541405
P16045	LEG1_MOUSE	Galectin-1 (Gal-1) (14 kDa lectin) (Beta-galactoside-binding lectin L-14-I) (Galaptin) (Lactose-binding lectin 1) (Lectin galactoside-binding soluble 1) (S-Lac lectin 1)	27.7879	27.7746	27.7221	27.9029	27.4472	27.6302	27.6247	27.5464	28.1518	27.7413	27.8333	27.7661	27.7429	27.7114	27.5663	27.6554	27.6842	27.7211	27.8287	27.985	27.8868	27.5769	27.6756	27.7119	27.6165	27.6574	27.6711	27.6446	27.6926	27.4735	27.604	27.49	1.00774	0.922535	1.112	0.0999742	1.1091	0.123922	1.11884	0.0611756
P16054	KPCE_MOUSE	Protein kinase C epsilon type (EC 2.7.11.13) (nPKC-epsilon)	29.5901	29.4794	29.5873	29.633	30.0493	30.0514	30.0158	30.1134	29.5439	29.5098	29.4722	29.6233	30.0009	30.1304	30.1878	30.1616	29.7123	29.7691	29.6999	29.8095	30.1987	30.1222	30.282	29.8966	29.5394	29.6255	29.5791	29.6868	30.0763	30.0355	30.2663	30.1227	1.12883	0.00554801	1.05258	0.459384	1.00274	0.997221	1.10162	0.0138016
P16125	LDHB_MOUSE	L-lactate dehydrogenase B chain (LDH-B) (EC 1.1.1.27) (LDH heart subunit) (LDH-H)	33.2853	33.4021	33.4113	33.3641	33.1655	32.9746	33.1691	33.0799	33.3159	33.5469	33.584	33.2905	33.2578	33.0798	33.0751	32.977	33.5645	33.4717	33.5173	33.4158	33.5067	33.2232	33.6411	32.9258	33.5934	33.5915	33.4796	33.403	33.3085	33.1179	33.2003	33.0366	1.09191	0.0253481	1.18949	0.218919	1.13322	0.38521	0.982341	0.677776
P16254	SRP14_MOUSE	Signal recognition particle 14 kDa protein (SRP14)	22.2625	22.4203	22.2289	22.0563	22.1818	22.3624	22.0456	22.3339	22.2566	22.0041	21.9679	21.5785	22.3322	21.9882	22.201	21.7926	21.7254	21.7178	21.6665	21.9304	22.8758	22.1566	22.1352	21.9913	21.8756	22.1332	21.9968	22.3777	21.9064	22.0891	21.4729	22.6915	0.714917	0.00224384	1.06992	0.790739	1.16988	0.466772	0.787613	0.0336396
P16283	B3A3_MOUSE	Anion exchange protein 3 (AE 3) (Anion exchanger 3) (Neuronal band 3-like protein) (Solute carrier family 4 member 3)	24.7826	24.9924	24.6467	24.7913	25.0318	24.8558	24.9278	25.0485	24.9692	24.77	24.6617	24.8243	25.2259	25.0125	25.2025	24.8819	24.7525	24.7873	24.8145	24.7659	25.2237	25.1602	25.4698	25.1883	24.8095	24.8685	24.8056	24.8133	25.0048	24.9721	25.0053	24.8274	0.980578	0.760189	1.22928	0.0128945	1.24115	0.00976762	0.969814	0.0703553
P16305	GBRA6_MOUSE	Gamma-aminobutyric acid receptor subunit alpha-6 (GABA(A) receptor subunit alpha-6)	23.3383	23.9976	22.908	23.1246	23.4152	23.406	23.0952	23.3673	23.3773	22.9098	23.0556	23.0764	25.1573	24.424	22.8903	23.3488	22.4665	23.1143	22.9073	23.176	23.0613	23.7912	23.3141	23.3022	23.2329	23.5265	23.5884	23.0158	23.0389	22.9836	23.0729	23.046	0.726128	0.185456	1.04654	0.795491	1.28047	0.0746253	0.748659	0.0878048
P16330	CN37_MOUSE	2',3'-cyclic-nucleotide 3'-phosphodiesterase (CNP) (CNPase) (EC 3.1.4.37)	32.8679	32.8138	32.9503	33.0194	35.0993	34.8706	35.1249	35.1569	32.7286	32.8489	32.7152	33.1039	35.1311	34.7057	35.0432	35.0969	33.2422	32.7605	32.5161	32.4838	35.3776	35.1683	35.1149	34.8409	32.8993	33.7322	33.2829	32.9252	35.2421	35.2156	35.3153	35.1605	0.913289	0.40438	1.05024	0.643532	0.935294	0.38438	0.723582	0.130153
P16332	MUTA_MOUSE	Methylmalonyl-CoA mutase, mitochondrial (MCM) (EC 5.4.99.2) (Methylmalonyl-CoA isomerase)	27.8526	27.8095	27.82	27.9407	27.6734	27.7064	27.8575	27.6125	28.0179	27.9709	27.971	27.9428	27.9575	27.6975	27.7926	27.684	27.6	27.4467	27.4742	27.4974	27.3525	27.4751	27.3012	27.2365	27.5807	27.4096	27.4462	27.5749	27.3608	27.2157	27.4296	27.261	0.784099	0.00022829	0.773061	0.00219136	1.01732	0.737615	1.00061	0.976282
P16388	KCNA1_MOUSE	Potassium voltage-gated channel subfamily A member 1 (MBK1) (MKI) (Voltage-gated potassium channel subunit Kv1.1)	25.703	25.8952	25.6211	25.5936	25.7189	25.6176	25.6937	25.7617	25.6237	25.8771	26.1295	25.7608	25.9512	25.8115	25.9328	25.7743	25.9904	25.639	25.6347	25.3747	26.1097	26.0185	26.0177	25.766	25.8386	26.2353	25.4434	25.9336	25.9891	25.9414	25.8216	25.8814	0.978324	0.771972	1.21805	0.0127143	1.05244	0.430521	0.862496	0.36359
P16390	KCNA3_MOUSE	Potassium voltage-gated channel subfamily A member 3 (MK3) (Voltage-gated potassium channel subunit Kv1.3)	22.8582	20.9108	21.5265	21.6724	21.9337	19.9425	20.4699	19.6788	21.0935	21.7758	21.5982	22.0502	19.7357	19.2798	21.502	21.7118	21.9048	22.6572	21.7829	22.352	20.1234	21.6423	21.8819	20.1597	21.7045	21.8802	22.4867	22.0326	19.0719	21.8242	21.1229	20.4774	1.22361	0.378359	1.2938	0.54176	1.18028	0.677997	1.11794	0.592962
P16406	AMPE_MOUSE	Glutamyl aminopeptidase (EAP) (EC 3.4.11.7) (Aminopeptidase A) (AP-A) (BP-1/6C3 antigen) (CD antigen CD249)	23.9238	23.6833	23.4503	23.887	23.2471	23.4778	23.8064	23.6048	24.3604	23.3973	23.7915	24.1476	23.7297	23.0668	23.4818	23.7738	23.6936	23.8645	24.0338	23.9848	24.0617	23.988	23.6456	23.5282	24.0048	24.407	24.0733	24.099	23.8881	23.5738	23.4054	23.9643	1.11105	0.278476	1.21002	0.170589	1.06997	0.614551	0.838259	0.0749382
P16460	ASSY_MOUSE	Argininosuccinate synthase (EC 6.3.4.5) (Citrulline--aspartate ligase)	27.2625	26.8389	26.9275	27.2184	27.939	27.5419	27.8025	27.8405	27.0996	27.2071	27.106	27.0472	27.7476	27.6678	28.0708	27.6957	27.3371	27.3465	27.3102	27.3414	28.1443	28.0854	28.3513	27.5109	27.122	27.3983	27.178	27.187	27.9852	28.0074	28.0733	27.9088	1.19798	0.0417535	1.20278	0.269429	1.04229	0.878143	1.07819	0.11601
P16546	SPTN1_MOUSE	Spectrin alpha chain, non-erythrocytic 1 (Alpha-II spectrin) (Fodrin alpha chain)	34.969	34.9278	35.0064	35.0174	35.1929	35.133	35.1593	35.161	34.9805	35.0315	34.9804	35.0122	35.2111	35.1679	35.1533	35.1373	35.0904	35.0423	35.0614	34.997	35.2779	35.1924	35.4245	34.9408	35.0222	35.0632	35.0039	35.0257	35.087	35.025	35.2036	35.1011	1.04798	0.0534593	1.04082	0.659132	1.08208	0.369335	1.01346	0.443242
P16675	PPGB_MOUSE	Lysosomal protective protein (EC 3.4.16.5) (Carboxypeptidase C) (Carboxypeptidase L) (Cathepsin A) (Protective protein cathepsin A) (PPCA) (Protective protein for beta-galactosidase) [Cleaved into: Lysosomal protective protein 32 kDa chain; Lysosomal protective protein 20 kDa chain]	24.6651	24.7058	24.7438	24.9452	24.4287	24.2649	24.5791	24.4842	24.6299	24.7348	24.392	24.9142	24.247	24.294	24.3575	24.5731	24.7495	24.8049	24.8858	24.9425	24.3823	24.5018	24.5367	24.321	24.8562	24.9271	24.8561	24.8501	24.5541	24.419	24.5852	24.441	1.05593	0.325726	0.996121	0.965102	0.956928	0.360557	0.98273	0.586759
P16858	G3P_MOUSE	Glyceraldehyde-3-phosphate dehydrogenase (GAPDH) (EC 1.2.1.12) (Peptidyl-cysteine S-nitrosylase GAPDH) (EC 2.6.99.-)	36.0645	36.0641	36.1025	36.1595	36.3099	36.3769	36.3637	36.3352	36.1835	36.0828	36.0972	36.0911	36.5098	36.4902	36.4125	36.3178	36.2888	36.2364	36.2346	36.188	36.565	36.4718	36.7316	36.2426	36.1523	36.254	36.176	36.168	36.349	36.3673	36.4775	36.3227	1.1013	0.00381788	1.12254	0.18033	1.09663	0.294187	1.03473	0.158263
P16951	ATF2_MOUSE	Cyclic AMP-dependent transcription factor ATF-2 (cAMP-dependent transcription factor ATF-2) (EC 2.3.1.48) (Activating transcription factor 2) (MXBP protein) (cAMP response element-binding protein CRE-BP1)	21.0589	21.3036	21.2434	21.2278	20.0195	20.9903	21.2477	19.8553	20.0982	20.1538	19.8306	21.494	20.2619	20.8047	19.7753	21.0028	19.6236	20.5122	20.6975	20.2726	20.8226	21.4201	20.4316	21.9376	20.3971	20.5733	20.1755	20.9548	20.4912	20.1473	21.1769	19.6064	0.542712	0.00816441	1.53262	0.240377	1.73867	0.138358	0.855905	0.418616
P17047	LAMP2_MOUSE	Lysosome-associated membrane glycoprotein 2 (LAMP-2) (Lysosome-associated membrane protein 2) (CD107 antigen-like family member B) (Lysosomal membrane glycoprotein type B) (LGP-B) (CD antigen CD107b)	25.8255	25.3962	25.5284	25.574	25.7211	25.7903	26.0847	25.8962	25.6908	25.5404	25.8529	25.7314	26.2717	25.9292	26.1077	25.8239	25.8672	25.9703	25.6813	25.8056	26.2708	26.105	26.3505	25.9392	25.7963	25.829	25.8041	25.7534	26.0355	25.9786	26.1971	26.0065	1.18535	0.0602186	1.2271	0.051478	1.08523	0.321618	1.02733	0.591372
P17095	HMGA1_MOUSE	High mobility group protein HMG-I/HMG-Y (HMG-I(Y)) (High mobility group AT-hook protein 1) (High mobility group protein A1)	25.4201	25.5187	25.7912	25.5652	25.6548	25.6561	25.5541	25.4404	25.5141	25.4774	25.5976	25.5742	26.2852	25.5496	25.4676	25.466	25.6019	25.5045	25.5848	25.7123	26.1783	25.8453	26.2655	26.1157	25.6602	25.5841	25.7481	25.4848	26.1723	25.8459	25.8476	25.5927	1.01568	0.77228	1.4444	0.00235595	1.1729	0.164368	0.986397	0.802443
P17156	HSP72_MOUSE	Heat shock-related 70 kDa protein 2 (Heat shock protein 70.2)	27.9131	27.8648	28.0672	28.0047	28.5328	28.6793	28.6777	28.5877	27.9378	27.9401	27.8876	28.0297	28.6063	28.7197	28.6371	28.7262	28.0251	28.0905	28.0578	28.0925	28.8947	28.7211	29.0473	28.7345	27.9308	27.9391	27.9904	27.8879	28.5408	28.6459	28.893	28.6414	1.07339	0.073747	1.17686	0.0350351	1.12459	0.166165	1.09372	0.00268759
P17182	ENOA_MOUSE	Alpha-enolase (EC 4.2.1.11) (2-phospho-D-glycerate hydro-lyase) (Enolase 1) (Non-neural enolase) (NNE)	33.7468	33.7603	33.8009	33.8444	33.8764	34.0654	34.0814	33.8987	33.9243	33.7747	33.7545	33.805	34.2124	34.1418	34.0142	33.9978	33.8652	33.8711	33.8541	33.7845	34.326	34.0673	34.5107	33.9306	33.849	33.8902	33.8276	33.7768	33.9427	34.0636	34.1073	34.0702	1.03925	0.110787	1.18322	0.155739	1.13204	0.272508	1.00534	0.808413
P17183	ENOG_MOUSE	Gamma-enolase (EC 4.2.1.11) (2-phospho-D-glycerate hydro-lyase) (Enolase 2) (Neural enolase) (Neuron-specific enolase) (NSE)	32.3293	32.1896	32.2516	32.2095	32.3989	32.3478	32.3577	32.3104	32.2899	32.34	32.228	32.2227	32.4434	32.3887	32.4176	32.4243	32.2596	32.1287	32.2556	32.2455	32.6007	32.2586	32.6649	32.169	32.1763	32.3345	32.1798	32.2257	32.2667	32.2435	32.4056	32.3637	0.984431	0.625692	1.0606	0.596132	1.08488	0.453112	0.995062	0.894254
P17225	PTBP1_MOUSE	Polypyrimidine tract-binding protein 1 (PTB) (Heterogeneous nuclear ribonucleoprotein I) (hnRNP I)	24.1437	23.9567	24.0409	23.9429	23.9412	23.7898	23.8667	23.8813	24.3092	24.1175	24.0598	23.7824	23.5108	23.8047	23.8063	23.9279	23.8629	23.9728	24.2432	24.2919	24.3385	24.0255	24.0849	23.786	24.1302	24.112	24.4269	24.0979	24.2944	23.652	24.2792	23.9594	1.05742	0.551878	1.14979	0.159266	1.00173	0.949711	0.93653	0.475796
P17426	AP2A1_MOUSE	AP-2 complex subunit alpha-1 (100 kDa coated vesicle protein A) (Adaptor protein complex AP-2 subunit alpha-1) (Adaptor-related protein complex 2 subunit alpha-1) (Alpha-adaptin A) (Alpha1-adaptin) (Clathrin assembly protein complex 2 alpha-A large chain) (Plasma membrane adaptor HA2/AP2 adaptin alpha A subunit)	32.5294	32.5438	32.579	32.6143	32.3782	32.1873	32.2104	32.2939	32.648	32.6376	32.5764	32.4896	32.0237	32.0795	32.2345	32.2533	32.7091	32.6836	32.7103	32.6213	32.4166	32.2986	32.5293	31.8759	32.7045	32.7651	32.6063	32.7242	32.3039	32.1717	32.3453	32.2807	1.08261	0.00666802	1.02161	0.935221	1.0164	0.975556	0.986445	0.649006
P17427	AP2A2_MOUSE	AP-2 complex subunit alpha-2 (100 kDa coated vesicle protein C) (Adaptor protein complex AP-2 subunit alpha-2) (Adaptor-related protein complex 2 subunit alpha-2) (Alpha-adaptin C) (Alpha2-adaptin) (Clathrin assembly protein complex 2 alpha-C large chain) (Plasma membrane adaptor HA2/AP2 adaptin alpha C subunit)	32.1344	32.1101	32.1471	32.2725	32.2475	32.3379	32.2653	32.3162	32.313	32.184	32.149	32.1574	32.3694	32.4078	32.3585	32.2992	32.2545	32.2969	32.267	32.328	32.3914	32.3281	32.5985	32.0354	32.2127	32.3018	32.2412	32.1733	32.261	32.2298	32.4687	32.2042	1.08634	0.0232344	1.04248	0.706877	1.0406	0.729668	1.03806	0.136451
P17439	GLCM_MOUSE	Lysosomal acid glucosylceramidase (Lysosomal acid GCase) (EC 3.2.1.45) (Acid beta-glucosidase) (Beta-glucocerebrosidase) (Cholesterol glucosyltransferase) (SGTase) (EC 2.4.1.-) (Cholesteryl-beta-glucosidase) (EC 3.2.1.104) (D-glucosyl-N-acylsphingosine glucohydrolase)	23.7154	23.3564	23.7365	23.7433	23.5874	23.615	23.6989	23.595	23.7876	23.5219	23.7174	23.643	23.8741	23.6592	23.6415	23.7417	23.7012	23.3144	23.3343	23.2939	23.5453	23.8053	23.5772	23.1827	23.4895	23.435	23.5557	23.829	23.7608	23.5598	23.4946	23.7206	0.855312	0.144214	0.945818	0.489967	0.937104	0.486887	0.892352	0.250108
P17563	SBP1_MOUSE	Methanethiol oxidase (MTO) (EC 1.8.3.4) (56 kDa selenium-binding protein) (SBP56) (SP56) (Selenium-binding protein 1)	24.3942	24.2892	24.5424	24.2151	24.7471	24.6086	24.9189	24.4908	24.3317	24.103	24.5614	24.6183	24.9529	24.6879	24.8263	24.7517	24.5305	24.4703	24.3145	24.176	24.5629	25.1121	24.8021	24.4569	24.418	24.2289	24.3593	23.7101	24.7061	25.2588	24.1186	24.5768	1.00969	0.909761	1.0394	0.81466	1.02325	0.812498	1.12898	0.322946
P17665	COX7C_MOUSE	Cytochrome c oxidase subunit 7C, mitochondrial (Cytochrome c oxidase polypeptide VIIc)	28.3838	28.6898	28.49	28.4509	27.9583	28.5389	28.237	28.3606	28.012	28.422	28.5545	28.4711	28.7185	28.6578	28.2615	28.0643	28.4873	28.2264	27.943	28	28.614	28.5137	28.9183	28.5269	28.3686	28.7276	28.2513	28.838	28.5679	28.4556	27.8877	28.2027	0.796777	0.0518754	1.2869	0.0536143	1.27571	0.0864035	0.765104	0.0873032
P17710	HXK1_MOUSE	Hexokinase-1 (EC 2.7.1.1) (Hexokinase type I) (HK I) (Hexokinase, tumor isozyme)	33.4436	33.3945	33.5214	33.4866	33.4889	33.4765	33.4523	33.39	33.6256	33.578	33.4927	33.4469	33.4538	33.5026	33.4428	33.4614	33.5685	33.4482	33.5345	33.5239	33.6258	33.4954	33.8401	33.172	33.5161	33.6493	33.5401	33.462	33.3983	33.3957	33.4996	33.3525	1.04039	0.176529	1.07237	0.586293	1.10244	0.427903	0.983477	0.63962
P17742	PPIA_MOUSE	Peptidyl-prolyl cis-trans isomerase A (PPIase A) (EC 5.2.1.8) (Cyclophilin A) (Cyclosporin A-binding protein) (Rotamase A) (SP18) [Cleaved into: Peptidyl-prolyl cis-trans isomerase A, N-terminally processed]	35.2221	35.2443	35.2239	35.3467	35.3823	35.4228	35.4867	35.3532	35.3193	35.2423	35.3804	35.3414	35.5505	35.4947	35.4998	35.4439	35.3549	35.2677	35.2699	35.2305	35.5181	35.3676	35.611	35.3365	35.1742	35.051	35.0625	35.1769	35.3169	35.081	35.5297	35.2594	1.01486	0.607023	1.03563	0.530642	1.11494	0.201927	1.12046	0.00895101
P17751	TPIS_MOUSE	Triosephosphate isomerase (TIM) (EC 5.3.1.1) (Methylglyoxal synthase) (EC 4.2.3.3) (Triose-phosphate isomerase)	33.7677	33.6697	33.7892	33.8908	34.0336	33.9209	34.031	33.965	33.8133	33.6458	33.7139	33.8099	33.9794	33.9299	33.9913	33.974	33.8916	33.8286	33.8396	33.8343	34.0405	34.0508	34.0839	33.6663	33.7857	33.9619	33.8654	33.937	34.0324	33.9153	34.0702	34.0013	1.04773	0.196564	0.987308	0.798404	0.975411	0.683717	0.972423	0.391709
P17809	GTR1_MOUSE	Solute carrier family 2, facilitated glucose transporter member 1 (Glucose transporter type 1, erythrocyte/brain) (GLUT-1) (GT1)	28.4075	28.5104	28.455	28.5649	28.2013	28.4233	28.2637	28.1836	28.6819	28.4761	28.6535	28.4976	28.4097	28.0467	28.2073	28.0521	28.6172	28.5454	28.5692	28.4888	27.9722	28.442	28.0983	28.1379	28.5555	28.5062	28.5119	28.584	28.3374	28.1744	28.2906	28.1767	1.04987	0.153564	0.934354	0.389139	0.950426	0.474495	1.01122	0.645449
P17879	HS71B_MOUSE	Heat shock 70 kDa protein 1B (Heat shock 70 kDa protein 1) (HSP70.1)	25.4226	25.1496	24.915	24.945	25.8797	24.22	24.3424	25.4228	25.9845	25.294	25.2238	25.1425	22.967	24.1704	25.5785	25.4672	25.0331	25.4955	25.4392	25.5266	24.9868	24.5971	24.2054	24.2489	25.3754	25.7813	25.4	25.717	25.0553	25.1829	25.7243	25.3521	1.20079	0.156717	0.663662	0.345195	0.571829	0.0124839	0.874607	0.257857
P17918	PCNA_MOUSE	Proliferating cell nuclear antigen (PCNA) (Cyclin)	23.2691	22.9312	23.0809	23.0142	23.6216	23.4175	23.7516	23.2442	23.3777	22.9923	23.29	23.3302	23.9159	23.292	23.4048	23.6205	23.0196	22.5906	23.0414	23.3556	23.9608	23.338	23.9113	23.2489	23.3283	23.2543	23.3753	23.0755	23.2466	23.3227	23.4762	23.1914	0.964316	0.691175	1.09355	0.643303	1.26345	0.171212	0.849164	0.182723
P18052	PTPRA_MOUSE	Receptor-type tyrosine-protein phosphatase alpha (Protein-tyrosine phosphatase alpha) (R-PTP-alpha) (EC 3.1.3.48) (LCA-related phosphatase) (PTPTY-28)	27.6667	27.6788	27.6229	27.617	27.7448	27.8601	27.7856	27.8448	27.6701	27.5271	27.5785	27.6183	28.0062	27.8376	27.7798	27.8606	27.6688	27.6146	27.6996	27.6798	28.0052	27.8411	28.1058	27.6506	27.521	27.587	27.5698	27.629	27.8286	27.7452	27.9834	27.801	1.01357	0.448678	1.07275	0.407329	1.0487	0.60441	1.0635	0.0214217
P18242	CATD_MOUSE	Cathepsin D (EC 3.4.23.5)	29.8213	29.6932	29.7173	29.9354	29.6733	29.6964	29.8352	29.7278	29.961	29.6791	29.8255	29.8894	29.8579	29.7417	29.8047	29.7785	29.8058	29.8255	29.7678	29.8185	29.5866	29.8532	29.6803	29.5301	29.8267	30.0045	29.8233	29.8946	29.8204	29.6171	29.7231	29.734	1.00666	0.831523	0.954829	0.407174	0.960874	0.484913	0.943069	0.110639
P18572	BASI_MOUSE	Basigin (Basic immunoglobulin superfamily) (HT7 antigen) (Membrane glycoprotein gp42) (CD antigen CD147)	29.2718	29.4241	29.2784	29.3045	29.4236	29.3238	29.3863	29.45	29.3042	29.3871	29.4009	29.5157	29.3503	29.4555	29.4846	29.4193	29.4953	29.3687	29.455	29.2782	29.6983	29.445	29.6808	29.4582	29.4008	29.412	29.354	29.4031	29.3235	29.3777	29.5605	29.4932	1.05753	0.231953	1.13193	0.0564512	1.09712	0.182191	1.0063	0.895679
P18608	HMGN1_MOUSE	Non-histone chromosomal protein HMG-14 (High mobility group nucleosome-binding domain-containing protein 1)	22.9188	22.6792	22.2768	22.3503	22.8468	23.1168	23.6021	23.0293	20.1917	22.6927	22.6845	22.9833	24.3153	23.4593	23.501	23.4698	22.7339	22.8384	22.1541	21.7937	22.818	23.1362	23.1486	23.6044	22.394	21.9835	22.4595	22.9719	23.3243	23.7509	23.3767	23.5157	0.908429	0.563384	1.01932	0.906202	0.813941	0.144303	0.963024	0.828606
P18653	KS6A1_MOUSE	Ribosomal protein S6 kinase alpha-1 (S6K-alpha-1) (EC 2.7.11.1) (90 kDa ribosomal protein S6 kinase 1) (p90-RSK 1) (p90RSK1) (p90S6K) (MAP kinase-activated protein kinase 1a) (MAPK-activated protein kinase 1a) (MAPKAP kinase 1a) (MAPKAPK-1a) (Ribosomal S6 kinase 1) (RSK-1)	23.4646	23.78	23.4606	23.6135	23.6737	23.8442	23.9046	23.9023	23.8708	23.8238	23.8505	23.8609	24.4082	23.9047	24.0171	23.6818	23.2092	23.3728	23.3477	23.2908	24.1324	23.5023	24.0188	23.7911	23.2305	23.1907	23.1352	23.4508	24.2611	23.7049	23.4286	23.3374	0.824035	0.0169897	1.03278	0.847731	1.10988	0.503057	1.03497	0.520206
P18654	KS6A3_MOUSE	Ribosomal protein S6 kinase alpha-3 (S6K-alpha-3) (EC 2.7.11.1) (90 kDa ribosomal protein S6 kinase 3) (p90-RSK 3) (p90RSK3) (MAP kinase-activated protein kinase 1b) (MAPK-activated protein kinase 1b) (MAPKAP kinase 1b) (MAPKAPK-1b) (Ribosomal S6 kinase 2) (RSK-2) (pp90RSK2)	23.8651	23.9079	23.6481	24.0603	23.2074	23.5212	23.6831	23.5404	24.0337	23.8393	23.9097	24.0883	23.8131	23.4356	23.5344	23.3685	23.8478	23.632	23.8907	23.9876	23.5552	23.6451	23.5798	23.0676	23.9266	23.8355	23.628	23.9723	23.3993	23.4736	23.7594	23.4832	0.977727	0.79519	0.986941	0.880652	0.961688	0.680174	0.999141	0.992404
P18760	COF1_MOUSE	Cofilin-1 (Cofilin, non-muscle isoform)	32.4975	32.5682	32.6545	32.5852	32.6816	32.6047	32.5467	32.63	32.6986	32.7355	32.4895	32.3934	32.4544	32.5787	32.5778	32.6823	32.7147	32.7191	32.7118	32.7585	33.0342	32.5667	33.0397	32.5714	32.6967	32.7583	32.7139	32.617	32.6402	32.5913	32.7813	32.6442	1.10858	0.00458042	1.15294	0.223485	1.11408	0.363529	1.02016	0.383396
P18826	KPB1_MOUSE	Phosphorylase b kinase regulatory subunit alpha, skeletal muscle isoform (Phosphorylase kinase alpha M subunit)	24.7356	24.9867	24.9183	24.7339	24.8599	24.7997	24.7356	24.712	25.1088	25.0724	25.0412	24.7399	25.2768	24.9123	24.8875	24.8174	24.8664	24.7038	24.8477	24.6786	25.0993	24.7853	25.0665	24.6052	24.6804	24.7862	24.6885	25.0883	24.6725	24.5027	24.7113	24.6893	0.951725	0.421237	1.0908	0.395043	1.19504	0.102429	0.969885	0.743414
P18872	GNAO_MOUSE	Guanine nucleotide-binding protein G(o) subunit alpha	33.857	33.9035	33.9941	33.9661	33.7717	33.6598	33.7218	33.6612	34.0466	33.9798	33.8097	33.8368	33.6524	33.5641	33.5662	33.686	34.0446	33.9879	34.0464	33.9658	33.8088	33.819	34.0363	33.4039	33.935	34.0245	33.9016	33.9472	33.6903	33.6556	33.7583	33.6129	1.05735	0.0708956	1.05713	0.654283	1.07492	0.541253	1.04164	0.123267
P19096	FAS_MOUSE	Fatty acid synthase (EC 2.3.1.85) [Includes: [Acyl-carrier-protein] S-acetyltransferase (EC 2.3.1.38); [Acyl-carrier-protein] S-malonyltransferase (EC 2.3.1.39); 3-oxoacyl-[acyl-carrier-protein] synthase (EC 2.3.1.41); 3-oxoacyl-[acyl-carrier-protein] reductase (EC 1.1.1.100); 3-hydroxyacyl-[acyl-carrier-protein] dehydratase (EC 4.2.1.59); Enoyl-[acyl-carrier-protein] reductase (EC 1.3.1.39); Ole…	30.9692	30.8184	30.9148	30.9871	31.1218	31.0608	31.1094	31.0398	31.0199	31.0495	30.9713	30.9128	31.2951	31.2042	31.1855	31.0458	30.9326	30.8629	30.8808	30.964	31.2246	31.0867	31.4067	30.8151	30.9142	30.8851	30.7942	30.8816	30.9904	30.9116	31.121	30.9347	0.990871	0.791114	1.04669	0.70385	1.11532	0.321555	1.02893	0.280657
P19137	LAMA1_MOUSE	Laminin subunit alpha-1 (Laminin A chain) (Laminin-1 subunit alpha) (Laminin-3 subunit alpha) (S-laminin subunit alpha) (S-LAM alpha)	21.6795	21.216	21.9172	22.0001	21.5392	20.8719	20.8849	20.3979	21.5822	21.5697	22.0924	22.2141	21.8227	21.0593	20.7637	20.8511	22.0372	20.2426	21.4018	21.8452	19.8475	20.7083	20.3984	21.6073	21.2812	20.9988	21.9347	21.0311	20.5887	20.7714	18.6004	19.8281	0.866182	0.491742	0.873129	0.540586	1.54066	0.303039	1.11927	0.882872
P19157	GSTP1_MOUSE	Glutathione S-transferase P 1 (Gst P1) (EC 2.5.1.18) (GST YF-YF) (GST class-pi) (GST-piB) (Preadipocyte growth factor)	31.5006	31.3352	31.4866	31.6813	32.2575	32.1608	32.2886	32.2101	31.9042	31.419	31.6209	31.4709	32.4818	32.1801	32.716	32.2999	31.7205	31.5782	31.5971	31.4983	32.1059	32.4029	32.0239	31.8825	31.3662	31.584	31.4961	31.5329	32.2771	32.3156	32.4357	32.2185	1.06773	0.291792	0.924401	0.310844	0.872195	0.13136	1.07456	0.163589
P19221	THRB_MOUSE	Prothrombin (EC 3.4.21.5) (Coagulation factor II) [Cleaved into: Activation peptide fragment 1; Activation peptide fragment 2; Thrombin light chain; Thrombin heavy chain]	21.3983	22.8578	22.3377	21.7848	21.375	22.139	22.0456	20.9298	22.9611	22.1256	22.864	22.4302	22.2368	21.6147	20.8652	22.1583	21.6424	21.4507	22.0963	21.9838	21.9995	21.928	21.6978	21.6424	21.7809	21.731	22.6387	22.2648	21.94	21.0046	21.5872	22.2771	0.766188	0.425373	1.08733	0.540118	1.03468	0.701617	0.791855	0.280637
P19246	NFH_MOUSE	Neurofilament heavy polypeptide (NF-H) (200 kDa neurofilament protein) (Neurofilament triplet H protein)	29.0108	29.0832	29.0793	28.9722	30.5298	30.3015	30.3831	30.3753	29.1826	29.3705	29.4972	29.0551	30.8279	30.1216	30.5603	30.2818	29.4195	28.9183	28.8405	28.6782	30.4633	30.4213	30.3156	30.2841	29.3079	29.697	29.3118	29.2738	30.4713	30.436	30.2942	30.2539	0.969195	0.671524	0.981545	0.694652	1.0043	0.918689	0.749223	0.0612471
P19253	RL13A_MOUSE	60S ribosomal protein L13a (Transplantation antigen P198) (Tum-P198 antigen)	28.0766	28.0717	28.1816	28.1847	27.8527	28.0015	27.9975	27.9468	28.2652	28.2441	28.2107	28.0942	28.0287	28.0819	28.02	28.0463	28.0846	28.1026	28.1017	28.2885	28.2355	27.8672	28.3098	27.7709	28.1007	28.186	28.1744	28.1042	27.9429	27.7877	27.9439	27.8565	1.01194	0.794525	1.08174	0.51086	1.13286	0.283649	1.00343	0.956996
P19258	MPV17_MOUSE	Protein Mpv17 (Mpv-17)	23.3077	23.4574	23.5666	23.4842	23.1143	23.1376	23.2035	23.2472	23.4438	23.3676	23.5398	23.4823	23.263	23.0681	22.9551	23.0727	23.2512	23.166	23.2257	23.2885	23.3012	23.1233	23.3484	22.2533	23.2038	23.2303	23.5908	23.0664	22.8255	22.751	22.9006	22.8166	0.856526	0.0101446	0.92692	0.535778	1.18322	0.503739	0.964108	0.739797
P19324	SERPH_MOUSE	Serpin H1 (47 kDa heat shock protein) (Collagen-binding protein) (Colligin) (Serine protease inhibitor J6)	26.201	26.2344	26.1393	26.1517	26.1115	26.196	26.2791	25.9843	25.8744	26.3765	26.5047	26.2387	26.4652	26.1683	26.127	26.099	26.3103	26.302	26.2578	26.3513	26.4096	26.3342	26.5664	26.0288	26.474	26.2941	26.1515	26.4916	26.3324	25.9877	26.0631	26.1213	1.08948	0.0054754	1.14938	0.187773	1.16131	0.173036	0.963419	0.587323
P19536	COX5B_MOUSE	Cytochrome c oxidase subunit 5B, mitochondrial (Cytochrome c oxidase polypeptide Vb)	31.6125	31.806	31.6778	31.6618	31.5743	31.6369	31.591	31.4989	31.7759	31.7548	31.8452	31.6856	31.8352	31.737	31.5185	31.4695	31.8005	31.7134	31.6703	31.6928	31.7653	31.6062	32.0007	31.7974	31.769	31.737	31.6918	31.6246	31.5107	31.5641	31.6226	31.46	1.02015	0.574953	1.16728	0.0449626	1.19639	0.0285279	1.00938	0.758223
P19783	COX41_MOUSE	Cytochrome c oxidase subunit 4 isoform 1, mitochondrial (Cytochrome c oxidase polypeptide IV) (Cytochrome c oxidase subunit IV isoform 1) (COX IV-1)	32.5463	32.6507	32.577	32.6286	32.463	32.4541	32.5106	32.3972	32.6411	32.6615	32.628	32.6202	32.6335	32.5137	32.4727	32.4594	32.7175	32.5646	32.6686	32.5767	32.67	32.5377	32.8745	32.4752	32.6938	32.7792	32.6645	32.7262	32.5034	32.4462	32.4663	32.4435	1.02245	0.503247	1.14141	0.0916612	1.13492	0.0986013	0.943904	0.106171
P20029	GRP78_MOUSE	Endoplasmic reticulum chaperone BiP (EC 3.6.4.10) (78 kDa glucose-regulated protein) (GRP-78) (Binding-immunoglobulin protein) (BiP) (Heat shock protein 70 family protein 5) (HSP70 family protein 5) (Heat shock protein family A member 5) (Immunoglobulin heavy chain-binding protein)	31.8266	31.7333	31.9423	31.8668	31.7161	31.8306	31.9392	31.6916	32.072	32.0212	32.0041	31.7734	32.2393	31.9788	31.9397	31.7458	31.9496	31.9424	31.9064	32.0778	32.0046	31.8829	32.1781	31.8144	31.9203	31.8521	31.8865	31.9124	31.7546	31.7026	31.9658	31.6844	1.09151	0.0693254	1.13205	0.123246	1.14504	0.10898	1.05518	0.108683
P20060	HEXB_MOUSE	Beta-hexosaminidase subunit beta (EC 3.2.1.52) (Beta-N-acetylhexosaminidase subunit beta) (Hexosaminidase subunit B) (N-acetyl-beta-glucosaminidase subunit beta)	27.5358	27.3488	27.4752	27.6244	27.1908	27.1967	27.204	27.2638	27.5134	27.3938	27.4814	27.45	27.4866	27.3248	27.4152	27.0668	27.8673	27.7667	27.6878	27.6646	27.57	27.7054	27.8468	27.4474	27.7495	27.6508	27.6599	27.696	27.3329	27.3601	27.6212	27.403	1.18863	0.0145771	1.35284	0.00275639	1.16172	0.0964943	1.0419	0.301978
P20065	TYB4_MOUSE	Thymosin beta-4 (T beta 4) [Cleaved into: Hematopoietic system regulatory peptide (Seraspenide)]	28.2445	28.6429	28.4851	28.4467	29.7573	29.585	29.2737	29.7079	28.1945	28.5146	28.1464	28.3686	29.3598	29.5012	29.2554	29.5051	28.6715	28.6928	28.4765	28.6217	29.9909	29.5809	29.8419	29.6588	28.5305	28.8477	28.4717	28.8153	30.0447	30.0533	29.9914	29.7393	1.11446	0.142526	1.13621	0.23711	0.879261	0.160875	0.96066	0.655193
P20108	PRDX3_MOUSE	Thioredoxin-dependent peroxide reductase, mitochondrial (EC 1.11.1.15) (Antioxidant protein 1) (AOP-1) (PRX III) (Perioredoxin-3) (Protein MER5)	30.8317	30.8165	30.6677	30.7738	30.9636	30.9276	30.9628	30.8246	30.9329	30.736	30.7824	30.7824	31.1146	30.8783	30.9555	30.8692	30.7729	30.7718	30.7193	30.7495	30.9806	31.0362	31.0323	30.7038	30.6841	30.7175	30.7756	30.8549	30.9381	30.7514	30.8743	30.7875	0.986065	0.643964	1.01663	0.835297	1.07537	0.305848	0.995882	0.909986
P20152	VIME_MOUSE	Vimentin	29.6748	29.6837	29.4222	29.9062	29.5567	30.6664	30.6102	30.2298	30.1369	29.8765	30.0071	29.5599	31.186	30.47	30.6944	30.3601	29.8338	29.874	30.0364	30.2058	30.9732	30.7485	30.6382	30.7203	29.7971	29.1274	30.0071	29.9287	30.6896	30.5435	30.5704	30.3902	1.24253	0.051712	1.36352	0.106086	1.1673	0.0573419	1.18233	0.257716
P20352	TF_MOUSE	Tissue factor (TF) (Coagulation factor III) (CD antigen CD142)	25.9532	25.9563	25.8553	25.8213	25.9476	25.9485	26.0284	26.1483	25.952	25.8169	26.0019	25.8565	26.1916	26.2879	26.032	25.7179	26.0094	25.923	26.0173	25.8051	26.3022	26.3671	26.5392	26.0765	25.8441	25.7634	25.8933	25.6922	25.9637	26.1216	25.8037	26.0385	1.03059	0.509343	1.23982	0.0295995	1.26941	0.0274224	1.10263	0.0786666
P20357	MTAP2_MOUSE	Microtubule-associated protein 2 (MAP-2)	34.0935	34.1042	34.0485	34.1	33.9963	34.1814	33.9975	33.9577	34.0674	34.1388	34.0539	34.0757	34.1461	34.3025	34.0481	34.0145	34.0632	34.1215	34.0916	34.1462	34.0971	34.0548	34.4813	34.0803	34.0307	34.0212	34.0296	33.9979	33.7828	33.9257	34.0189	33.8813	1.01342	0.422205	1.11237	0.246792	1.21831	0.0495777	1.06147	0.00463781
P20444	KPCA_MOUSE	Protein kinase C alpha type (PKC-A) (PKC-alpha) (EC 2.7.11.13)	28.582	28.6295	28.5434	28.6217	29.1568	29.2325	29.1156	29.3842	28.2912	28.5401	28.4585	28.5258	28.7915	29.1265	29.2299	29.212	28.8444	28.6994	28.7641	28.5896	29.0688	29.3161	29.1857	29.2686	28.8152	28.9093	28.7739	28.6014	29.3619	29.4606	29.5219	29.4545	1.09645	0.0636009	0.990933	0.881536	0.847891	0.00915168	0.964721	0.569014
P20917	MAG_MOUSE	Myelin-associated glycoprotein (Siglec-4a)	29.1509	29.1535	29.2591	29.276	31.4059	31.2153	31.4619	31.4061	29.1402	29.2685	29.0843	29.4269	31.5874	31.0057	31.223	31.4013	29.6622	29.1265	28.8592	28.9175	31.7198	31.4656	31.4628	31.1862	29.3203	30.1199	29.6343	29.358	31.4801	31.4087	31.5629	31.3923	0.977422	0.725043	1.06853	0.504474	1.00578	0.984282	0.723421	0.122386
P20918	PLMN_MOUSE	Plasminogen (EC 3.4.21.7) [Cleaved into: Plasmin heavy chain A; Activation peptide; Angiostatin; Plasmin heavy chain A, short form; Plasmin light chain B]	23.3234	24.1769	22.5057	22.93	22.5742	24.2063	22.5946	22.6677	23.9925	23.5095	24.1232	22.7695	23.4889	22.6742	22.8184	23.3408	22.4626	22.7307	23.2115	23.0656	23.1442	22.8934	22.3368	23.206	23.159	22.8337	23.1813	23.4097	23.25	22.3524	22.5077	23.1539	0.719491	0.387994	0.829981	0.803928	1.04596	0.801135	0.832945	0.225231
P21107	TPM3_MOUSE	Tropomyosin alpha-3 chain (Gamma-tropomyosin) (Tropomyosin-3)	28.8704	29.0221	29.0385	28.9651	29.2323	29.2988	29.1465	29.1577	29.047	29.0895	28.9648	28.9396	29.2898	29.2804	29.2211	29.2037	28.9209	28.9782	29.0528	28.9881	28.9828	29.1684	29.1868	29.4878	28.9484	29.0794	29.0078	28.9581	29.1933	29.325	29.339	29.0731	1.00715	0.821286	1.00546	0.983506	0.987183	0.837021	0.990615	0.750754
P21126	UBL4A_MOUSE	Ubiquitin-like protein 4A (Ubiquitin-like protein GDX)	25.1189	24.8106	25.1688	25.0337	24.9549	25.1622	25.1786	24.8647	25.0158	25.2064	25.1652	25.1336	25.156	25.1705	24.9347	24.8381	25.1916	25.1009	25.0878	25.2328	25.3307	25.0455	25.3949	25.0156	25.2317	25.0848	25.1653	25.1168	24.7438	24.8991	25.3811	24.9682	1.08311	0.214557	1.11741	0.254075	1.13951	0.279464	1.00265	0.942049
P21278	GNA11_MOUSE	Guanine nucleotide-binding protein subunit alpha-11 (G alpha-11) (G-protein subunit alpha-11)	28.5045	28.4448	28.3941	28.6277	28.6674	28.8629	28.843	28.7713	28.5577	28.3843	28.4795	28.6068	28.7832	28.8736	28.7682	28.853	28.8214	28.6698	28.7969	28.6909	29.0491	28.8444	29.3215	28.5235	28.4987	28.3761	28.4449	28.5093	28.6884	28.5524	29.0314	28.8101	1.18986	0.00707834	1.1294	0.426378	1.13469	0.436072	1.22094	0.00103258
P21279	GNAQ_MOUSE	Guanine nucleotide-binding protein G(q) subunit alpha (Guanine nucleotide-binding protein alpha-q)	29.2788	29.2328	29.2928	29.2017	29.7077	29.798	29.7273	29.8964	29.3184	29.3229	29.2963	29.3109	29.8603	29.8472	29.7838	29.813	29.3566	29.2834	29.2506	29.2948	29.9018	29.7693	30.1403	29.6509	29.1558	29.0444	29.1738	29.2233	29.581	29.5581	29.8856	29.7232	1.0316	0.192429	1.06653	0.490234	1.13616	0.21656	1.10655	0.015295
P21447	MDR1A_MOUSE	Multidrug resistance protein 1A (EC 7.6.2.2) (ATP-binding cassette sub-family B member 1A) (MDR1A) (Multidrug resistance protein 3) (P-glycoprotein 3)	24.621	24.7432	24.3283	24.6639	24.0303	24.538	24.1594	24.2481	25.3911	24.3927	24.598	24.9898	24.29	24.3246	24.3697	24.2336	24.5928	24.4877	24.6329	24.5141	24.1526	24.2926	24.0547	24.5156	24.8412	24.4946	24.7209	24.3162	24.345	24.0286	24.1281	23.8977	0.973132	0.750096	1.00563	0.948479	1.11358	0.305331	0.966414	0.775262
P21460	CYTC_MOUSE	Cystatin-C (Cystatin-3)	28.2931	27.9943	28.3559	28.2577	28.0218	27.995	28.1223	28.0535	28.3708	28.5448	28.3105	28.2529	28.5295	28.4879	28.2433	28.2155	28.4457	28.4624	28.452	28.4905	28.5991	28.3471	28.9801	28.4974	28.4062	28.4825	28.4398	28.2903	28.2366	28.3882	28.3616	28.2701	1.17374	0.0253088	1.49132	0.0067439	1.23973	0.081912	1.03983	0.220259
P21550	ENOB_MOUSE	Beta-enolase (EC 4.2.1.11) (2-phospho-D-glycerate hydro-lyase) (Enolase 3) (Muscle-specific enolase) (MSE) (Skeletal muscle enolase)	25.2951	25.2123	25.2988	24.8692	25.275	25.07	25.3968	25.007	25.2523	24.7568	25.037	24.8188	24.7816	24.6561	24.6868	24.8971	24.5694	24.7598	25.068	25.1213	25.4764	24.8579	25.0521	24.6671	24.7211	25.1261	24.9635	25.1565	25.3899	25.1317	25.3028	25.1052	0.822406	0.131328	0.901121	0.407764	0.875522	0.284007	0.929962	0.520269
P21614	VTDB_MOUSE	Vitamin D-binding protein (DBP) (VDB) (Gc-globulin) (Group-specific component)	26.7372	26.6536	26.5602	26.6569	26.7268	26.9909	26.7949	26.6673	26.9886	26.5068	26.6105	26.6313	26.6861	26.7353	26.7748	26.959	26.5695	26.5168	26.5466	26.4673	27.2138	26.7151	26.998	26.6894	26.6795	26.7335	26.821	26.5481	26.871	26.6766	26.8097	26.8422	0.915236	0.024141	1.08693	0.474834	1.08578	0.459378	0.886779	0.031836
P21619	LMNB2_MOUSE	Lamin-B2	28.31	28.4955	28.4976	28.4919	28.6919	28.7418	28.7296	28.6752	28.5899	28.5338	28.6103	28.3414	29.1217	28.7839	28.8646	28.6084	28.5659	28.5119	28.4544	28.5346	29.0973	28.8718	29.2086	28.876	28.5907	28.569	28.6201	28.4977	28.8513	28.9174	28.9646	28.6692	1.04706	0.238345	1.24046	0.0118171	1.12184	0.174886	0.964034	0.184112
P21661	NEC2_MOUSE	Neuroendocrine convertase 2 (NEC 2) (EC 3.4.21.94) (KEX2-like endoprotease 2) (Prohormone convertase 2) (Proprotein convertase 2) (PC2)	24.536	24.2796	24.3935	24.6072	23.687	24.0508	23.8248	23.906	24.7217	24.691	24.7652	24.4871	24.2211	24.25	24.2909	23.778	24.81	24.8642	24.7301	24.884	23.8814	24.1377	24.4544	23.5335	24.2225	24.0956	24.2314	24.6525	23.4605	23.1677	23.8388	23.7739	1.28675	0.00388537	1.12333	0.544225	1.37223	0.126629	1.42095	0.0061141
P21836	ACES_MOUSE	Acetylcholinesterase (AChE) (EC 3.1.1.7)	24.3944	24.173	24.0704	24.2845	24.0795	24.6742	24.303	24.2393	24.2407	24.1118	24.103	24.2678	24.3835	24.1834	24.3506	24.1826	24.1467	24.1033	24.2356	24.2408	24.3068	24.2243	24.8702	24.3809	24.2846	23.8419	24.0572	24.6499	24.1019	24.2483	24.3202	24.1902	0.96404	0.552159	1.09252	0.550179	1.19027	0.18103	0.96115	0.883886
P21956	MFGM_MOUSE	Lactadherin (MFGM) (Milk fat globule-EGF factor 8) (MFG-E8) (SED1) (Sperm surface protein SP47) (MP47)	22.7027	22.3977	22.2379	23.134	22.6329	22.8457	22.7704	22.2151	22.4092	22.8226	22.6754	22.5239	22.8031	22.1587	22.1765	21.7519	22.9335	21.6225	22.7874	22.106	22.1484	22.3194	22.1621	22.4244	22.8112	22.2201	22.9447	22.7634	22.407	22.5238	21.9538	21.8492	0.867552	0.508262	0.775156	0.0639488	1.03977	0.6694	0.838011	0.385629
P21981	TGM2_MOUSE	Protein-glutamine gamma-glutamyltransferase 2 (EC 2.3.2.13) (Tissue transglutaminase) (Transglutaminase C) (TG(C)) (TGC) (TGase C) (Transglutaminase-2) (TGase-2)	24.7931	24.5866	24.4201	24.5223	24.0805	24.3503	24.2842	23.8774	24.7058	24.6765	24.7493	24.7762	24.5229	24.2779	24.6631	24.377	24.5542	24.6223	24.8818	25.0056	24.4327	24.524	24.3676	24.2892	24.7205	24.4617	24.877	24.6381	24.4275	24.0665	24.2646	24.2258	1.14133	0.211205	1.18608	0.0736541	1.11278	0.128609	1.06863	0.529037
P21995	EMB_MOUSE	Embigin (Teratocarcinoma glycoprotein Gp-70)	25.6103	25.5528	25.738	25.5911	25.7925	25.7979	25.9389	25.7676	25.8627	25.7402	25.7665	25.5434	25.9603	25.8319	25.7482	25.8589	25.948	25.7338	25.8883	25.7491	26.0845	25.8414	26.2631	25.487	25.8421	25.9369	25.7788	25.7363	25.9213	25.7449	25.8584	25.7023	1.15502	0.0204171	1.08801	0.602215	1.10049	0.54556	1.00496	0.929985
P22315	HEMH_MOUSE	Ferrochelatase, mitochondrial (EC 4.99.1.1) (Heme synthase) (Protoheme ferro-lyase)	28.6226	28.3898	28.539	28.671	28.7078	28.5783	28.8251	28.6506	28.5535	28.444	28.5555	28.7939	28.7438	28.7473	28.7043	28.7337	28.7757	28.6287	28.8142	28.5832	28.7518	28.8884	29.0224	28.2988	28.5744	28.7534	28.6175	28.769	28.5458	28.6309	28.7932	28.7289	1.10513	0.132366	1.05079	0.773397	1.06215	0.706869	1.01582	0.77806
P22599	A1AT2_MOUSE	Alpha-1-antitrypsin 1-2 (AAT) (Alpha-1 protease inhibitor 2) (Alpha-1-antiproteinase) (Serine protease inhibitor 1-2) (Serine protease inhibitor A1b) (Serpin A1b)	26.1513	26.015	26.361	26.166	26.297	26.3277	26.4209	26.2362	26.2224	26.3148	26.0822	26.3326	26.367	26.2829	26.2413	26.148	26.2366	26.3682	26.3105	26.4465	26.5713	26.5264	26.7055	25.9483	26.4748	26.5068	26.2846	26.2321	26.2953	26.263	26.5388	26.2883	1.12027	0.0935195	1.10427	0.520157	1.08245	0.628493	0.974741	0.689733
P22682	CBL_MOUSE	E3 ubiquitin-protein ligase CBL (EC 2.3.2.27) (Casitas B-lineage lymphoma proto-oncogene) (Proto-oncogene c-Cbl) (RING-type E3 ubiquitin transferase CBL) (Signal transduction protein CBL)	25.2465	25.3126	25.1841	25.1388	25.4128	25.346	25.2547	25.5257	25.1709	25.2691	25.3723	25.2949	25.5764	25.591	25.5695	25.5159	25.2368	25.215	25.2302	25.1837	25.4519	25.5624	25.8251	25.6648	25.172	25.085	25.175	25.3007	25.4481	25.6283	25.6276	25.4493	0.996274	0.922111	1.18463	0.0485407	1.06549	0.390182	1.02194	0.496597
P22723	GBRG2_MOUSE	Gamma-aminobutyric acid receptor subunit gamma-2 (GABA(A) receptor subunit gamma-2)	25.2192	25.2043	25.2447	25.3022	24.9342	24.8463	24.7949	24.9563	25.1985	25.0766	25.1871	25.4688	24.923	24.935	24.8045	24.7398	25.5155	25.1949	25.2626	25.0239	24.3984	25.074	24.5504	24.6105	25.3263	25.5009	25.2927	25.4374	25.0079	24.8726	24.831	24.931	1.0119	0.951432	0.868714	0.185922	0.852142	0.144723	0.912812	0.260773
P22892	AP1G1_MOUSE	AP-1 complex subunit gamma-1 (Adaptor protein complex AP-1 subunit gamma-1) (Adaptor-related protein complex 1 subunit gamma-1) (Clathrin assembly protein complex 1 gamma-1 large chain) (Gamma-adaptin) (Gamma1-adaptin) (Golgi adaptor HA1/AP1 adaptin subunit gamma-1)	28.1691	28.2477	28.1987	28.204	27.984	27.9576	27.8303	28.0641	28.2467	28.1289	28.0798	28.1675	27.7269	27.7847	27.9421	27.9233	28.2904	28.3275	28.2554	28.2536	28.1551	28.0317	28.085	27.7632	28.2856	28.4774	28.296	28.4552	28.2039	28.0144	27.9625	28.06	1.05474	0.0179292	1.03867	0.631158	0.968016	0.625699	0.933551	0.12209
P22933	GBRD_MOUSE	Gamma-aminobutyric acid receptor subunit delta (GABA(A) receptor subunit delta)	23.0644	23.3421	22.8982	23.5497	22.3094	22.4241	21.5953	22.0912	23.244	23.2179	23.6751	23.4942	22.3073	22.0048	21.6898	21.7708	23.8125	23.3633	23.2865	23.0215	22.58	22.4328	22.3094	21.4418	23.4635	23.7239	23.3052	23.5923	22.8198	21.7157	22.0064	22.4322	1.12069	0.499498	1.08212	0.79382	0.964171	0.886286	0.914025	0.452697
P23116	EIF3A_MOUSE	Eukaryotic translation initiation factor 3 subunit A (eIF3a) (Centrosomin) (Eukaryotic translation initiation factor 3 subunit 10) (eIF-3-theta) (eIF3 p167) (eIF3 p180) (eIF3 p185) (p162)	28.6808	28.6791	28.7254	28.8192	28.6179	28.6776	28.7098	28.6478	28.735	28.7636	28.768	28.683	28.8454	28.752	28.6509	28.7079	28.8399	28.7865	28.8058	28.9122	28.9037	28.7592	29.014	28.4169	28.831	28.8138	28.7989	28.7308	28.7473	28.551	28.7832	28.6086	1.07897	0.0427434	1.09177	0.433458	1.08272	0.501178	1.03012	0.273921
P23198	CBX3_MOUSE	Chromobox protein homolog 3 (Heterochromatin protein 1 homolog gamma) (HP1 gamma) (M32) (Modifier 2 protein)	25.1924	24.805	25.2207	25.0104	25.1843	25.1014	25.1441	24.8139	25.1247	25.2315	25.0585	25.2243	25.6603	25.3379	25.0893	25.1029	25.0522	24.9554	25.1095	25.1521	25.3722	25.3343	25.6697	25.2759	24.8663	25.2337	24.8508	25.0967	25.1242	24.9444	25.1658	25.0021	1.00181	0.926248	1.2775	0.0274546	1.28291	0.0132424	1.03401	0.607012
P23242	CXA1_MOUSE	Gap junction alpha-1 protein (Connexin-43) (Cx43) (Gap junction 43 kDa heart protein)	29.7755	30.0055	29.8549	29.7683	30.4836	30.7117	30.6683	30.5394	29.9156	29.9717	30.0443	29.9147	30.7884	30.7108	30.7725	30.5662	29.9077	29.8365	29.8923	29.7986	30.9584	30.7811	31.1866	30.9733	29.8814	29.7187	30.0133	29.7413	30.778	30.8223	30.8639	30.6713	1.00358	0.902927	1.29982	0.00909354	1.14584	0.0851987	1.01104	0.792135
P23492	PNPH_MOUSE	Purine nucleoside phosphorylase (PNP) (EC 2.4.2.1) (Inosine phosphorylase) (Inosine-guanosine phosphorylase)	28.168	28.1896	28.0253	28.1312	28.0692	27.8219	28.2697	28.2642	28.4874	28.0986	28.1736	28.2944	28.0469	28.143	28.0257	28.2524	27.8716	27.8281	27.9024	27.8075	28.2895	28.1897	28.1792	27.8984	27.9432	27.9118	27.8716	27.89	28.3493	28.0715	27.9623	28.1384	0.82532	0.00061385	1.02015	0.815339	1.0062	0.942471	0.964913	0.0968826
P23506	PIMT_MOUSE	Protein-L-isoaspartate(D-aspartate) O-methyltransferase (PIMT) (EC 2.1.1.77) (L-isoaspartyl protein carboxyl methyltransferase) (Protein L-isoaspartyl/D-aspartyl methyltransferase) (Protein-beta-aspartate methyltransferase)	29.8691	29.7793	29.7753	29.8711	29.9401	29.7829	29.8565	29.8002	29.9618	29.6834	29.7946	29.9248	29.8644	29.7274	29.7915	29.8474	29.9998	29.9016	29.9923	29.8386	29.8329	29.905	29.8421	29.6013	29.9172	30.1385	29.9829	29.9669	29.8824	29.8572	29.9642	29.8304	1.07936	0.0588241	0.968338	0.535269	0.943042	0.270096	0.953189	0.308865
P23591	FCL_MOUSE	GDP-L-fucose synthase (EC 1.1.1.271) (GDP-4-keto-6-deoxy-D-mannose-3,5-epimerase-4-reductase) (Protein FX) (Red cell NADP(H)-binding protein) (Transplantation antigen P35B) (Tum-P35B antigen)	24.0049	24.1244	23.7684	23.7814	23.7339	23.4879	23.8579	23.9615	23.811	23.7468	23.7876	24.0503	23.5803	23.3422	23.6442	23.5074	23.5698	23.9555	24.2271	24.0222	23.926	23.6197	24.2226	23.5858	24.1047	23.9779	24.133	24.0236	23.6795	23.6725	23.5578	23.6575	1.02452	0.888008	1.06531	0.680237	1.16433	0.242739	0.934012	0.444468
P23780	BGAL_MOUSE	Beta-galactosidase (EC 3.2.1.23) (Acid beta-galactosidase) (Lactase)	26.3128	26.1196	26.0908	26.3321	25.9204	25.789	26.0266	26.169	26.1151	25.8528	26.2211	26.2836	26.1551	25.9687	26.0742	25.9869	26.3308	26.369	26.3264	26.1068	26.0295	26.2462	26.3828	25.7965	26.1285	26.2711	26.158	26.2063	26.0762	25.7095	25.9862	25.9559	1.04892	0.45418	1.10777	0.399059	1.14271	0.272236	1.06797	0.219085
P23818	GRIA1_MOUSE	Glutamate receptor 1 (GluR-1) (AMPA-selective glutamate receptor 1) (GluR-A) (GluR-K1) (Glutamate receptor ionotropic, AMPA 1) (GluA1)	28.2765	28.291	28.3496	28.4387	30.4449	30.4369	30.3289	30.616	28.443	28.1577	28.2572	28.4881	30.0505	30.5272	30.4044	30.5627	28.5142	28.5211	28.5063	28.5505	30.6452	30.2983	30.6338	30.176	28.307	28.4008	28.4887	28.5366	30.4263	30.3271	30.6698	30.6105	1.13503	0.00288478	0.994811	0.8946	0.957855	0.641455	1.06231	0.132158
P23819	GRIA2_MOUSE	Glutamate receptor 2 (GluR-2) (AMPA-selective glutamate receptor 2) (GluR-B) (GluR-K2) (Glutamate receptor ionotropic, AMPA 2) (GluA2)	30.7694	30.8088	30.671	30.904	31.2835	31.3272	31.2419	31.4141	30.8199	30.7261	30.7592	30.8219	31.0346	31.3539	31.1962	31.3526	30.948	30.9007	30.8788	30.7624	31.3851	31.2188	31.5072	30.9948	30.8456	30.8859	30.7538	30.9251	31.1912	31.0842	31.2809	31.2969	1.05948	0.225346	0.980096	0.742791	1.0521	0.621107	1.01401	0.724973
P23927	CRYAB_MOUSE	Alpha-crystallin B chain (Alpha(B)-crystallin) (P23)	26.9777	26.8572	26.8823	27.1411	28.8847	28.6232	28.8202	28.8899	26.7835	27.1315	27.3935	27.1084	28.975	28.5508	29.4105	28.7695	26.938	26.538	26.3983	26.3455	28.6478	28.5553	28.5082	28.0965	26.7227	27.5877	27.0671	26.8925	28.404	28.5387	28.7748	28.5492	0.760761	0.0330257	0.789071	0.0422034	0.929029	0.456548	0.691989	0.0675166
P23953	EST1C_MOUSE	Carboxylesterase 1C (EC 3.1.1.1) (Liver carboxylesterase N) (Lung surfactant convertase) (PES-N)	22.659	22.7216	22.8271	22.857	22.1072	22.2144	22.3889	22.2779	22.8383	22.7582	22.5046	22.4191	21.6382	21.3624	22.3853	22.6435	21.267	21.8705	21.7915	22.1052	22.7305	21.1941	22.1532	21.4116	22.1001	22.137	22.0748	22.1262	21.8589	21.3072	21.8596	21.8328	0.507353	0.00149604	0.842213	0.334234	1.20611	0.690609	0.800924	0.0952541
P24270	CATA_MOUSE	Catalase (EC 1.11.1.6)	26.4394	26.5361	26.406	26.4378	26.6967	26.6276	26.9178	26.6726	26.579	26.4531	26.3737	26.3883	26.9318	26.7804	26.63	26.7827	26.591	26.6088	26.724	26.9756	26.9532	26.8993	26.8317	26.7543	26.4905	26.4414	26.6128	26.7252	26.6972	26.4764	26.9555	26.6931	1.21217	0.0272059	1.09312	0.142684	1.10648	0.199936	1.11848	0.199445
P24288	BCAT1_MOUSE	Branched-chain-amino-acid aminotransferase, cytosolic (BCAT(c)) (EC 2.6.1.42) (Protein ECA39)	28.0576	28.0978	27.7752	27.9334	28.4531	28.3438	28.2327	28.4216	27.9642	27.9511	28.2755	27.8689	28.5198	28.302	28.6386	28.2866	28.102	28.0184	27.9423	27.8912	28.513	28.4444	28.5644	28.2546	28.0657	28.465	28.1289	28.1597	28.6365	28.6101	28.4702	28.3555	1.01344	0.802557	1.05962	0.368539	0.950235	0.462116	0.856999	0.0739388
P24369	PPIB_MOUSE	Peptidyl-prolyl cis-trans isomerase B (PPIase B) (EC 5.2.1.8) (CYP-S1) (Cyclophilin B) (Rotamase B) (S-cyclophilin) (SCYLP)	28.7987	28.755	28.785	28.942	29.0539	29.2198	29.2436	29.194	29.116	29.0628	29.1015	28.5662	29.4789	29.4921	29.279	28.9836	29.1561	29.1364	29.1806	29.3181	29.5344	29.38	29.7359	29.1713	29.1043	29.0159	29.0977	29.0461	29.3841	29.1628	29.4486	29.2638	1.29916	0.00065536	1.22306	0.0712105	1.11047	0.338931	1.09666	0.0291833
P24452	CAPG_MOUSE	Macrophage-capping protein (Actin regulatory protein CAP-G) (Actin-capping protein GCAP39) (Myc basic motif homolog 1)	29.1154	28.9926	28.9857	28.971	29.2031	28.6813	28.6223	29.2367	28.9628	28.82	28.9832	28.9873	27.5528	27.8013	28.6581	28.6736	29.8497	29.8758	29.8949	29.9007	29.8438	29.5151	29.4521	29.0763	29.7533	29.9644	29.7588	29.9894	29.3228	29.3056	29.7117	29.6483	1.8189	3.06e-07	1.44741	0.0567505	0.992006	0.898547	1.00675	0.838657
P24472	GSTA4_MOUSE	Glutathione S-transferase A4 (EC 2.5.1.18) (GST A4-4) (GSTA4-4) (GST class-alpha member 4) (Glutathione S-transferase 5.7) (GST 5.7)	28.7643	28.7217	29.0075	29.0378	29.3414	29.3877	29.4903	29.342	29.0699	29.0272	28.7853	28.813	29.3804	29.3645	29.2474	29.262	29.0138	29.0325	29.0656	29.0802	29.4494	29.332	29.7552	28.9851	28.9578	28.6715	28.922	28.9098	29.1646	29.0318	29.3405	29.1054	1.11616	0.0932085	1.01034	0.953381	1.18208	0.248963	1.13182	0.03453
P24527	LKHA4_MOUSE	Leukotriene A-4 hydrolase (LTA-4 hydrolase) (EC 3.3.2.6) (Leukotriene A(4) hydrolase)	29.6474	29.6936	29.7517	29.7217	29.6961	29.8575	29.8081	29.76	29.7241	29.7292	29.7978	29.7666	29.9421	29.8862	29.8522	29.8082	29.6655	29.6337	29.6596	29.6384	29.813	29.6429	29.9264	29.3663	29.5266	29.678	29.569	29.6164	29.7327	29.6175	29.6535	29.5644	0.962783	0.0605063	0.946404	0.488904	1.04166	0.734006	1.03583	0.172258
P24547	IMDH2_MOUSE	Inosine-5'-monophosphate dehydrogenase 2 (IMP dehydrogenase 2) (IMPD 2) (IMPDH 2) (EC 1.1.1.205) (IMPDH-II)	24.7618	24.482	24.6242	24.7374	25.0451	25.0346	25.18	25.0587	24.8845	24.7134	24.8245	24.791	25.3325	25.0518	25.227	25.2088	24.6846	24.7287	24.5228	24.8041	25.1939	25.2443	25.3555	24.8579	24.6336	24.557	24.8907	24.6399	24.9135	24.9079	25.2115	25.0953	1.02324	0.712712	1.06701	0.486469	1.09931	0.353745	1.00189	0.961434
P24549	AL1A1_MOUSE	Retinal dehydrogenase 1 (RALDH 1) (RalDH1) (EC 1.2.1.-) (EC 1.2.1.36) (ALDH-E1) (ALHDII) (Aldehyde dehydrogenase family 1 member A1) (Aldehyde dehydrogenase, cytosolic)	29.0515	28.8888	29.0779	28.9964	29.3733	29.2097	29.372	29.2951	29.0566	29.1784	29.2391	29.1075	29.3792	29.1264	29.3295	29.2729	29.1892	28.961	29.0725	28.9314	29.6162	29.2982	29.5726	28.6936	29.0561	28.9884	29.0033	28.9516	29.4351	29.0983	29.5431	29.2848	1.02575	0.645793	1.01717	0.938484	0.99225	0.85295	1.02938	0.559417
P24638	PPAL_MOUSE	Lysosomal acid phosphatase (LAP) (EC 3.1.3.2)	25.1194	24.9473	24.8599	24.8821	25.1566	25.2824	25.2144	25.1959	24.6893	24.739	24.8738	25.159	25.0714	24.9302	25.1381	25.1776	25.1401	25.113	25.0041	25.2484	25.0078	25.5566	24.9686	25.1318	24.9162	25.2854	24.9556	25.2701	25.2259	25.2808	25.2193	24.9436	1.12753	0.0650232	0.981392	0.748088	1.00889	0.993963	1.00836	0.865964
P24668	MPRD_MOUSE	Cation-dependent mannose-6-phosphate receptor (CD Man-6-P receptor) (CD-MPR) (46 kDa mannose 6-phosphate receptor) (MPR 46)	26.0612	26.1922	26.1397	26.0521	25.9599	26.0217	26.0933	26.029	26.118	26.1171	25.9751	26.0278	26.2983	26.2646	26.2545	26.004	26.1116	26.0157	25.922	26.1142	26.4057	25.9336	26.3302	25.9316	26.1194	25.9945	26.0654	25.8453	25.8505	25.9074	26.0784	25.896	0.953035	0.260358	1.10206	0.374243	1.17379	0.161759	1.02335	0.659418
P25444	RS2_MOUSE	40S ribosomal protein S2 (40S ribosomal protein S4) (Protein LLRep3)	29.0026	28.8571	29.071	29.0245	28.8601	28.9559	29.0458	28.972	28.9831	29.0276	29.0559	29.0651	29.1909	29.1255	29.0354	28.9228	29.1338	29.0619	29.024	29.1163	29.1478	29.1476	29.4195	28.7594	29.0822	29.0866	28.9739	29.0566	28.8912	28.8547	29.1567	28.9122	1.06709	0.120249	1.1308	0.299581	1.13179	0.320108	1.02395	0.382856
P25911	LYN_MOUSE	Tyrosine-protein kinase Lyn (EC 2.7.10.2) (V-yes-1 Yamaguchi sarcoma viral related oncogene homolog) (p53Lyn) (p56Lyn)	23.035	23.4093	22.6429	22.7251	23.4358	23.6009	23.4199	23.5854	22.5212	22.9627	22.774	23.0225	24.0491	23.4525	23.6696	23.8065	23.026	22.8806	23.2497	22.9421	24.2792	23.3749	23.4796	23.0057	23.0804	22.9832	23.3881	23.2916	24.1058	23.6303	23.6328	23.3857	1.03246	0.721959	1.07263	0.931661	0.933653	0.634805	0.892969	0.238956
P25976	UBF1_MOUSE	Nucleolar transcription factor 1 (Upstream-binding factor 1) (UBF-1)	24.4207	24.1989	24.3633	24.3717	24.3589	24.5308	24.5256	24.4105	24.5313	24.0933	24.6546	24.4996	24.7579	24.2758	24.5108	24.3486	24.523	24.3885	24.5992	24.5041	24.6857	24.6176	24.917	24.2782	24.5537	24.4553	24.6263	24.4827	24.5468	24.5156	24.7581	24.3117	1.12088	0.0441336	1.13606	0.271274	1.07229	0.589108	0.982569	0.672373
P26039	TLN1_MOUSE	Talin-1	28.2889	28.1222	28.1137	28.1314	27.9166	28.1071	28.1208	27.7771	28.4548	28.1851	28.3175	28.3114	28.1538	27.8184	27.9943	28.0264	28.2681	28.1744	28.3376	28.2156	28.4001	28.1472	28.0837	28.1174	28.1419	28.0558	28.268	28.2043	28.1512	27.8705	27.9188	27.9457	1.06022	0.171232	1.15294	0.107806	1.16237	0.0638793	1.05748	0.205422
P26040	EZRI_MOUSE	Ezrin (Cytovillin) (Villin-2) (p81)	28.6255	28.5523	28.4946	28.4577	28.67	28.5392	28.6517	28.4318	28.6737	28.6237	28.7102	28.5911	28.6845	28.5885	28.5389	28.4086	28.4754	28.4871	28.4667	28.3657	28.6812	28.4623	28.6054	28.3655	28.4943	28.5067	28.4103	28.5009	28.4585	28.3035	28.5183	28.4738	0.943181	0.118809	0.970937	0.637279	1.0666	0.329499	0.980057	0.446787
P26041	MOES_MOUSE	Moesin (Membrane-organizing extension spike protein)	27.2486	27.2429	27.1321	27.1261	27.1686	27.3191	27.3048	27.1129	27.1512	27.2782	27.1916	27.0747	27.7507	27.2917	27.2292	27.1655	27.3218	27.1994	27.297	27.4053	27.5214	27.4002	27.5079	27.3764	27.2789	27.2639	27.4008	27.2584	27.3483	27.3703	27.3482	27.1528	1.08606	0.0713944	1.16784	0.011577	1.10597	0.0587102	1.0042	0.924016
P26043	RADI_MOUSE	Radixin (ESP10)	26.9928	26.919	27.0498	27.052	27.6508	27.677	27.7162	27.5603	27.1931	26.9541	26.9948	27.0852	27.7934	27.4815	27.8157	27.6504	26.9671	26.9375	26.8267	26.8255	27.7563	27.6298	27.8019	27.6393	26.8509	26.8744	26.9977	26.9936	27.6661	27.6613	27.5861	27.5518	0.924144	0.0563137	1.03993	0.342755	1.06552	0.128053	0.97259	0.483253
P26048	GBRA2_MOUSE	Gamma-aminobutyric acid receptor subunit alpha-2 (GABA(A) receptor subunit alpha-2)	25.8684	25.8305	26.0519	26.077	26.3996	26.7584	26.7238	26.5554	25.8834	25.5869	25.9739	25.9219	26.136	26.7279	26.6528	26.6084	24.6361	26.2462	26.0914	26.2003	25.2073	26.5685	26.9002	26.5293	25.423	25.5541	25.6738	26.0695	25.9525	26.4568	26.4829	26.5852	0.973164	0.691365	0.875714	0.452098	1.02516	0.870504	1.16531	0.792104
P26049	GBRA3_MOUSE	Gamma-aminobutyric acid receptor subunit alpha-3 (GABA(A) receptor subunit alpha-3)	25.2974	25.1821	25.2153	25.5129	23.2896	23.3833	23.4848	23.2252	25.3832	25.0926	24.9964	25.4185	23.464	23.3403	23.2455	23.2522	25.8462	25.4554	25.3212	25.5813	24.0948	24.0041	24.1032	23.2036	25.3389	25.3683	25.4922	25.6457	23.7937	23.3999	23.3812	22.8598	1.19452	0.113006	1.46052	0.0650787	1.41398	0.139644	1.07017	0.521325
P26231	CTNA1_MOUSE	Catenin alpha-1 (102 kDa cadherin-associated protein) (Alpha E-catenin) (CAP102)	26.7047	26.5786	26.6767	26.8498	26.5986	26.5504	26.53	26.5182	26.8704	26.7652	26.7625	26.6494	26.3947	26.5142	26.7378	26.6855	26.6789	26.6667	26.7946	26.7332	26.6293	26.6151	26.5517	26.3062	26.6479	26.673	26.7586	26.7048	26.5766	26.5652	26.6245	26.6981	1.0094	0.809798	0.987348	0.768769	0.942279	0.305995	1.01579	0.57625
P26339	CMGA_MOUSE	Chromogranin-A (CgA) [Cleaved into: Pancreastatin; Beta-granin; WE-14; Catestatin; GE-25; Serpinin-RRG; Serpinin (AL26); p-Glu serpinin precursor]	23.3412	23.5221	23.2686	23.173	23.0423	23.4173	23.4049	23.3562	23.6606	23.4739	23.3938	23.1045	23.85	23.7913	23.3332	23.4218	23.2241	23.2919	23.0157	24.3625	23.3219	23.2431	23.7893	23.7443	23.2046	22.7579	23.6283	23.3407	22.9776	23.0599	23.6304	23.4682	1.18661	0.652492	1.17464	0.235622	1.17722	0.298513	1.24207	0.520104
P26350	PTMA_MOUSE	Prothymosin alpha [Cleaved into: Prothymosin alpha, N-terminally processed; Thymosin alpha]	26.4609	27.4164	25.7603	25.9591	26.4507	27.1928	26.6694	27.5238	25.8667	26.1389	27.4387	26.7474	27.9031	28.0659	27.2414	26.436	25.6017	26.5481	24.8587	25.3076	26.8438	27.2508	27.1592	29.0233	24.9444	24.7047	24.8059	26.7659	26.1687	27.2933	25.1926	26.8692	0.56153	0.161827	1.79075	0.309539	2.43402	0.127963	1.08827	0.667228
P26369	U2AF2_MOUSE	Splicing factor U2AF 65 kDa subunit (U2 auxiliary factor 65 kDa subunit) (U2 snRNP auxiliary factor large subunit)	28.0724	28.035	28.0069	28.302	28.2153	28.1676	28.2439	28.1644	28.0589	28.0228	28.0179	28.0239	28.1791	28.0091	28.2859	28.3046	28.3448	28.0924	27.9793	28.2018	28.2093	28.2354	27.8309	27.863	28.0353	28.0568	28.1082	28.2276	28.1144	28.2893	28.2074	28.5088	1.03672	0.641294	0.90043	0.189849	0.846384	0.124632	1.0367	0.612161
P26443	DHE3_MOUSE	Glutamate dehydrogenase 1, mitochondrial (GDH 1) (EC 1.4.1.3)	33.2705	33.3729	33.3709	33.3222	33.3763	33.3986	33.4588	33.2414	33.4865	33.4906	33.4561	33.2725	33.5568	33.2792	33.3545	33.2876	33.3537	33.2353	33.2874	33.2037	33.3949	33.4094	33.6311	33.0285	33.257	33.2378	33.1648	33.1587	33.2789	33.2459	33.4349	33.1137	0.956889	0.167038	1.00752	0.983904	1.07836	0.515139	1.04677	0.163785
P26450	P85A_MOUSE	Phosphatidylinositol 3-kinase regulatory subunit alpha (PI3-kinase regulatory subunit alpha) (PI3K regulatory subunit alpha) (PtdIns-3-kinase regulatory subunit alpha) (Phosphatidylinositol 3-kinase 85 kDa regulatory subunit alpha) (PI3-kinase subunit p85-alpha) (PtdIns-3-kinase regulatory subunit p85-alpha)	21.7331	22.0554	21.9059	22.102	21.5514	21.6039	21.5764	21.1134	22.2068	21.5869	21.4691	21.835	21.4224	21.0984	21.6475	21.6673	22.0699	21.4794	22.0198	21.8869	21.1576	21.8506	20.6094	21.3573	21.7942	22.1409	22.1937	22.441	21.4543	21.3746	21.3712	21.3525	0.94969	0.6088	0.892806	0.469537	0.947616	0.595484	0.824252	0.190865
P26516	PSMD7_MOUSE	26S proteasome non-ATPase regulatory subunit 7 (26S proteasome regulatory subunit RPN8) (26S proteasome regulatory subunit S12) (Mov34 protein) (Proteasome subunit p40)	27.0775	27.1157	27.0345	27.1767	26.9518	27.1236	27.0982	27.09	26.9791	27.1368	27.0721	27.1218	27.2166	27.2049	27.0311	26.9677	27.2161	27.2234	27.1865	27.3121	27.2345	27.1961	27.3625	26.9524	27.2325	27.2602	27.2255	27.2459	27.1841	27.1275	27.1459	26.9536	1.09677	0.0165659	1.09163	0.247282	1.06324	0.434096	0.995984	0.824619
P26638	SYSC_MOUSE	Serine--tRNA ligase, cytoplasmic (EC 6.1.1.11) (Seryl-tRNA synthetase) (SerRS) (Seryl-tRNA(Ser/Sec) synthetase)	29.7043	29.7615	29.8416	29.805	29.8486	29.8485	29.8377	29.7268	29.8791	29.9026	29.7962	29.6877	30.1189	29.783	29.8669	29.7994	29.945	29.8966	29.8304	29.8597	29.9177	29.9853	30.1254	29.6201	29.9418	30.042	29.7844	29.8398	29.8557	29.8313	29.9219	29.6757	1.07515	0.034659	1.07719	0.41552	1.07153	0.472153	0.984992	0.769076
P26645	MARCS_MOUSE	Myristoylated alanine-rich C-kinase substrate (MARCKS)	28.6097	28.9457	28.7176	28.5175	27.7397	27.9904	28.0791	27.82	28.4448	28.5445	28.4536	28.6271	28.3281	28.2638	27.9538	28.1064	28.4454	28.5789	28.4921	28.6669	28.385	27.8821	28.8243	28.6726	28.219	28.1059	28.4646	28.2321	27.8092	28.2989	27.9273	27.9852	0.896072	0.196246	1.48435	0.0525293	1.38179	0.109633	1.22004	0.0177895
P26883	FKB1A_MOUSE	Peptidyl-prolyl cis-trans isomerase FKBP1A (PPIase FKBP1A) (EC 5.2.1.8) (12 kDa FK506-binding protein) (12 kDa FKBP) (FKBP-12) (Calstabin-1) (FK506-binding protein 1A) (FKBP-1A) (Immunophilin FKBP12) (Rotamase)	30.6506	30.6811	30.7985	30.6999	31.1595	31.2309	31.13	31.2338	30.7141	30.8608	30.7636	30.5551	31.0799	31.2818	31.2936	31.2081	30.77	30.7507	30.806	30.8559	31.5794	31.0395	31.6318	31.1159	30.7252	30.6878	30.7244	30.6374	31.0817	31.1568	31.47	31.1729	1.06261	0.0669855	1.13036	0.363541	1.10023	0.515989	1.07332	0.0167096
P27545	CERS1_MOUSE	Ceramide synthase 1 (CerS1) (LAG1 longevity assurance homolog 1) (Longevity assurance gene 1 protein homolog 1) (Protein UOG-1)	24.9597	24.7714	24.7889	24.8172	24.9492	24.9768	24.9668	24.4147	24.6606	24.9328	24.7455	25.4176	24.8581	25.1785	25.0814	25.2008	25.1693	25.5116	25.4238	25.3929	25.4266	25.4983	25.6622	24.9739	25.5119	25.3926	25.3995	25.4993	25.134	25.0148	25.5119	25.2627	1.45758	0.00069042	1.48091	0.031321	1.12422	0.414082	0.951277	0.37335
P27546	MAP4_MOUSE	Microtubule-associated protein 4 (MAP-4)	29.0193	29.1648	29.0677	29.0366	29.8312	29.7858	29.8191	29.8628	29.1435	29.2127	29.204	29.1374	30.0849	30.0327	29.989	29.8755	29.134	29.0705	29.0616	29.0988	30.2387	29.8288	30.2508	30.1139	29.0877	29.0449	29.1011	29.0098	29.8483	29.8576	30.0241	29.8703	1.01276	0.617692	1.22495	0.0291476	1.16133	0.0988306	1.02115	0.294847
P27601	GNA13_MOUSE	Guanine nucleotide-binding protein subunit alpha-13 (G alpha-13) (G-protein subunit alpha-13)	28.2961	28.1575	28.3277	28.3582	28.5912	28.3448	28.5319	28.3784	28.4763	28.2452	28.2728	28.453	28.4292	28.2286	28.4037	28.4095	28.3378	28.1746	28.2844	28.2079	28.6126	28.5863	28.7444	28.0853	28.2676	28.3784	28.2916	28.3346	28.5116	28.4024	28.5102	28.3281	0.976531	0.58059	1.04423	0.780871	1.06256	0.664763	0.955231	0.181572
P27612	PLAP_MOUSE	Phospholipase A-2-activating protein (PLA2P) (PLAP)	27.7023	27.612	27.6473	27.7819	27.6457	27.7095	27.6323	27.7993	27.8085	27.6493	27.6356	27.6186	27.838	27.8432	27.779	27.75	27.7825	27.6328	27.5998	27.708	27.9977	27.7618	28.0301	27.5915	27.6534	27.644	27.6912	27.8762	27.7654	27.7403	27.7763	27.7331	0.996659	0.928793	1.11574	0.227077	1.07351	0.413509	0.974813	0.620744
P27659	RL3_MOUSE	60S ribosomal protein L3 (J1 protein)	28.3464	28.3172	28.4773	28.451	28.2401	28.3812	28.3839	28.2938	28.4495	28.4214	28.4246	28.3827	28.4764	28.3277	28.2803	28.2909	28.5151	28.4318	28.4264	28.5392	28.6267	28.441	28.734	28.2613	28.4187	28.5638	28.3789	28.3397	28.384	28.1892	28.44	28.216	1.05658	0.14943	1.14942	0.13303	1.16123	0.136016	1.03612	0.387297
P27671	RGRF1_MOUSE	Ras-specific guanine nucleotide-releasing factor 1 (Ras-GRF1) (CDC25Mm) (Guanine nucleotide-releasing protein) (GNRP) (Ras-specific nucleotide exchange factor CDC25)	27.0206	27.1228	27.0576	27.0885	27.7947	27.856	27.6197	27.7519	26.8128	27.0058	26.9946	26.8967	27.5192	27.4701	27.5113	27.6161	27.2988	26.9791	27.2735	26.9634	27.6483	27.7207	27.8931	27.7054	27.1696	27.2602	27.0475	27.0019	27.5965	27.6211	27.8761	27.6724	1.04566	0.569814	0.990808	0.856913	1.03455	0.564316	1.00968	0.937382
P27773	PDIA3_MOUSE	Protein disulfide-isomerase A3 (EC 5.3.4.1) (58 kDa glucose-regulated protein) (58 kDa microsomal protein) (p58) (Disulfide isomerase ER-60) (Endoplasmic reticulum resident protein 57) (ER protein 57) (ERp57) (Endoplasmic reticulum resident protein 60) (ER protein 60) (ERp60)	31.1545	31.0577	31.1243	31.1844	31.1077	31.1945	31.2187	31.0945	31.3159	31.2346	31.244	31.1362	31.3852	31.2325	31.2369	31.1383	31.1816	31.1843	31.1917	31.2905	31.3251	31.1425	31.4456	31.1193	31.1759	31.1331	31.1698	31.1254	31.1402	30.9958	31.1926	31.0802	1.05831	0.0732043	1.07892	0.258629	1.11758	0.128167	1.04359	0.0814305
P28028	BRAF_MOUSE	Serine/threonine-protein kinase B-raf (EC 2.7.11.1) (Proto-oncogene B-Raf)	26.3876	26.4678	26.4222	26.4187	26.8442	26.7211	26.6099	26.8433	26.4225	26.5364	26.546	26.4084	26.434	26.6806	26.8426	26.8289	26.548	26.4054	26.4348	26.4338	27.0113	26.6845	26.9592	26.4997	26.4489	26.5967	26.4578	26.5109	26.7776	26.8425	26.8894	26.7963	1.02257	0.411669	1.03208	0.805987	0.983695	0.7682	0.967113	0.339497
P28184	MT3_MOUSE	Metallothionein-3 (MT-3) (Growth inhibitory factor) (GIF) (Metallothionein-III) (MT-III)	28.9034	29.2895	29.0218	28.5698	29.045	29.7768	29.7487	29.6724	28.3852	29.0781	28.9665	28.9456	29.8427	29.8156	29.6698	29.3676	28.9919	29.0227	28.4801	28.7873	29.9822	29.5649	30.0398	30.0946	28.5797	28.1558	28.7071	27.4021	29.0385	29.6834	29.8231	29.8262	0.912051	0.542301	1.27039	0.139442	1.23825	0.192522	1.45683	0.10533
P28271	ACOC_MOUSE	Cytoplasmic aconitate hydratase (Aconitase) (EC 4.2.1.3) (Citrate hydro-lyase) (Iron regulatory protein 1) (IRP1) (Iron-responsive element-binding protein 1) (IRE-BP 1)	28.1054	28.0486	28.1293	28.2199	28.3483	28.1532	28.3703	28.2806	28.2057	28.096	28.2157	28.1782	28.4815	28.3158	28.3447	28.2741	28.3034	28.2343	28.3584	28.1449	28.4387	28.4695	28.6067	27.9709	28.2501	28.1943	28.1917	28.2335	28.3881	28.1871	28.643	28.2691	1.09833	0.0604247	1.07163	0.590726	1.00557	0.998306	1.03156	0.409154
P28352	APEX1_MOUSE	DNA-(apurinic or apyrimidinic site) lyase (EC 3.1.-.-) (EC 4.2.99.18) (APEX nuclease) (APEN) (Apurinic-apyrimidinic endonuclease 1) (AP endonuclease 1) (REF-1) (Redox factor-1) [Cleaved into: DNA-(apurinic or apyrimidinic site) lyase, mitochondrial]	26.367	26.4944	26.5363	26.4102	26.6564	26.7481	26.6277	26.5958	26.6018	26.4274	26.5914	26.5305	26.6988	26.7759	26.8456	26.685	26.4518	26.384	26.5001	26.5664	26.9289	26.6484	26.8253	26.7607	26.4446	26.3986	26.4534	26.4754	26.663	26.5426	26.8285	26.5699	1.01647	0.680535	1.09905	0.0939543	1.10113	0.160325	1.02372	0.465345
P28359	HXD10_MOUSE	Homeobox protein Hox-D10 (Homeobox protein Hox-4.5) (Homeobox protein Hox-5.3)	21.8468	22.7514	21.2126	21.8523	22.0838	22.849	22.5273	22.9765	22.3305	22.3272	22.4114	21.8226	23.6524	23.1526	23.092	22.2571	21.6922	22.1222	20.5613	21.2461	22.6076	23.3181	23.2748	23.3807	20.4504	19.8185	19.9396	21.9435	22.1569	23.0395	19.2584	22.2223	0.703151	0.309396	1.44192	0.0930132	2.01512	0.132311	1.62081	0.192609
P28474	ADHX_MOUSE	Alcohol dehydrogenase class-3 (EC 1.1.1.1) (Alcohol dehydrogenase 2) (Alcohol dehydrogenase 5) (Alcohol dehydrogenase B2) (ADH-B2) (Alcohol dehydrogenase class-III) (Glutathione-dependent formaldehyde dehydrogenase) (FALDH) (FDH) (GSH-FDH) (EC 1.1.1.-) (S-(hydroxymethyl)glutathione dehydrogenase) (EC 1.1.1.284)	29.3791	29.2835	29.3101	29.4408	29.6691	29.5672	29.7164	29.6694	29.4359	29.1081	29.1739	29.4191	29.3561	29.4813	29.6688	29.7547	29.3121	29.3179	29.3756	29.3083	29.899	29.7367	29.7849	29.4555	29.3144	29.4395	29.4113	29.448	29.8092	29.7041	29.7199	29.7428	0.982158	0.544206	1.05079	0.54611	0.988602	0.805593	0.948999	0.0731596
P28571	SC6A9_MOUSE	Sodium- and chloride-dependent glycine transporter 1 (GlyT-1) (GlyT1) (Solute carrier family 6 member 9)	23.2366	23.0664	23.4053	23.8234	24.3471	24.0293	24.0437	24.5621	23.2445	23.6147	23.5985	23.211	24.3978	24.1616	24.1469	23.7765	23.312	23.8877	23.275	23.6393	24.6659	24.6643	24.4931	23.9565	23.3152	24.0279	23.7928	23.4284	24.6084	24.1382	24.2527	24.4458	1.10151	0.528553	1.15616	0.381744	1.07154	0.686476	0.921057	0.625878
P28650	PURA1_MOUSE	Adenylosuccinate synthetase isozyme 1 (AMPSase 1) (AdSS 1) (EC 6.3.4.4) (Adenylosuccinate synthetase, basic isozyme) (Adenylosuccinate synthetase, muscle isozyme) (M-type adenylosuccinate synthetase) (IMP--aspartate ligase 1)	26.9035	26.7308	26.6902	26.9795	27.5661	27.4759	27.6375	27.3493	26.9715	26.7272	26.933	27.0257	27.7233	27.0969	27.7903	27.4554	27.1317	26.6513	26.4647	26.3517	27.5686	27.6723	27.4965	26.9986	26.7176	27.2938	26.692	26.8205	27.6596	27.3884	27.5954	27.4378	0.901983	0.37883	0.962419	0.667305	0.953493	0.614739	0.858276	0.33819
P28651	CAH8_MOUSE	Carbonic anhydrase-related protein (CARP) (Carbonic anhydrase VIII) (CA-VIII)	25.6195	25.9826	25.576	25.7641	25.0739	25.3956	25.1663	25.5067	25.6639	25.707	25.5798	25.4834	28.5326	25.5616	25.1512	25.4636	25.4828	25.5864	25.6923	25.6317	27.7955	25.1327	25.7185	25.1514	25.6059	25.5528	26.9474	25.3947	27.9673	25.3425	25.171	24.9537	0.90494	0.226174	2.19812	0.3382	0.965317	0.926682	0.743154	0.47442
P28652	KCC2B_MOUSE	Calcium/calmodulin-dependent protein kinase type II subunit beta (CaM kinase II subunit beta) (CaMK-II subunit beta) (EC 2.7.11.17)	32.0689	32.0417	32.047	32.1166	32.7125	32.7394	32.7023	32.7448	32.1656	32.0299	32.1426	32.1562	32.8097	32.836	32.8465	32.8059	32.0549	32.0444	32.0292	31.9906	32.7861	32.6516	32.8048	32.5756	31.9918	31.9063	31.9299	32.0141	32.5518	32.4148	32.8342	32.7055	0.973427	0.130668	0.988101	0.728969	1.05149	0.49152	1.04888	0.0541694
P28653	PGS1_MOUSE	Biglycan (Bone/cartilage proteoglycan I) (PG-S1)	23.1986	23.1191	23.0254	23.4496	21.3553	23.1917	22.6466	20.4646	24.3053	23.0605	23.4932	23.7387	21.9112	20.8421	21.5409	21.8117	23.0433	23.134	23.3987	23.2145	21.5481	22.2055	20.2245	21.8099	23.0405	22.7619	23.2844	23.2949	22.7843	21.0568	22.1876	21.2147	0.997694	0.996426	0.6315	0.557216	0.770615	0.562258	1.06604	0.512154
P28656	NP1L1_MOUSE	Nucleosome assembly protein 1-like 1 (Brain protein DN38) (NAP-1-related protein)	29.0774	28.8931	28.978	29.2666	28.7475	28.4713	28.6953	28.5815	29.1071	28.6534	28.6085	29.2369	28.4012	28.2846	28.4471	28.8209	28.9459	28.9757	29.0206	28.9155	28.442	28.6779	28.5786	28.0453	29.0481	29.2019	29.2199	29.1044	28.6843	28.3995	28.4471	28.5173	0.935845	0.32504	0.887191	0.262248	0.958587	0.635025	0.882468	0.00838649
P28658	ATX10_MOUSE	Ataxin-10 (Brain protein E46) (Spinocerebellar ataxia type 10 protein homolog)	26.2623	26.0629	26.2928	26.4235	26.4533	26.524	26.5254	26.3768	26.3835	26.2232	26.2115	26.1884	26.7259	26.5379	26.5905	26.5282	26.2151	26.2991	26.2068	26.535	26.3221	26.463	26.638	26.0874	26.1508	26.133	26.3611	26.293	26.3039	26.3068	26.4942	26.3169	1.03826	0.633711	0.946303	0.476679	1.02372	0.865187	1.05893	0.432096
P28659	CELF1_MOUSE	CUGBP Elav-like family member 1 (CELF-1) (50 kDa nuclear polyadenylated RNA-binding protein) (Brain protein F41) (Bruno-like protein 2) (CUG triplet repeat RNA-binding protein 1) (CUG-BP1) (CUG-BP- and ETR-3-like factor 1) (Deadenylation factor CUG-BP) (Deadenylation factor EDEN-BP) (Embryo deadenylation element-binding protein homolog) (EDEN-BP homolog) (RNA-binding protein BRUNOL-2)	26.77	26.6339	26.7839	26.9085	26.6998	26.8055	26.8704	26.6452	26.6152	26.6639	26.7188	26.8569	26.8716	26.765	26.6512	26.6785	26.9604	26.8057	26.8452	26.7555	26.8964	26.7986	27.0598	26.5143	26.935	26.8167	26.7735	26.7018	26.7597	26.6964	26.9254	26.6991	1.04705	0.378412	1.05168	0.63798	1.04057	0.722452	1.02416	0.612869
P28660	NCKP1_MOUSE	Nck-associated protein 1 (NAP 1) (Brain protein H19) (MH19) (Membrane-associated protein HEM-2) (p125Nap1)	32.1863	32.2398	32.3374	32.3772	32.3767	32.5014	32.406	32.5361	32.3002	32.3006	32.3683	32.2416	32.5667	32.4579	32.5562	32.4951	32.5295	32.4353	32.4371	32.4414	32.6219	32.626	32.7228	32.2976	32.3459	32.3876	32.267	32.4922	32.4435	32.4907	32.3974	32.4518	1.12836	0.0120327	1.08609	0.306696	1.09389	0.248169	1.06137	0.144032
P28661	SEPT4_MOUSE	Septin-4 (Brain protein H5) (Peanut-like protein 2)	28.6344	28.8297	28.4593	28.5555	29.1554	28.6893	28.9911	28.9308	28.7941	28.6191	28.7986	28.7566	29.1624	28.6867	28.9233	28.8784	28.6609	28.5372	28.6132	28.3868	29.2079	29.0863	29.0773	28.9452	28.777	28.855	28.7092	28.5874	29.298	28.984	28.9633	28.9997	0.950637	0.504365	1.09503	0.259537	1.00987	0.85746	0.881353	0.0688604
P28663	SNAB_MOUSE	Beta-soluble NSF attachment protein (SNAP-beta) (Brain protein I47) (N-ethylmaleimide-sensitive factor attachment protein beta)	31.5144	31.5482	31.5063	31.5668	31.5658	31.669	31.6109	31.665	31.4967	31.6223	31.5903	31.5088	31.6784	31.7985	31.6747	31.5294	31.6047	31.6165	31.5904	31.7058	31.9042	31.6519	32.1096	31.4745	31.4401	31.4513	31.471	31.5323	31.4377	31.5374	31.6621	31.5483	1.06874	0.0182628	1.13054	0.309183	1.19478	0.155311	1.11417	0.00335693
P28665	MUG1_MOUSE	Murinoglobulin-1 (MuG1)	25.4436	26.0298	25.3829	25.382	25.007	25.7867	25.355	24.8789	26.4811	25.9478	25.8346	25.5692	25.3086	25.2417	25.1571	25.4796	25.0452	25.429	25.4894	25.3097	25.3067	25.3251	24.6687	24.8435	25.591	25.4271	26.1398	25.5617	25.6992	24.4498	25.0436	25.6399	0.835645	0.241357	0.848476	0.431703	0.854199	0.627275	0.768929	0.0993584
P28667	MRP_MOUSE	MARCKS-related protein (Brain protein F52) (MARCKS-like protein 1) (Macrophage myristoylated alanine-rich C kinase substrate) (Mac-MARCKS) (MacMARCKS)	26.1768	26.3975	26.0596	25.8146	25.7418	26.2716	26.1311	26.214	25.6241	25.7902	25.1684	25.9689	26.4223	27.1108	26.0932	26.293	24.8525	25.1597	24.9097	25.2971	26.0846	25.6562	26.236	26.8873	24.3404	23.4906	25.0229	25.144	25.4655	25.7371	24.9876	25.8652	0.479244	0.0005847	1.13435	0.66955	1.66391	0.0711381	1.34864	0.208534
P28738	KIF5C_MOUSE	Kinesin heavy chain isoform 5C (Kinesin heavy chain neuron-specific 2)	28.9984	28.9303	29.0135	29.0205	29.015	29.0292	28.9603	28.992	28.9979	29.0483	28.9648	29.0202	29.0398	28.9942	29.0185	29.0321	29.1302	29.0246	29.0935	28.939	29.1443	29.0745	29.2961	28.8229	29.0959	29.0636	29.0468	28.9993	29.0192	28.9123	29.1041	29.0267	1.0407	0.275904	1.06809	0.42555	1.055	0.540805	0.997811	0.925156
P28740	KIF2A_MOUSE	Kinesin-like protein KIF2A (Kinesin-2)	29.0146	28.9652	28.8983	29.0056	29.0873	29.0895	29.2036	29.2032	28.9906	28.8742	29.0415	29.0081	29.248	29.3014	29.2798	29.2161	29.0721	29.0175	29.0231	29.0167	29.2686	29.2475	29.5225	29	28.9103	29.0427	28.9313	29.0635	29.1047	29.0851	29.1315	29.0216	1.04313	0.0835734	1.0901	0.34806	1.137	0.162469	1.031	0.309254
P28741	KIF3A_MOUSE	Kinesin-like protein KIF3A (Microtubule plus end-directed kinesin motor 3A)	24.8311	24.7711	24.3906	24.798	24.5811	24.6726	24.7542	24.5462	24.8301	24.6446	24.7039	24.7275	24.8795	24.8793	24.7092	24.7754	24.6108	24.6829	24.6842	24.6391	24.8546	24.611	25.1292	24.5651	24.45	24.7225	24.5731	24.9054	24.6531	24.5789	24.458	24.5946	0.963473	0.692243	1.12275	0.314279	1.17691	0.158789	0.98742	0.934929
P28798	GRN_MOUSE	Granulins (PC cell-derived growth factor) (PCDGF) (Proepithelin) (PEPI) [Cleaved into: Acrogranin (Progranulin); Granulin-1; Granulin-2; Granulin-3; Granulin-4; Granulin-5; Granulin-6; Granulin-7]	26.6737	26.9258	26.8227	26.7363	26.6419	26.7286	26.7878	26.8257	26.5517	26.7319	26.7481	26.7691	26.3245	26.8563	26.8657	26.7702	26.7599	26.8368	26.7422	26.9038	26.998	26.7334	27.0757	27.2603	26.6845	26.6527	26.7468	25.7642	26.7513	26.9284	26.9252	26.8349	1.01353	0.760852	1.21541	0.0589204	1.12299	0.228984	1.23072	0.190731
P28867	KPCD_MOUSE	Protein kinase C delta type (EC 2.7.11.13) (Tyrosine-protein kinase PRKCD) (EC 2.7.10.2) (nPKC-delta) [Cleaved into: Protein kinase C delta type regulatory subunit; Protein kinase C delta type catalytic subunit (Sphingosine-dependent protein kinase-1) (SDK1)]	26.6856	26.9026	26.7705	26.7299	25.7725	25.8068	25.6331	25.7783	26.9345	27.0466	27.1095	26.8318	25.6791	24.8959	25.9313	25.3585	27.3147	26.9024	26.957	26.45	26.5177	25.8434	26.4273	25.6114	27.1754	27.1897	26.8075	27.2086	25.9705	26.2756	26.1768	25.73	1.12011	0.493048	1.31995	0.16752	1.06925	0.814621	0.891088	0.38449
P29341	PABP1_MOUSE	Polyadenylate-binding protein 1 (PABP-1) (Poly(A)-binding protein 1)	30.3713	30.2432	30.2849	30.3827	30.3456	30.2956	30.4106	30.3132	30.4086	30.2922	30.4406	30.4599	30.5494	30.3878	30.3903	30.3176	30.5495	30.3964	30.4245	30.4397	30.4643	30.4651	30.5573	30.1063	30.3938	30.4737	30.3406	30.4369	30.3517	30.217	30.5271	30.2351	1.09582	0.0323118	1.04701	0.599459	1.04975	0.612364	1.02926	0.385785
P29387	GBB4_MOUSE	Guanine nucleotide-binding protein subunit beta-4 (Transducin beta chain 4)	26.2414	26.2428	26.4441	26.3467	24.5903	24.5536	24.9182	24.6908	25.906	25.9765	25.9442	26.3958	24.7495	24.5309	24.4844	24.7051	26.3543	26.2623	26.4445	26.2278	25.2489	24.7895	25.0633	24.9114	26.1906	26.2954	26.3904	26.3625	25.0746	24.9443	24.8933	24.8222	1.00243	0.961162	1.24679	0.0498816	1.05482	0.558813	1.00905	0.855457
P29391	FRIL1_MOUSE	Ferritin light chain 1 (Ferritin L subunit 1)	25.0945	26.0689	25.6281	25.4206	25.1767	25.3752	25.454	25.1957	26.3444	26.2932	26.1351	26.1398	26.0593	25.5313	25.7121	25.6844	25.602	25.6527	25.6646	25.4002	25.5522	25.6927	25.913	25.3712	25.5688	25.6377	25.4301	26.3188	25.1562	25.5301	25.0401	24.9166	0.990954	0.903794	1.2664	0.0469052	1.38158	0.0358712	0.871206	0.472436
P29416	HEXA_MOUSE	Beta-hexosaminidase subunit alpha (EC 3.2.1.52) (Beta-N-acetylhexosaminidase subunit alpha) (Hexosaminidase subunit A) (N-acetyl-beta-glucosaminidase subunit alpha)	23.8054	23.8576	23.626	23.7133	23.864	23.9849	23.407	23.4472	23.6767	23.6109	23.8022	23.1633	23.4446	23.7385	23.7446	23.6278	23.9721	23.592	23.644	23.6956	23.4352	23.7431	23.847	23.5674	23.9384	23.6062	23.4747	23.9276	23.5741	23.5744	23.6895	23.3855	0.98647	0.811619	0.971924	0.877852	1.06946	0.437763	0.988264	0.942832
P29533	VCAM1_MOUSE	Vascular cell adhesion protein 1 (V-CAM 1) (VCAM-1) (CD antigen CD106)	25.9896	25.838	25.9012	25.8898	25.7741	25.7381	25.8877	25.7183	26.077	25.8957	25.9947	25.9271	25.9199	25.7533	25.6847	25.6333	25.7387	25.8147	25.8222	25.7772	25.8445	25.5379	25.8616	25.4189	25.8107	25.5407	25.796	25.7979	25.4521	25.3742	25.7658	25.5304	0.922044	0.0195986	0.931337	0.369073	1.10205	0.370163	1.0338	0.474795
P29595	NEDD8_MOUSE	NEDD8 (Neddylin) (Neural precursor cell expressed developmentally down-regulated protein 8) (NEDD-8) (Ubiquitin-like protein Nedd8)	28.5318	28.5396	28.6516	28.6071	28.6966	28.6031	28.5941	28.5875	28.5425	28.6537	28.4584	28.4136	28.647	28.3132	28.5388	28.726	28.686	28.6737	28.6897	28.6727	28.66	28.5587	28.7287	28.5669	28.7014	28.6292	28.6572	28.5963	28.6213	28.5389	28.701	28.457	1.0697	0.0146062	1.00644	0.869245	1.03373	0.488029	1.02387	0.178652
P29699	FETUA_MOUSE	Alpha-2-HS-glycoprotein (Countertrypin) (Fetuin-A)	26.6771	27.3839	26.7388	26.659	26.5096	27.1129	26.6388	26.3844	27.3959	27.34	27.2479	26.6033	26.8978	26.7913	26.7351	26.7161	26.2777	26.5294	26.7399	26.6505	26.8282	26.5864	26.805	26.9366	26.77	26.414	27.0148	26.5562	26.7725	26.2419	26.5796	26.6399	0.790658	0.167343	1.07589	0.493983	1.16736	0.137811	0.903009	0.430757
P29758	OAT_MOUSE	Ornithine aminotransferase, mitochondrial (EC 2.6.1.13) (Ornithine--oxo-acid aminotransferase)	28.8799	28.7851	28.8603	28.9733	28.8455	28.8955	28.984	28.7468	29.0812	28.8838	29.0909	28.9442	29.3486	28.9555	28.9623	28.7554	29.0092	28.9256	28.9657	28.9511	28.8354	29.0351	28.7714	28.6382	28.9081	28.846	28.8507	28.9552	28.9067	28.8429	28.9671	28.7196	1.06217	0.0830946	0.970451	0.636653	0.976186	0.704474	1.05157	0.0585552
P30275	KCRU_MOUSE	Creatine kinase U-type, mitochondrial (EC 2.7.3.2) (Acidic-type mitochondrial creatine kinase) (Mia-CK) (Ubiquitous mitochondrial creatine kinase) (U-MtCK)	32.37	32.4237	32.4053	32.4057	32.3607	32.3201	32.3086	32.2407	32.5407	32.4505	32.3678	32.4159	32.3468	32.2673	32.2614	32.2584	32.5476	32.4969	32.5229	32.4502	32.4641	32.3706	32.708	32.2923	32.5615	32.4974	32.5181	32.4457	32.3094	32.2028	32.3593	32.2427	1.0744	0.00475921	1.11668	0.157226	1.13884	0.111587	0.998981	0.968245
P30416	FKBP4_MOUSE	Peptidyl-prolyl cis-trans isomerase FKBP4 (PPIase FKBP4) (EC 5.2.1.8) (52 kDa FK506-binding protein) (52 kDa FKBP) (FKBP-52) (59 kDa immunophilin) (p59) (FK506-binding protein 4) (FKBP-4) (FKBP59) (HSP-binding immunophilin) (HBI) (Immunophilin FKBP52) (Rotamase) [Cleaved into: Peptidyl-prolyl cis-trans isomerase FKBP4, N-terminally processed]	28.8175	28.7415	28.8243	28.681	29.0539	28.8592	28.9868	28.9085	28.8348	28.8866	28.9783	28.7759	29.3005	29.0365	29.1737	28.9307	28.8658	28.7542	28.8053	28.8827	29.2108	28.991	29.3639	29.0888	28.887	28.9349	28.9386	28.8138	29.1318	29.1285	29.2132	28.8894	1.04291	0.224267	1.1618	0.0595651	1.05315	0.519727	0.954914	0.158578
P30681	HMGB2_MOUSE	High mobility group protein B2 (High mobility group protein 2) (HMG-2)	23.4748	23.3114	23.3906	23.6624	23.9401	23.7569	23.3758	23.5347	23.4692	23.6013	23.5264	23.3982	23.794	23.5185	23.9323	23.3622	23.6884	23.6715	23.8854	23.8394	23.2412	23.4009	23.4907	23.9823	23.586	23.7358	23.7185	23.6823	23.8717	23.5141	23.9106	23.5178	1.23832	0.0150849	0.925778	0.564831	0.895495	0.400363	1.06612	0.201991
P30999	CTND1_MOUSE	Catenin delta-1 (Cadherin-associated Src substrate) (CAS) (p120 catenin) (p120(ctn)) (p120(cas))	27.869	27.8607	27.8388	27.8812	27.3115	27.2381	27.3257	27.2298	28.1516	27.8873	27.8651	27.948	27.3074	27.2233	27.3069	27.3009	28.0225	27.9809	28.0487	27.8725	27.3113	27.3518	27.398	27.2323	28.0463	28.0334	27.8882	28.1102	27.256	27.1973	27.4573	27.3417	1.08686	0.0246534	1.03364	0.314726	1.0057	0.882372	0.973248	0.551201
P31001	DESM_MOUSE	Desmin	22.9513	22.828	22.9791	23.0473	22.6955	22.7822	22.9469	22.8115	22.8708	23.0243	22.8712	22.9279	22.9919	22.7825	22.6518	22.5656	23.0454	23.3825	23.3378	23.2806	23.3171	22.9527	23.4253	22.7942	23.5321	23.0731	22.9908	22.9812	22.8494	22.8382	22.7881	22.4854	1.24284	0.0123996	1.25989	0.0943105	1.31721	0.068054	1.07489	0.466488
P31230	AIMP1_MOUSE	Aminoacyl tRNA synthase complex-interacting multifunctional protein 1 (Multisynthase complex auxiliary component p43) [Cleaved into: Endothelial monocyte-activating polypeptide 2 (EMAP-2) (Endothelial monocyte-activating polypeptide II) (EMAP-II) (Small inducible cytokine subfamily E member 1)]	26.9157	26.8621	26.9274	27.0223	26.9777	27.0132	26.9983	27.0211	27.0221	26.7608	26.9375	27.0089	27.2702	27.0471	27.1196	26.9855	27.2081	27.0866	27.0874	27.1566	27.2805	27.2728	27.4143	27.0932	27.1144	27.1731	27.1347	27.0683	27.1356	27.0421	27.3794	26.9865	1.15073	0.00385324	1.20329	0.00758764	1.09108	0.280207	1.00868	0.753487
P31324	KAP3_MOUSE	cAMP-dependent protein kinase type II-beta regulatory subunit	30.7055	30.5587	30.5094	30.5422	29.4907	29.1971	29.3679	29.0685	30.4484	30.4004	30.3955	30.5875	29.3027	29.1467	29.1795	29.2298	30.5272	30.4158	30.5626	30.4766	29.5139	29.5572	29.8874	29.0651	30.3572	30.2768	30.3284	30.5603	29.1008	29.2299	29.2429	29.094	0.943216	0.172621	1.185	0.287865	1.28905	0.0988121	1.0806	0.151145
P31648	SC6A1_MOUSE	Sodium- and chloride-dependent GABA transporter 1 (GAT-1) (Solute carrier family 6 member 1)	30.8664	30.9985	30.9259	30.8318	30.3373	30.6045	30.5949	30.5415	30.8614	30.9881	30.9174	30.7682	30.6422	30.7063	30.4011	30.4119	31.0714	30.8149	30.952	30.7562	30.7996	30.6861	31.2813	30.6248	30.9818	30.9711	30.7061	30.9181	30.4937	30.5611	30.4853	30.4697	0.99777	0.932254	1.27347	0.0881525	1.29177	0.0612072	1.00375	0.965182
P31650	S6A11_MOUSE	Sodium- and chloride-dependent GABA transporter 3 (GAT-3) (Sodium- and chloride-dependent GABA transporter 4) (GAT-4) (Solute carrier family 6 member 11)	27.8905	27.7523	27.9127	27.7905	27.5629	27.76	27.8513	27.5367	27.9407	28.1365	27.933	27.9026	27.7358	27.8564	27.5921	27.6582	27.7718	27.7086	27.8096	27.6748	27.8197	27.7182	28.6538	27.7168	27.8596	27.7784	27.8138	27.5928	27.5224	27.6504	27.6141	27.3258	0.935705	0.100781	1.27624	0.257518	1.41632	0.108432	0.984554	0.772706
P31750	AKT1_MOUSE	RAC-alpha serine/threonine-protein kinase (EC 2.7.11.1) (AKT1 kinase) (Protein kinase B) (PKB) (Protein kinase B alpha) (PKB alpha) (Proto-oncogene c-Akt) (RAC-PK-alpha) (Thymoma viral proto-oncogene)	24.5381	24.3628	24.4804	24.4525	24.4349	24.1264	24.1592	24.5148	24.475	23.8282	24.3895	24.4124	23.79	23.8944	24.5208	24.5837	24.7063	24.5604	24.5269	24.5475	24.6715	24.4254	24.4466	23.9352	24.7198	24.3837	24.6194	24.4839	24.4715	24.6011	24.6573	24.5203	1.09217	0.0601504	1.05327	0.751106	1.37335	0.0308922	0.910457	0.322333
P31786	ACBP_MOUSE	Acyl-CoA-binding protein (ACBP) (Diazepam-binding inhibitor) (DBI) (Endozepine) (EP)	31.4378	31.6163	31.6826	31.6831	32.4075	32.5462	32.6063	32.3327	31.7446	31.8527	31.6681	31.4189	32.9597	32.4742	32.5378	32.4925	31.5847	31.6473	31.6056	31.6355	32.748	32.4432	32.8013	32.6811	31.5911	31.4416	31.6526	31.3815	32.6208	32.6113	32.6845	32.2655	1.00706	0.83021	1.14669	0.10091	1.08691	0.357644	1.07004	0.167798
P31938	MP2K1_MOUSE	Dual specificity mitogen-activated protein kinase kinase 1 (MAP kinase kinase 1) (MAPKK 1) (EC 2.7.12.2) (ERK activator kinase 1) (MAPK/ERK kinase 1) (MEK 1)	30.109	30.0391	30.205	30.2056	30.4623	30.5549	30.4299	30.5118	30.2319	30.2207	30.0777	30.0631	30.5649	30.569	30.5183	30.4919	30.2592	30.2486	30.3256	30.3242	30.7118	30.5113	30.9357	30.3879	30.214	30.2511	30.2435	30.1997	30.3807	30.4123	30.6726	30.4585	1.10841	0.0164952	1.11827	0.277544	1.12206	0.298706	1.04437	0.0403174
P32020	NLTP_MOUSE	Non-specific lipid-transfer protein (NSL-TP) (EC 2.3.1.176) (Propanoyl-CoA C-acyltransferase) (SCP-chi) (SCPX) (Sterol carrier protein 2) (SCP-2) (Sterol carrier protein X) (SCP-X)	26.6837	26.486	26.8392	26.7533	26.7807	26.7745	26.7839	26.6555	26.6455	26.7996	26.7615	26.6781	26.8975	26.8769	26.7179	26.6639	26.8629	26.757	26.7835	26.8257	27.0184	26.7639	27.3544	26.6453	26.8013	26.7465	26.8051	26.7152	26.7795	26.6225	26.8584	26.6482	1.08033	0.188964	1.16642	0.264619	1.1821	0.237697	1.02833	0.254988
P32037	GTR3_MOUSE	Solute carrier family 2, facilitated glucose transporter member 3 (Glucose transporter type 3, brain) (GLUT-3)	28.7845	28.8132	28.8369	28.8654	28.5351	28.5184	28.5878	28.5241	28.9422	28.7772	28.8301	28.8687	28.7728	28.579	28.5347	28.4937	29.0006	28.9754	29.0699	29.0002	28.538	28.823	28.8352	28.3354	28.8232	29.0502	28.876	28.9886	28.5897	28.6164	28.8017	28.564	1.1381	0.00042255	1.07631	0.480406	1.00117	0.941792	1.05311	0.215255
P32067	LA_MOUSE	Lupus La protein homolog (La autoantigen homolog) (La ribonucleoprotein)	26.6876	26.9004	26.8487	26.9148	26.6778	26.775	26.7558	26.6288	26.8219	26.7209	26.7604	26.9175	26.9678	26.636	26.6806	26.7734	26.7697	26.8151	26.7585	26.7758	26.8504	26.7513	26.9307	26.6934	26.7103	26.928	26.8449	26.9248	26.8083	26.6137	26.4472	26.7115	0.958788	0.319156	1.07086	0.172277	1.11578	0.13454	0.949513	0.217676
P32211	ACM4_MOUSE	Muscarinic acetylcholine receptor M4 (Mm4 mAChR)	25.8839	25.9744	25.7388	25.8223	25.3245	24.9747	25.339	25.0512	26.0054	25.8747	26.2386	26.0619	25.5182	24.9008	25.0858	24.8139	26.0856	25.8239	26.1486	25.7645	25.2412	25.3058	25.5909	24.9372	25.9432	25.9909	25.7119	25.8324	25.1213	25.1974	24.8032	25.1099	1.07738	0.38314	1.07627	0.576584	1.16618	0.235537	1.0654	0.476874
P32233	DRG1_MOUSE	Developmentally-regulated GTP-binding protein 1 (DRG-1) (Neural precursor cell expressed developmentally down-regulated protein 3) (NEDD-3) (Translation factor GTPase DRG1) (TRAFAC GTPase DRG1) (EC 3.6.5.-)	25.0514	24.8852	24.7846	25.0909	24.9985	24.6727	25.0814	25.0693	25.1858	24.7792	24.6986	25.1412	24.8456	24.8896	25.0484	24.9918	25.2433	24.8778	25.2197	25.2068	25.1774	25.1493	25.4168	24.5387	25.0554	24.972	24.9091	25.0372	25.0116	24.6986	25.2502	25.213	1.13765	0.153276	1.10194	0.604078	1.03195	0.908051	1.10942	0.173384
P32261	ANT3_MOUSE	Antithrombin-III (ATIII) (Serpin C1)	20.6554	21.4126	20.7956	21.0561	20.8069	20.9051	20.9016	21.8936	19.5145	21.0004	21.2093	19.5892	20.9225	20.2637	20.7493	21.1557	21.5775	20.9508	20.1269	19.6877	21.0984	20.8566	21.1774	20.3922	20.9066	20.7074	20.4392	20.9576	21.6127	21.8076	20.9438	21.0879	0.846312	0.417968	0.817531	0.460453	0.709453	0.126552	1.00135	0.715978
P32648	VIP_MOUSE	VIP peptides [Cleaved into: Intestinal peptide PHI-42; Intestinal peptide PHI-27 (Peptide histidine isoleucinamide 27); Vasoactive intestinal peptide (VIP) (Vasoactive intestinal polypeptide)]	23.1226	23.3637	23.2244	23.3012	21.0222	20.6206	21.9256	21.5637	23.1562	23.1894	23.4377	22.9335	22.5636	21.6316	20.9394	21.26	23.7535	23.2583	23.5735	23.2224	21.0435	22.0654	22.0152	22.5191	23.2342	22.787	23.0324	23.0666	20.948	21.8188	20.8487	20.9049	1.15931	0.199332	1.55192	0.189053	1.75473	0.0900422	1.34747	0.0366873
P32848	PRVA_MOUSE	Parvalbumin alpha	24.2627	24.343	24.1864	23.9475	23.9603	24.2408	24.4525	23.7239	24.3566	24.4142	24.899	24.2936	25.8256	24.6039	23.584	23.8852	24.1529	23.9278	24.3408	23.5693	24.601	24.176	24.2695	24.611	24.459	24.7271	24.4334	24.9175	24.9666	23.3907	23.4229	23.5865	0.890824	0.354355	1.23694	0.1519	1.33449	0.196087	0.649423	0.0198214
P32883	RASK_MOUSE	GTPase KRas (K-Ras 2) (Ki-Ras) (c-K-ras) (c-Ki-ras) [Cleaved into: GTPase KRas, N-terminally processed]	27.2371	27.0949	27.2522	27.1894	27.3077	27.1062	27.3586	27.0579	26.9273	27.0795	27.0897	27.2155	27.2983	26.9929	27.2416	26.9848	27.2572	27.1045	27.2422	27.1842	27.2687	27.1334	27.4706	26.8883	27.1872	27.1914	27.119	26.8616	27.0037	27.0676	27.1188	26.8188	1.00246	0.944385	0.994717	0.907227	1.14791	0.223925	1.07353	0.255008
P32921	SYWC_MOUSE	Tryptophan--tRNA ligase, cytoplasmic (EC 6.1.1.2) (Tryptophanyl-tRNA synthetase) (TrpRS) [Cleaved into: T1-TrpRS; T2-TrpRS]	29.5079	29.4081	29.3698	29.5641	29.7452	29.5638	29.714	29.7234	29.5025	29.2368	29.4336	29.4759	29.8932	29.7726	29.889	29.7121	29.4134	29.4456	29.3344	29.3965	29.6886	29.7877	29.7386	29.3965	29.388	29.6169	29.5445	29.5992	29.78	29.5875	29.7524	29.5908	0.954929	0.244567	0.980938	0.740014	0.986336	0.815323	0.906341	0.0499122
P33173	KIF1A_MOUSE	Kinesin-like protein KIF1A (Axonal transporter of synaptic vesicles)	28.9916	28.9723	28.9318	29.0598	28.9092	28.8125	28.8533	28.889	29.1303	29.0096	29.0242	29.0465	29.077	28.9676	28.9622	28.9149	29.1071	29.0751	29.1314	29.0705	29.0025	28.993	29.3298	28.7703	28.9864	29.141	29.0004	29.129	28.9015	28.8225	28.9251	28.8208	1.07668	0.012337	1.12618	0.226476	1.12482	0.234327	1.02121	0.4919
P33175	KIF5A_MOUSE	Kinesin heavy chain isoform 5A (Kinesin heavy chain neuron-specific 1) (Neuronal kinesin heavy chain) (NKHC)	24.2268	24.1853	24.2949	24.4421	24.2855	24.5587	24.5273	24.5516	24.1554	24.1748	24.6357	24.1327	24.5263	24.5001	24.4264	24.2088	24.4043	24.6016	24.4763	24.4339	24.6002	24.4543	24.9506	24.3813	24.3017	24.1698	24.37	24.5178	24.565	24.2299	24.3094	24.5123	1.14107	0.0358035	1.09332	0.447093	1.1511	0.245944	1.09864	0.150432
P34022	RANG_MOUSE	Ran-specific GTPase-activating protein (HpaII tiny fragments locus 9a protein) (Ran-binding protein 1) (RANBP1)	28.8154	28.878	28.9112	28.8444	28.9103	29.0443	29.0341	28.9477	28.9494	28.8579	28.8976	28.9544	29.3428	29.1728	29.1314	29.0266	28.8404	28.8461	28.8212	28.7851	29.1662	29.0468	29.449	29.2997	28.7556	28.7381	28.749	28.8257	28.8678	29.0082	28.97	28.8827	0.973135	0.167866	1.2	0.0325247	1.24392	0.0161264	1.03949	0.0594285
P34152	FAK1_MOUSE	Focal adhesion kinase 1 (FADK 1) (EC 2.7.10.2) (Focal adhesion kinase-related nonkinase) (FRNK) (Protein-tyrosine kinase 2) (p125FAK) (pp125FAK)	27.6543	27.5166	27.5877	27.604	27.1523	26.9241	27.1092	27.16	27.6322	27.659	27.6772	27.7351	27.2104	27.1802	27.1635	27.1086	27.8815	27.6932	27.8088	27.7691	27.1985	27.4166	27.4472	26.9684	27.7079	27.8335	27.6769	27.9229	27.2146	26.9815	27.4417	27.3087	1.14732	0.00656798	1.13348	0.216886	1.01678	0.89112	1.00075	0.968218
P34884	MIF_MOUSE	Macrophage migration inhibitory factor (MIF) (EC 5.3.2.1) (Delayed early response protein 6) (DER6) (Glycosylation-inhibiting factor) (GIF) (L-dopachrome isomerase) (L-dopachrome tautomerase) (EC 5.3.3.12) (Phenylpyruvate tautomerase)	31.4526	31.7936	31.8691	31.7833	31.843	31.4909	31.5983	31.7247	31.9207	32.0569	31.9241	31.4344	31.4757	31.5539	31.7582	31.8726	31.7722	31.8841	31.8308	31.9617	31.9207	31.4725	31.8703	31.5488	31.7362	31.6794	31.6893	31.5807	31.799	31.7393	31.8491	31.6183	1.09481	0.222277	1.03234	0.784876	0.974168	0.70814	1.14189	0.0103428
P34914	HYES_MOUSE	Bifunctional epoxide hydrolase 2 [Includes: Cytosolic epoxide hydrolase 2 (CEH) (EC 3.3.2.10) (Epoxide hydratase) (Soluble epoxide hydrolase) (SEH); Lipid-phosphate phosphatase (EC 3.1.3.76)]	27.8751	27.2079	27.6047	27.7498	27.6294	27.2264	27.6405	27.5171	27.6882	27.4952	27.6375	27.5289	27.804	27.6909	27.6272	27.4763	28.0112	27.9737	27.8837	28.0098	27.8357	28.0097	28.1486	27.4697	27.8472	27.7645	27.8589	27.7316	27.6558	27.7609	27.9761	27.6629	1.26603	0.0506837	1.29674	0.0844908	1.08499	0.558345	1.12427	0.00784579
P35123	UBP4_MOUSE	Ubiquitin carboxyl-terminal hydrolase 4 (EC 3.4.19.12) (Deubiquitinating enzyme 4) (Ubiquitin thioesterase 4) (Ubiquitin-specific-processing protease 4) (Ubiquitous nuclear protein)	25.8502	26.0984	26.1398	25.9342	26.1382	26.3475	26.0818	26.1148	25.909	25.7376	25.6902	26.0748	26.1998	26.2299	26.0851	26.0734	25.9345	25.9129	25.9807	25.8761	25.6216	26.1739	25.9736	26.1694	25.7486	25.8337	25.8487	25.992	26.0736	26.0756	26.0377	25.9275	0.94349	0.309008	0.886962	0.241011	0.980466	0.754418	1.04833	0.248645
P35235	PTN11_MOUSE	Tyrosine-protein phosphatase non-receptor type 11 (EC 3.1.3.48) (Protein-tyrosine phosphatase SYP) (SH-PTP2) (SHP-2) (Shp2)	28.0114	27.915	28.1417	28.0929	28.515	28.4663	28.5397	28.4453	28.2581	28.1607	27.9627	28.0296	28.5283	28.4674	28.5633	28.668	28.0952	28.0799	28.2332	28.2211	28.806	28.5423	29.0109	28.3196	28.0745	28.212	28.1265	27.9774	28.448	28.5726	28.7812	28.4549	1.08392	0.117329	1.14966	0.287453	1.08876	0.557359	1.04171	0.383891
P35278	RAB5C_MOUSE	Ras-related protein Rab-5C	28.0151	27.8043	27.9316	28.1301	28.0256	28.0144	27.9928	27.8219	28.0965	27.8832	27.9639	27.9285	28.0939	28.0465	27.9754	27.9347	28.0551	28.0952	28.1889	28.1698	28.27	28.0767	28.2974	27.5757	28.0792	28.0778	27.9772	28.0211	27.9579	27.8732	28.2416	27.8909	1.11198	0.0828854	1.08389	0.618245	1.05954	0.744624	1.06352	0.0685265
P35279	RAB6A_MOUSE	Ras-related protein Rab-6A (Rab-6)	26.1463	26.2603	25.9064	26.0295	26.3647	26.317	26.5106	26.4482	26.1438	26.023	26.2048	26.125	26.7028	26.7344	26.5865	26.4101	26.2003	26.024	26.101	26.0392	26.2463	26.2773	26.304	26.2501	25.9763	26.2205	26.2253	26.2304	26.4297	26.4294	26.3258	26.2746	1.00082	0.951062	0.905994	0.0206652	0.935104	0.0590292	0.94983	0.368272
P35282	RAB21_MOUSE	Ras-related protein Rab-21 (Rab-12)	28.2268	28.0965	28.0723	28.1153	28.4557	28.4342	28.4529	28.291	28.16	27.9994	28.1562	28.1719	28.5241	28.3317	28.4156	28.3728	28.1858	28.2183	28.0522	28.1112	28.5266	28.4308	28.5334	28.1	28.024	28.2075	28.0901	28.1922	28.4373	28.3554	28.3881	28.2254	1.01002	0.789062	0.998616	0.924707	1.03845	0.693402	1.00901	0.822429
P35283	RAB12_MOUSE	Ras-related protein Rab-12 (Rab-13)	26.1855	26.527	26.3483	26.4478	26.2227	26.5646	26.2236	26.3193	26.4747	26.3808	26.3075	26.3871	26.4201	26.58	26.2053	26.2753	26.39	26.3794	26.3131	26.3147	26.2683	26.3751	26.2999	26.1509	26.3161	26.547	26.3995	26.5748	26.5228	26.4845	25.9865	26.1564	0.977387	0.727805	0.956785	0.549444	0.980086	0.922399	0.924348	0.139635
P35285	RB22A_MOUSE	Ras-related protein Rab-22A (Rab-22) (Rab-14)	23.219	23.5355	23.6569	23.28	23.361	23.3677	23.4195	23.3355	23.318	23.5614	23.428	23.6139	23.7377	23.6707	23.6389	23.4899	23.475	23.3427	23.1195	23.1412	23.7763	23.2818	24.4746	23.6107	23.5381	23.398	23.3843	23.4523	23.164	23.3362	23.5608	23.8729	0.896913	0.296823	1.39825	0.150941	1.27161	0.344071	0.890501	0.107555
P35288	RAB23_MOUSE	Ras-related protein Rab-23 (Protein open brain) (Rab-15)	26.144	26.0918	25.8634	26.1115	26.1094	26.1841	26.2713	26.1392	26.2007	25.9683	26.0868	26.1965	26.1391	26.1147	26.1569	26.097	26.1983	26.0384	26.1865	26.0808	26.3986	26.276	26.529	25.724	25.9324	25.7927	25.9624	26.139	26.0769	26.0939	26.1135	26.2345	1.05027	0.36706	1.06075	0.767223	1.09533	0.591845	1.12168	0.0824223
P35290	RAB24_MOUSE	Ras-related protein Rab-24 (Rab-16)	24.1965	23.9063	24.1986	23.9885	23.8965	23.6228	24.154	23.5291	24.1897	23.8109	23.7452	24.1638	23.7289	23.7739	23.6819	24.0402	24.0229	23.708	24.0457	23.7822	23.8816	23.8336	24.0843	23.3851	23.7091	23.9362	24.0484	23.7755	23.6116	23.4193	23.65	23.6437	0.882098	0.156176	0.997305	0.983203	1.17577	0.220407	1.01656	0.851551
P35293	RAB18_MOUSE	Ras-related protein Rab-18	29.3533	29.2607	29.41	29.5034	29.2636	29.1427	29.2778	29.1308	29.4751	29.3969	29.4441	29.3902	29.4575	29.3199	29.2133	29.1869	29.6445	29.561	29.5634	29.4936	29.4847	29.2787	29.6243	29.0125	29.5696	29.5242	29.4485	29.5784	29.2752	29.1712	29.3795	29.2153	1.13452	0.021443	1.11943	0.331783	1.07596	0.546565	1.02493	0.439789
P35436	NMDE1_MOUSE	Glutamate receptor ionotropic, NMDA 2A (GluN2A) (Glutamate [NMDA] receptor subunit epsilon-1) (N-methyl D-aspartate receptor subtype 2A) (NMDAR2A) (NR2A)	27.5602	27.7852	27.7725	27.8523	28.2193	28.2195	28.0456	28.3544	27.7197	27.8179	27.8734	27.7675	27.8957	28.2794	28.0751	28.2745	27.9638	27.8534	27.7924	27.6408	28.2304	28.1728	28.2695	28.1406	27.9007	27.9827	27.7168	27.7607	28.0968	27.948	28.4425	28.3067	1.05021	0.47697	0.993348	0.930076	0.995327	0.967362	0.981518	0.772195
P35438	NMDZ1_MOUSE	Glutamate receptor ionotropic, NMDA 1 (GluN1) (Glutamate [NMDA] receptor subunit zeta-1) (N-methyl-D-aspartate receptor subunit NR1) (NMD-R1)	30.5431	30.654	30.6781	30.6972	30.9548	31.0413	31.05	30.999	30.4601	30.6221	30.606	30.668	30.8482	30.9629	30.9124	30.851	30.7421	30.7665	30.7368	30.6727	31.1145	31.1048	31.1806	30.8046	30.7096	30.7752	30.7868	30.7772	30.9728	30.7643	30.94	30.8729	1.06113	0.0733586	1.03267	0.662184	1.12388	0.138143	0.977628	0.266517
P35486	ODPA_MOUSE	Pyruvate dehydrogenase E1 component subunit alpha, somatic form, mitochondrial (EC 1.2.4.1) (PDHE1-A type I)	32.9199	32.9605	33.0761	33.0629	32.9446	32.9862	33.0205	32.9628	33.1449	33.1827	33.1859	32.9429	33.0977	33.0123	32.996	32.9451	33.1394	33.0402	33.0414	33.0053	33.1062	33.0101	33.2669	32.7121	33.0055	33.144	32.937	32.938	32.8787	32.9078	33.0102	32.7749	1.03603	0.322308	1.04161	0.71391	1.10365	0.339853	1.03442	0.406798
P35505	FAAA_MOUSE	Fumarylacetoacetase (FAA) (EC 3.7.1.2) (Beta-diketonase) (Fumarylacetoacetate hydrolase)	27.1613	27.4019	27.3024	27.3606	27.4294	27.5768	27.5176	27.6357	27.2845	27.3672	27.3623	27.2769	27.5342	27.611	27.6549	27.6105	27.5967	27.4428	27.4794	27.3702	27.8584	27.7205	27.9621	27.6376	27.4081	27.6046	27.3568	27.4404	27.7332	27.771	27.8526	27.7065	1.12136	0.0574631	1.19597	0.023455	1.02325	0.726932	1.01335	0.790648
P35550	FBRL_MOUSE	rRNA 2'-O-methyltransferase fibrillarin (EC 2.1.1.-) (Histone-glutamine methyltransferase) (Nucleolar protein 1)	24.5281	24.7603	24.896	24.7549	25.0118	25.2896	25.2542	25.0369	24.7384	24.7611	24.9319	24.431	25.604	25.1914	25.3198	25.1485	24.9225	24.6845	24.6871	24.6439	25.2573	25.2494	25.3653	25.2464	24.6631	24.998	24.8298	24.6729	25.1973	25.2942	25.195	25.0844	0.998608	0.997239	1.09197	0.14078	1.06129	0.143151	0.960095	0.597073
P35564	CALX_MOUSE	Calnexin	30.2599	30.1433	30.1913	30.2106	30.0903	30.2665	30.2705	30.1746	30.0643	30.3124	30.2908	30.307	30.545	30.4084	30.2682	30.2416	30.2398	30.2454	30.2234	30.3451	30.4696	30.2899	30.6421	30.1543	30.1967	30.133	30.2056	30.1847	30.1921	30.0535	30.1847	30.1324	1.04414	0.141233	1.1474	0.151055	1.19665	0.0665421	1.05993	0.0404336
P35585	AP1M1_MOUSE	AP-1 complex subunit mu-1 (AP-mu chain family member mu1A) (Adaptor protein complex AP-1 subunit mu-1) (Adaptor-related protein complex 1 subunit mu-1) (Clathrin assembly protein complex 1 mu-1 medium chain 1) (Clathrin coat assembly protein AP47) (Clathrin coat-associated protein AP47) (Golgi adaptor HA1/AP1 adaptin mu-1 subunit) (Mu-adaptin 1) (Mu1A-adaptin)	28.4532	28.3787	28.5981	28.5894	28.3595	28.2972	28.3138	28.3269	28.5053	28.6545	28.4655	28.4527	28.5181	28.3004	28.4059	28.315	28.5911	28.5543	28.7195	28.629	28.6653	28.6141	28.8956	28.082	28.6827	28.7211	28.4984	28.5564	28.5575	28.3761	28.588	28.2703	1.08445	0.114277	1.20491	0.213684	1.10159	0.558625	1.00508	0.893496
P35700	PRDX1_MOUSE	Peroxiredoxin-1 (EC 1.11.1.15) (Macrophage 23 kDa stress protein) (Osteoblast-specific factor 3) (OSF-3) (Thioredoxin peroxidase 2) (Thioredoxin-dependent peroxide reductase 2)	31.4297	31.3259	31.5326	31.5445	31.7319	31.6707	31.8143	31.6853	31.5026	31.483	31.4261	31.5092	31.9547	31.6733	31.8601	31.6644	31.6283	31.5617	31.5735	31.6056	32.0236	31.8803	32.2048	31.4979	31.5145	31.5132	31.514	31.5008	31.7685	31.7568	31.9652	31.7264	1.09559	0.0454036	1.14681	0.295039	1.08439	0.564133	1.05842	0.00190327
P35762	CD81_MOUSE	CD81 antigen (26 kDa cell surface protein TAPA-1) (Target of the antiproliferative antibody 1) (CD antigen CD81)	29.9983	30.0129	29.866	30.1054	30.8764	31.0076	31.11	31.1398	29.8926	29.7588	29.8847	29.9979	31.1758	30.9435	31.0028	30.9687	30.2302	29.8061	29.6219	29.6375	31.4235	31.1989	31.3906	30.9143	29.781	30.0904	29.8326	29.727	31.1734	31.2036	30.8949	31.051	0.899763	0.295925	1.15548	0.181071	1.11713	0.310095	0.986979	0.842343
P35802	GPM6A_MOUSE	Neuronal membrane glycoprotein M6-a (M6a)	32.6576	32.8458	32.8068	32.7949	32.3534	32.4715	32.427	32.4852	32.6535	32.7468	32.6493	32.5914	32.4752	32.4643	32.4218	32.4559	32.8393	32.6674	32.7771	32.6197	32.5861	32.482	32.8617	32.2026	32.6731	32.906	32.7052	32.6903	32.3835	32.3653	32.4693	32.3123	0.966258	0.46603	1.08459	0.50495	1.124	0.323764	0.987375	0.818281
P35803	GPM6B_MOUSE	Neuronal membrane glycoprotein M6-b (M6b)	31.5619	31.4531	31.5596	31.8176	31.6989	31.5914	31.6412	31.7818	31.4241	31.1855	31.2741	31.7201	31.4668	31.5319	31.586	31.7686	31.4997	31.3461	31.3967	31.2072	31.4776	31.7121	31.4945	31.1019	31.3156	31.6399	31.3934	31.6427	31.6729	31.5674	31.559	31.6646	0.847805	0.0538391	0.860149	0.132252	0.898624	0.241186	0.908146	0.24023
P35821	PTN1_MOUSE	Tyrosine-protein phosphatase non-receptor type 1 (EC 3.1.3.48) (Protein-tyrosine phosphatase 1B) (PTP-1B) (Protein-tyrosine phosphatase HA2) (PTP-HA2)	24.8802	25.3178	25.2085	25.0873	24.9932	25.2446	25.0537	25.1338	25.0867	24.9914	25.2811	25.1836	25.0336	25.13	25.2626	25.2097	25.383	25.0757	25.1897	24.9892	25.3437	25.2699	25.3573	25.0723	25.088	25.3564	25.0928	25.3061	25.4558	25.2422	25.3882	25.1457	1.02425	0.786059	1.11399	0.119945	0.967344	0.640699	0.966639	0.65753
P35822	PTPRK_MOUSE	Receptor-type tyrosine-protein phosphatase kappa (Protein-tyrosine phosphatase kappa) (R-PTP-kappa) (EC 3.1.3.48)	26.0656	25.4118	25.2342	25.5743	24.8144	25.2048	25.4216	25.6793	25.7876	25.4286	25.8355	25.1862	25.748	25.5005	25.5845	25.5135	25.6487	25.5858	25.4948	26.0237	25.4097	25.0307	25.8229	24.802	25.468	25.68	25.5116	25.6189	25.5184	25.4954	25.0566	25.2674	1.06934	0.603714	1.0036	0.963652	0.981277	0.793316	1.09489	0.382546
P35831	PTN12_MOUSE	Tyrosine-protein phosphatase non-receptor type 12 (EC 3.1.3.48) (MPTP-PEST) (Protein-tyrosine phosphatase P19) (P19-PTP)	20.764	20.2606	21.0022	21.6026	20.9591	21.7191	21.2509	21.6545	20.9741	21.2486	21.3079	21.5077	21.243	20.8515	20.968	21.5262	21.2205	21.1572	21.4833	22.108	22.1127	22.0492	22.1423	21.809	21.7889	21.5362	21.6058	21.2757	22.2067	21.5936	21.7977	21.7851	1.47016	0.148743	1.52187	0.0172679	1.12536	0.268161	0.987019	0.813977
P35922	FMR1_MOUSE	Synaptic functional regulator FMR1 (Fragile X mental retardation protein 1 homolog) (FMRP) (Protein FMR-1) (mFmr1p)	24.6268	24.4217	24.8691	24.7159	24.1799	24.4685	24.2516	24.0517	24.5477	24.7055	24.68	24.4941	24.2646	24.036	24.1118	24.1377	24.8496	24.7573	24.7557	24.7738	24.2754	24.2246	24.8128	24.1927	24.5564	24.9053	24.4261	24.7496	23.9833	23.894	24.2754	24.1736	1.08468	0.238298	1.11275	0.44778	1.24025	0.134284	1.08198	0.291307
P35979	RL12_MOUSE	60S ribosomal protein L12	27.532	27.8685	27.4207	27.7055	27.2909	27.2907	27.3672	27.479	27.605	27.5968	27.5281	27.5536	27.6493	27.6235	27.4871	27.5377	27.6351	27.5135	27.2441	27.4744	27.5773	27.4079	27.6987	27.2914	27.5044	27.7022	27.4938	27.7298	27.5438	27.4397	27.3929	27.3787	0.889967	0.24462	1.10437	0.221841	1.04392	0.592674	0.908724	0.221207
P35980	RL18_MOUSE	60S ribosomal protein L18	28.5716	28.4956	28.5051	28.5457	28.299	28.4128	28.5982	28.4088	28.6624	28.4718	28.5156	28.645	28.6924	28.5791	28.396	28.3712	28.6686	28.5534	28.6018	28.6366	28.6973	28.5865	28.8924	28.4463	28.4758	28.6342	28.4001	28.5988	28.4583	28.2857	28.547	28.3568	1.06131	0.0305901	1.17377	0.0920157	1.18882	0.0690912	1.06099	0.191233
P36536	SAR1A_MOUSE	GTP-binding protein SAR1a	22.5551	21.1961	22.6244	22.4827	22.9104	21.863	22.616	22.3423	22.6162	22.3962	21.8517	22.3978	21.1133	20.7047	22.2741	22.412	22.3698	21.981	22.4465	22.2754	20.8075	21.6976	20.8881	21.3273	22.5589	22.6533	22.3157	21.9774	22.5458	21.6144	22.9992	22.0956	0.974153	0.885082	0.41838	0.00619678	0.441817	0.0203214	0.919844	0.574107
P36552	HEM6_MOUSE	Oxygen-dependent coproporphyrinogen-III oxidase, mitochondrial (COX) (Coprogen oxidase) (Coproporphyrinogenase) (EC 1.3.3.3)	25.3519	25.7006	25.1652	25.577	25.9955	26.326	25.6897	26.046	25.3403	25.1027	25.253	25.2962	25.7602	25.5419	25.8336	25.8994	25.5278	25.3066	25.3646	25.5718	25.8334	26.0158	25.9794	25.4833	25.5769	25.4634	25.5077	25.5553	25.8895	25.7942	25.9074	25.9252	0.98877	0.966311	0.87712	0.336004	0.974482	0.696644	0.94637	0.270569
P36895	BMR1A_MOUSE	Bone morphogenetic protein receptor type-1A (BMP type-1A receptor) (BMPR-1A) (EC 2.7.11.30) (Activin receptor-like kinase 3) (ALK-3) (BMP-2/BMP-4 receptor) (Serine/threonine-protein kinase receptor R5) (SKR5) (CD antigen CD292)	22.765	22.4511	22.7095	22.9223	22.8859	22.7121	23.1573	22.998	22.6362	22.8528	23.0105	22.7328	22.6598	22.9257	22.7232	22.9036	22.9696	23.0135	22.9219	22.7032	23.1155	22.8683	23.1299	22.7317	22.5711	23.0298	22.9195	22.9861	23.1375	22.8562	23.5461	22.8847	1.13689	0.163504	1.01654	0.870226	0.893389	0.468187	1.01353	0.845638
P36916	GNL1_MOUSE	Guanine nucleotide-binding protein-like 1 (GTP-binding protein MMR1)	28.2325	28.3304	28.3931	28.2754	28.273	28.0879	28.321	28.2699	28.3272	28.318	28.3639	28.3508	28.3249	28.1128	28.2702	28.2138	28.5383	28.4997	28.4933	28.4774	28.3976	28.4046	28.3908	27.9917	28.541	28.4508	28.4886	28.5849	28.1872	28.0895	28.517	28.1937	1.14331	0.0019415	1.04662	0.627248	1.0354	0.732726	0.989736	0.674724
P36993	PPM1B_MOUSE	Protein phosphatase 1B (EC 3.1.3.16) (Protein phosphatase 2C isoform beta) (PP2C-beta)	25.2931	25.1853	25.1725	25.3195	25.4693	25.4435	25.732	25.4508	25.151	24.7676	25.0998	25.4026	25.5845	25.5052	25.5503	25.5417	25.5398	25.2047	25.3088	25.222	25.8994	25.8002	26.0907	25.4869	25.1753	25.1473	25.327	25.1776	25.7284	25.2114	25.5861	25.5036	1.05784	0.407716	1.23663	0.0861453	1.24492	0.110545	1.0842	0.246039
P37040	NCPR_MOUSE	NADPH--cytochrome P450 reductase (CPR) (P450R) (EC 1.6.2.4)	28.2853	28.0925	28.1881	28.249	28.3621	28.4198	28.5114	28.408	28.4348	28.2447	28.2346	28.2258	28.5973	28.5583	28.5338	28.4196	28.2996	28.3151	28.2935	28.3805	28.6468	28.5082	28.7422	28.148	28.2815	28.3467	28.2544	28.236	28.3944	28.3602	28.5569	28.3165	1.08451	0.0440214	1.07321	0.544658	1.0855	0.485652	1.02978	0.224299
P37804	TAGL_MOUSE	Transgelin (Actin-associated protein p27) (Smooth muscle protein 22-alpha) (SM22-alpha)	27.6866	27.5502	27.1969	27.6767	25.9147	28.1299	27.0993	26.1992	27.7432	28.1399	27.8231	27.6028	27.4111	26.6502	26.3034	26.4037	27.9077	27.9885	28.2042	27.9047	27.2382	26.99	26.9953	27.1612	27.9549	27.3049	27.8117	27.545	26.9452	26.2243	25.9548	26.1214	1.3812	0.0124597	0.995931	0.623649	1.66487	0.013516	1.25806	0.0735765
P38060	HMGCL_MOUSE	Hydroxymethylglutaryl-CoA lyase, mitochondrial (HL) (HMG-CoA lyase) (EC 4.1.3.4) (3-hydroxy-3-methylglutarate-CoA lyase)	24.645	24.5395	24.6089	24.6255	24.784	24.6148	24.6865	24.8431	24.7475	24.7009	24.384	24.6072	24.5327	24.675	24.624	24.4979	24.93	24.6996	24.7931	24.8378	25.2154	24.9343	25.4755	24.6369	24.6266	24.6887	24.7915	24.91	25.068	24.8645	24.7906	24.8971	1.15852	0.00743698	1.28729	0.12585	1.14112	0.43043	1.04195	0.466572
P38585	TTL_MOUSE	Tubulin--tyrosine ligase (TTL) (EC 6.3.2.25)	25.6983	25.5579	25.4868	25.5925	25.6045	25.5047	25.3995	25.7554	25.655	25.674	25.6261	25.8546	25.5476	25.5836	25.5544	25.4924	25.8669	25.8287	25.8956	25.7417	25.7697	25.6964	25.8314	25.1391	25.5683	25.7638	25.5894	25.7458	25.5613	25.2875	25.7601	25.5974	1.18795	0.00406286	1.04365	0.814812	1.0514	0.768373	1.12104	0.0344302
P38647	GRP75_MOUSE	Stress-70 protein, mitochondrial (75 kDa glucose-regulated protein) (GRP-75) (Heat shock 70 kDa protein 9) (Mortalin) (Peptide-binding protein 74) (PBP74) (p66 MOT)	31.6872	31.6783	31.7278	31.7481	31.7169	31.7775	31.8417	31.6737	31.8549	31.8011	31.8235	31.75	31.9518	31.8216	31.7874	31.7315	31.7995	31.7463	31.7714	31.7693	31.9518	31.8599	32.1678	31.7589	31.7857	31.8274	31.7243	31.7911	31.7465	31.656	31.8214	31.6829	1.04326	0.0213936	1.1398	0.102239	1.16028	0.0703848	0.992512	0.677209
P39038	CADH4_MOUSE	Cadherin-4 (Retinal cadherin) (R-CAD) (R-cadherin)	23.8181	23.0833	23.8513	23.774	23.2241	23.9811	24.0896	23.8127	23.4132	22.9385	22.7185	23.5983	21.6312	22.2465	22.2146	22.7593	24.4418	23.5144	23.9366	23.7231	22.0506	24.3475	22.3761	23.7092	24.244	24.0133	24.341	24.212	23.7848	24.1384	24.01	23.9849	1.21671	0.35312	0.760891	0.299053	0.67529	0.168761	0.834665	0.205792
P39053	DYN1_MOUSE	Dynamin-1 (EC 3.6.5.5)	34.341	34.2965	34.3243	34.3928	34.539	34.4492	34.5332	34.5163	34.4259	34.3732	34.3543	34.3407	34.44	34.4896	34.4572	34.4615	34.5415	34.3994	34.4822	34.3584	34.6339	34.5545	34.7363	34.15	34.4384	34.5263	34.3305	34.443	34.5089	34.3801	34.5711	34.5041	1.0778	0.0585972	1.01758	0.945719	1.02976	0.844199	1.00759	0.856896
P39054	DYN2_MOUSE	Dynamin-2 (EC 3.6.5.5) (Dynamin UDNM)	26.2465	26.0551	26.2864	26.4452	26.7191	26.6462	26.6907	26.7431	26.321	26.1776	26.1972	26.2305	26.7572	26.6554	26.9278	26.7033	26.3362	26.2518	26.3872	26.3328	26.9834	26.8644	26.9972	26.5675	26.2553	26.3697	26.314	26.3796	26.8167	26.7586	26.7819	26.7532	1.04455	0.449396	1.11952	0.183093	1.06091	0.481975	0.998161	0.950047
P39087	GRIK2_MOUSE	Glutamate receptor ionotropic, kainate 2 (GluK2) (Glutamate receptor 6) (GluR-6) (GluR6) (Glutamate receptor beta-2) (GluR beta-2)	24.7033	24.6881	24.8868	24.8236	24.3643	24.6291	24.7255	24.8201	24.9355	24.6968	25.1146	24.72	24.9093	24.8991	24.6455	24.5735	24.9862	24.6875	24.6873	24.7004	24.775	24.6929	25.0006	24.4895	24.8515	24.8472	24.7371	24.8763	24.6883	24.465	24.3251	24.4765	0.995379	0.912096	1.07669	0.49533	1.19458	0.101065	0.960697	0.4626
P39447	ZO1_MOUSE	Tight junction protein ZO-1 (Tight junction protein 1) (Zona occludens protein 1) (Zonula occludens protein 1)	27.5619	27.5818	27.722	27.6269	27.374	27.4976	27.5745	27.4561	27.6701	27.8255	27.865	27.6163	27.7029	27.4695	27.6289	27.3443	27.7145	27.6788	27.7418	27.7507	27.7295	27.5466	27.944	27.5577	27.8035	27.6202	27.6656	27.6244	27.4798	27.4805	27.6352	27.4882	1.06974	0.0457888	1.16981	0.0756422	1.13383	0.135314	1.02909	0.384322
P39688	FYN_MOUSE	Tyrosine-protein kinase Fyn (EC 2.7.10.2) (Proto-oncogene c-Fyn) (p59-Fyn)	26.9372	26.6975	26.9274	26.9954	27.0913	26.8616	26.887	26.7762	26.9097	26.4526	26.5058	26.8501	26.6202	26.4734	26.8417	27.0702	26.6383	26.7065	26.9207	26.7192	26.2251	26.9547	26.0673	26.2968	26.7203	26.9021	27.0952	26.9931	26.9592	26.8263	26.6569	26.8285	0.905217	0.160792	0.716828	0.0460802	0.761414	0.0799313	0.880208	0.119916
P40124	CAP1_MOUSE	Adenylyl cyclase-associated protein 1 (CAP 1)	30.5195	30.5354	30.4565	30.5854	30.6931	30.7896	30.6954	30.8252	30.529	30.5088	30.481	30.5483	30.8521	30.8881	30.8878	30.7812	30.6683	30.6625	30.6688	30.757	31.2181	30.9064	31.3174	30.7507	30.5868	30.7173	30.5368	30.6675	30.9055	30.8856	30.9998	30.9192	1.12096	0.00324542	1.24336	0.072093	1.1004	0.404635	1.0431	0.228656
P40142	TKT_MOUSE	Transketolase (TK) (EC 2.2.1.1) (P68)	31.6822	31.6038	31.6129	31.644	32.1004	32.0728	32.2317	32.066	31.8327	31.7097	31.8364	31.6802	32.4439	32.1882	32.2427	32.0824	31.8539	31.7352	31.7471	31.7266	32.4359	32.2649	32.6336	32.1277	31.7744	31.8077	31.7085	31.7041	32.1577	32.1221	32.3684	32.1256	1.09472	0.00944907	1.19642	0.0765799	1.1336	0.215163	1.01204	0.678905
P40237	CD82_MOUSE	CD82 antigen (C33 antigen) (IA4) (Inducible membrane protein R2) (Metastasis suppressor Kangai-1 homolog) (CD antigen CD82)	26.4168	26.5484	26.2269	26.5069	27.6936	27.7522	27.821	27.8698	26.2291	26.265	26.594	26.5333	27.965	27.7509	28.0923	27.6601	26.7004	26.497	26.3943	26.1838	28.1577	28.0896	28.1013	27.7587	26.522	26.86	26.4985	26.5679	28.0112	28.0856	27.9303	28.0478	1.01812	0.88713	1.18867	0.0488484	1.01055	0.935978	0.892656	0.263428
P40240	CD9_MOUSE	CD9 antigen (CD antigen CD9)	24.7897	24.9123	24.4635	24.8811	26.4084	26.7047	26.5989	26.8219	24.1066	24.637	24.4045	24.8188	26.8293	26.5778	26.4298	26.4749	24.9542	24.7067	24.3169	24.2927	26.7834	26.9769	26.6508	26.5203	24.5005	25.426	24.6827	24.8628	26.9942	27.0331	26.5036	26.7554	0.884149	0.346797	1.07283	0.4774	0.936936	0.591386	0.802618	0.285518
P40336	VP26A_MOUSE	Vacuolar protein sorting-associated protein 26A (H<beta>58 protein) (H beta 58) (Vesicle protein sorting 26A) (mVPS26)	28.3312	28.3099	28.3024	28.2902	28.0724	28.1204	28.194	28.1083	28.3304	28.2842	28.2578	28.3163	28.4465	28.2833	28.2016	27.9759	28.4015	28.2729	28.3278	28.2851	28.1178	28.2507	28.5381	27.8181	28.3027	28.2939	28.2188	28.3083	27.9464	28.0127	28.1987	27.8997	1.00992	0.673056	1.05689	0.718094	1.13709	0.346339	1.02907	0.296678
P40630	TFAM_MOUSE	Transcription factor A, mitochondrial (mtTFA) (Testis-specific high mobility group protein) (TS-HMG)	26.1032	26.1421	26.1311	26.062	26.2296	26.2215	26.1635	26.0924	26.2532	26.3166	26.3042	26.1127	26.5412	26.2824	26.1697	26.0392	26.2268	26.2719	26.2232	26.2749	26.4121	26.2103	26.6086	26.2217	26.1888	26.3641	26.2091	26.1939	26.1009	26.4246	26.2939	26.089	1.10151	0.00084531	1.14449	0.109271	1.10081	0.314431	1.00595	0.824875
P41105	RL28_MOUSE	60S ribosomal protein L28	28.0686	28.099	28.0995	28.2997	27.9306	28.0345	27.9972	28.0215	28.1392	27.9501	28.1038	28.2562	27.8958	28.0688	28.1005	27.9201	28.3414	28.3471	28.2783	28.1581	28.1609	28.0412	28.2232	27.841	28.1457	28.367	28.2293	28.3282	27.8896	27.9293	28.1769	28.0707	1.10078	0.0894361	1.05503	0.449275	1.03714	0.656961	1.00913	0.84341
P41216	ACSL1_MOUSE	Long-chain-fatty-acid--CoA ligase 1 (EC 6.2.1.3) (Long-chain acyl-CoA synthetase 1) (LACS 1)	28.2147	28.1041	28.1238	28.3146	28.1709	28.2843	28.1584	28.1895	28.5058	28.2251	28.2914	28.2585	28.1784	28.1274	28.2078	28.1393	28.2761	28.3025	28.2054	28.25	28.1359	28.0888	28.4307	27.814	28.2345	28.2699	28.1634	28.1972	28.0104	27.9973	28.2906	27.9886	1.04767	0.235311	0.954185	0.543249	1.03995	0.764981	1.02964	0.221425
P41234	ABCA2_MOUSE	ATP-binding cassette sub-family A member 2 (ATP-binding cassette transporter 2) (ATP-binding cassette 2)	25.2599	25.135	24.8928	25.1387	25.1963	25.2204	25.3039	25.3258	25.1813	24.7522	25.1089	24.9025	25.2789	25.2194	25.3636	25.106	24.7845	24.9739	24.8825	25.0429	24.9925	25.2922	25.0219	25.4005	24.6394	24.9211	24.9668	25.3551	25.3284	24.9176	25.24	24.9522	0.87755	0.0990834	0.949138	0.451449	1.04739	0.656428	0.953116	0.76321
P41241	CSK_MOUSE	Tyrosine-protein kinase CSK (EC 2.7.10.2) (C-Src kinase) (Protein-tyrosine kinase MPK-2) (p50CSK)	25.1054	24.8795	25.3425	24.4546	25.0749	25.447	25.6583	24.9458	25.4183	25.0521	24.3254	25.1715	24.301	25.2498	24.9532	25.339	24.8392	25.2639	25.1882	24.9946	25.7518	25.2599	25.2523	25.336	25.2759	25.1361	25.0523	24.8268	25.2514	25.5351	25.4657	24.7864	1.07141	0.574001	1.07598	0.58056	1.09251	0.52218	0.999372	0.992508
P41242	MATK_MOUSE	Megakaryocyte-associated tyrosine-protein kinase (EC 2.7.10.2) (Protein kinase NTK) (Tyrosine-protein kinase CTK)	22.8481	22.1791	22.6984	22.4141	22.6605	22.7932	22.9273	22.9404	22.585	22.5716	22.3418	22.4567	22.6504	23.1066	22.6735	22.5708	22.1117	22.0347	22.4848	22.791	23.3176	22.8084	23.1925	22.855	22.6709	21.7478	22.2709	22.5354	22.6888	22.5351	22.9005	22.2093	0.889114	0.465143	1.16871	0.182626	1.37051	0.0535634	1.0289	0.860468
P42125	ECI1_MOUSE	Enoyl-CoA delta isomerase 1, mitochondrial (EC 5.3.3.8) (3,2-trans-enoyl-CoA isomerase) (Delta(3),Delta(2)-enoyl-CoA isomerase) (D3,D2-enoyl-CoA isomerase) (Dodecenoyl-CoA isomerase)	27.0415	27.0554	27.1839	27.2119	27.0089	27.2014	27.364	27.144	27.3159	27.0442	27.1533	27.3411	27.3028	27.0479	27.2416	27.2672	27.2321	27.2225	27.2154	27.2374	27.6156	27.5065	27.6306	27.2194	27.324	27.4282	27.3513	27.3299	27.7397	27.4756	27.3338	27.4791	1.07304	0.0561784	1.24567	0.0404509	0.991394	0.916099	0.912517	0.00172427
P42128	FOXK1_MOUSE	Forkhead box protein K1 (Myocyte nuclear factor) (MNF)	21.9636	21.9344	21.3016	21.6246	21.2748	22.1552	21.6027	21.5318	21.6002	21.6822	22.6255	21.5464	22.4316	22.6133	21.889	22.5379	20.5606	21.6294	21.4552	21.1914	22.0971	21.5745	22.2571	22.2025	21.9909	21.0911	21.1493	21.662	22.8223	21.9976	22.0551	22.2044	0.722935	0.127258	1.29971	0.157319	0.839103	0.371495	0.835175	0.437727
P42208	SEPT2_MOUSE	Septin-2 (Neural precursor cell expressed developmentally down-regulated protein 5) (NEDD-5)	29.6659	29.6658	29.6873	29.8247	29.657	29.6282	29.808	29.6611	29.9914	29.5236	29.7414	29.8591	29.7725	29.6724	29.8	29.8652	29.6885	29.6388	29.7429	29.6594	29.7768	29.841	29.8551	29.758	29.5743	29.477	29.6458	29.612	29.5966	29.567	29.6125	29.7153	0.979712	0.544236	1.08525	0.0441369	1.13637	0.00362463	1.07495	0.049867
P42225	STAT1_MOUSE	Signal transducer and activator of transcription 1	24.4132	23.7831	24.1062	24.4466	24.6095	24.4343	24.2294	24.2615	24.0148	23.6294	24.0263	23.9545	24.314	24.1194	24.0804	24.3983	24.3371	24.3243	24.439	24.0623	24.3691	24.7882	24.719	23.9285	24.2358	24.4769	24.5545	24.5518	24.8534	24.389	24.4467	24.4922	1.06129	0.575199	1.07012	0.764722	0.954189	0.687722	0.893035	0.186513
P42227	STAT3_MOUSE	Signal transducer and activator of transcription 3 (Acute-phase response factor)	24.8883	24.6313	24.6988	24.7803	24.6693	24.5975	24.654	24.7068	24.8257	24.5251	24.9913	24.7243	24.8049	24.7899	24.9543	24.7767	24.8714	24.7322	24.8811	24.8626	25.2864	24.7475	25.0885	24.5833	24.9519	24.9057	24.8118	24.9866	24.8766	25.0101	24.7426	24.6096	1.06083	0.231858	1.22726	0.145515	1.09841	0.543784	0.947771	0.185582
P42337	PK3CA_MOUSE	Phosphatidylinositol 4,5-bisphosphate 3-kinase catalytic subunit alpha isoform (PI3-kinase subunit alpha) (PI3K-alpha) (PI3Kalpha) (PtdIns-3-kinase subunit alpha) (EC 2.7.1.153) (Phosphatidylinositol 4,5-bisphosphate 3-kinase 110 kDa catalytic subunit alpha) (PtdIns-3-kinase subunit p110-alpha) (p110alpha) (Phosphoinositide-3-kinase catalytic alpha polypeptide) (Serine/threonine protein kinase PI…	22.9913	22.838	22.7444	23.1458	22.8065	22.148	23.0762	22.8106	22.7828	22.8026	23.0444	23.1128	22.8161	22.371	22.7311	22.9808	23.6632	22.8923	23.2957	23.1732	23.0493	23.1498	22.8517	22.7221	23.1422	23.3977	22.9067	23.3779	22.8226	22.8169	22.8467	22.9062	1.27009	0.124112	1.15227	0.330442	1.07495	0.371089	1.04481	0.808544
P42567	EPS15_MOUSE	Epidermal growth factor receptor substrate 15 (Protein Eps15) (Protein AF-1p)	26.3015	26.4735	26.1602	26.3084	26.8119	26.6449	26.8252	26.7676	26.2297	26.2919	26.1542	26.2333	27.0932	26.577	26.8437	26.7126	26.2875	26.471	26.4365	26.3105	27.2486	26.9635	27.1846	26.7734	26.2557	26.4358	26.3856	26.2923	26.8142	26.722	26.8511	26.6754	1.04488	0.436511	1.22301	0.0522909	1.22025	0.0540676	1.02412	0.60022
P42669	PURA_MOUSE	Transcriptional activator protein Pur-alpha (Purine-rich single-stranded DNA-binding protein alpha)	30.9434	30.806	30.7532	30.9929	30.7689	30.7513	30.7795	30.663	30.9762	30.8131	30.8184	30.9488	30.7523	30.7205	30.697	30.7894	31.0371	30.8387	30.878	30.8258	30.9395	30.8159	31.1384	30.3927	30.8308	31.007	30.7238	30.8609	30.7289	30.5908	30.6268	30.594	1.0141	0.787645	1.07557	0.630642	1.1569	0.29054	1.02685	0.623889
P42859	HD_MOUSE	Huntingtin (Huntington disease protein homolog) (HD protein homolog)	28.8491	28.9454	28.8848	28.978	28.7924	28.8613	28.802	28.8161	28.9616	28.8785	28.9044	28.9768	28.8373	28.7724	28.7705	28.8687	29.094	28.977	29.0262	28.9267	28.8243	28.9165	28.9491	28.4678	29.0009	28.968	28.9119	29.0749	28.8265	28.6319	28.8725	28.7655	1.06594	0.0934996	0.988539	0.806677	1.01723	0.90427	1.01197	0.741417
P42932	TCPQ_MOUSE	T-complex protein 1 subunit theta (TCP-1-theta) (CCT-theta)	30.7966	30.6528	30.8152	30.8024	30.9047	30.9288	30.9686	30.9095	30.8691	30.8777	30.8423	30.7443	31.1642	31.1181	31.0348	30.9552	30.8448	30.7886	30.8189	30.9095	31.2212	31.0254	31.4218	30.7674	30.8277	30.8923	30.799	30.745	30.9615	30.9504	31.0816	30.8105	1.0518	0.160603	1.14942	0.244679	1.12882	0.333686	1.01689	0.563843
P43006	EAA2_MOUSE	Excitatory amino acid transporter 2 (GLT-1) (Sodium-dependent glutamate/aspartate transporter 2) (Solute carrier family 1 member 2)	33.3068	33.3601	33.3651	33.3023	33.1704	33.1533	33.139	33.1568	33.283	33.5148	33.3629	33.2639	33.1489	33.271	33.0561	33.0592	33.3572	33.2383	33.3737	33.2071	33.3693	33.1413	33.6056	33.1232	33.2328	33.2297	33.1971	33.225	33.055	33.0126	33.1459	33.0196	0.974009	0.414501	1.12396	0.221262	1.201	0.075936	1.05312	0.138017
P43024	CX6A1_MOUSE	Cytochrome c oxidase subunit 6A1, mitochondrial (Cytochrome c oxidase polypeptide VIa-liver)	30.105	30.4834	30.1285	30.3821	30.0808	30.2906	30.1758	29.9722	30.3971	30.0662	30.2277	30.3706	30.0422	29.9579	29.8709	30.0884	30.2637	30.1225	30.0827	30.1906	28.9965	30.2187	28.1649	30.2028	30.2755	30.3323	30.2913	30.1593	30.0691	30.0046	30.047	29.8817	0.921858	0.321668	0.704506	0.196113	0.772146	0.273602	0.933361	0.116275
P43274	H14_MOUSE	Histone H1.4 (H1 VAR.2) (H1e)	29.9724	30.1414	30.1834	29.9207	30.3472	30.6095	30.5929	30.1878	30.1069	30.1791	30.1832	29.9753	31.1793	30.4851	30.4834	30.1953	30.1352	29.8634	29.9085	29.9795	30.886	30.3665	30.678	30.6594	30.0578	30.1063	30.4676	29.8114	30.9057	30.5856	30.5295	30.2182	0.943883	0.378956	1.16004	0.198692	1.05613	0.637375	0.898296	0.383079
P43275	H11_MOUSE	Histone H1.1 (H1 VAR.3) (Histone H1a) (H1a)	25.9247	26.2058	26.1621	25.8596	26.1843	26.4263	26.3982	26.2256	25.8503	25.8236	26.0903	26.0756	27.1444	26.0781	26.2189	26.2041	26.0841	25.8544	25.9948	26.1279	26.7681	26.3747	26.6234	26.703	26.0283	25.675	26.2979	26.0606	26.6498	26.1168	26.2938	26.2919	0.981723	0.835539	1.24177	0.026282	1.20862	0.0953337	0.990908	0.999268
P43276	H15_MOUSE	Histone H1.5 (H1 VAR.5) (H1b)	27.3132	27.478	27.4273	27.1172	27.4656	27.6458	27.7358	27.3541	27.1948	27.4141	27.5101	27.3249	28.4688	27.452	27.5015	27.4561	27.3374	27.1455	27.2083	27.1783	27.9795	27.4987	27.8535	27.7728	27.41	27.1916	27.4321	27.2917	27.9204	27.3001	27.4729	27.4445	0.919419	0.244784	1.17169	0.141451	1.17498	0.201146	0.92316	0.154005
P43277	H13_MOUSE	Histone H1.3 (H1 VAR.4) (H1d)	25.859	26.2067	26.2226	26.0969	26.728	26.7547	26.7307	26.8485	26.1146	26.1418	26.2488	26.2253	27.6506	27.0332	26.8999	26.7345	26.2115	26.0526	26.1115	26.0324	27.3876	26.8402	27.3823	27.5714	25.9596	25.8896	26.5284	26.0566	27.2086	26.7177	27.0704	26.793	1.00019	0.953204	1.46767	0.0163719	1.28215	0.125631	0.981044	0.966365
P43406	ITAV_MOUSE	Integrin alpha-V (Vitronectin receptor subunit alpha) (CD antigen CD51) [Cleaved into: Integrin alpha-V heavy chain; Integrin alpha-V light chain]	27.763	27.7158	27.6551	27.7057	27.4561	27.3827	27.3261	27.3913	27.7482	27.4847	27.6155	27.7775	27.5017	27.4565	27.4482	27.4039	27.8129	27.7798	27.6897	27.6488	27.6425	27.543	27.5866	27.273	27.6398	27.6963	27.7353	27.7693	27.5392	27.4003	27.446	27.5433	1.01672	0.622503	1.093	0.205875	1.02425	0.75559	1.01632	0.649006
P45376	ALDR_MOUSE	Aldose reductase (AR) (EC 1.1.1.21) (Aldehyde reductase)	29.6742	29.6339	29.6224	29.6946	29.8035	29.6346	29.7798	29.8045	29.7874	29.6887	29.7834	29.7233	29.8561	29.8398	29.9002	29.7545	29.8064	29.7106	29.7606	29.7031	30.0245	29.9504	30.1862	29.5776	29.6608	29.8258	29.6182	29.7124	29.8911	29.8305	30.0195	29.877	1.06379	0.0233416	1.14395	0.233223	1.03172	0.83079	1.02767	0.452554
P45377	ALD2_MOUSE	Aldose reductase-related protein 2 (AR) (EC 1.1.1.21) (Aldehyde reductase) (Fibroblast growth factor-regulated protein) (Protein FR-1)	25.0533	24.8129	25.3026	25.3725	25.3528	25.1464	25.0675	25.2045	25.2251	24.9985	24.8313	24.8145	24.9708	24.7609	25.0372	24.9986	25.6257	25.5903	25.7506	25.5341	25.7749	25.4971	25.9503	25.3288	25.7782	25.5121	25.5247	25.5802	25.5203	24.8211	25.6241	25.3284	1.39041	0.0111464	1.37668	0.0260156	1.23387	0.213815	1.01715	0.743122
P45591	COF2_MOUSE	Cofilin-2 (Cofilin, muscle isoform)	28.372	28.4032	28.5458	28.4325	28.5603	28.509	28.5386	28.4729	28.4696	28.5983	28.4436	28.485	28.5758	28.4927	28.5884	28.482	28.6333	28.5741	28.5903	28.4994	28.8514	28.6107	29.0019	28.3589	28.5249	28.6126	28.4634	28.502	28.5445	28.4507	28.5942	28.5097	1.09822	0.0278004	1.15306	0.239735	1.14895	0.255893	1.03405	0.293445
P45878	FKBP2_MOUSE	Peptidyl-prolyl cis-trans isomerase FKBP2 (PPIase FKBP2) (EC 5.2.1.8) (13 kDa FK506-binding protein) (13 kDa FKBP) (FKBP-13) (FK506-binding protein 2) (FKBP-2) (Immunophilin FKBP13) (Rotamase)	27.8437	27.5344	27.4963	27.6097	27.5389	27.603	27.6428	27.5501	27.7645	27.5924	27.8226	27.8712	27.8687	27.7313	27.6507	27.6027	27.921	27.7376	27.7238	27.7824	27.7602	27.8143	27.9024	27.4595	27.6807	27.7	27.6442	27.8486	27.5845	27.4041	27.6785	27.5566	1.12183	0.107372	1.11657	0.179935	1.13614	0.161825	1.05176	0.296092
P45952	ACADM_MOUSE	Medium-chain specific acyl-CoA dehydrogenase, mitochondrial (MCAD) (EC 1.3.8.7)	26.5783	26.6123	26.5633	26.7063	26.4501	26.6615	26.6672	26.4015	26.5596	26.459	26.5733	26.6404	26.6295	26.4899	26.4955	26.4828	26.5957	26.7516	26.592	26.6478	26.6544	26.5874	26.6089	26.4368	26.5468	26.8287	26.6258	26.5459	26.6721	26.5339	26.5349	26.4431	1.02251	0.542166	1.01681	0.760727	1.01804	0.711782	1.00467	0.900165
P46061	RAGP1_MOUSE	Ran GTPase-activating protein 1 (RanGAP1)	25.7883	25.7117	25.5988	25.7467	25.2947	25.4198	25.4924	25.3352	25.8947	25.6233	25.6674	25.7746	25.9596	25.6654	25.6323	25.3432	25.5401	25.5792	25.5355	25.7636	25.7965	25.7052	25.9634	25.4861	25.7178	25.7919	25.7188	25.6319	25.5469	25.4563	25.2383	25.3352	0.929559	0.164893	1.28382	0.0177557	1.27376	0.0289498	0.927538	0.130255
P46096	SYT1_MOUSE	Synaptotagmin-1 (Synaptotagmin I) (SytI) (p65)	33.5103	33.5083	33.4767	33.5631	33.2131	33.2926	33.3509	33.2491	33.5952	33.4309	33.5299	33.569	33.2378	33.4198	33.2377	33.3302	33.6506	33.5324	33.6561	33.5108	33.0572	33.3305	33.2856	32.9917	33.5405	33.6384	33.5141	33.6015	33.1884	33.1369	33.2546	33.1982	1.05268	0.135512	0.930526	0.259928	0.985102	0.755896	1.01013	0.781054
P46097	SYT2_MOUSE	Synaptotagmin-2 (Inositol polyphosphate-binding protein) (IP4-binding protein) (IP4BP) (Synaptotagmin II) (SytII)	28.4791	28.4784	28.6067	28.2379	28.1597	27.665	28.1271	27.7139	28.4918	28.6899	28.8678	28.5594	29.2005	27.5583	27.6633	27.4356	28.8407	28.1406	28.5404	27.7388	28.1579	27.8274	27.6288	27.1959	28.9143	28.8748	28.5849	28.6665	28.7719	27.5247	27.2776	27.4466	0.944054	0.610066	0.876204	0.407711	0.901615	0.898949	0.761439	0.128643
P46460	NSF_MOUSE	Vesicle-fusing ATPase (EC 3.6.4.6) (N-ethylmaleimide-sensitive fusion protein) (NEM-sensitive fusion protein) (Suppressor of K(+) transport growth defect 2) (Protein SKD2) (Vesicular-fusion protein NSF)	34.5752	34.4834	34.6222	34.7326	35.0143	34.9909	35.0172	34.9658	34.7039	34.6745	34.6637	34.5876	34.9508	34.9977	34.9485	35.0102	34.8204	34.7705	34.8348	34.8054	35.2186	35.0617	35.3858	34.7327	34.725	34.7324	34.6346	34.6675	34.9378	34.872	35.2359	34.989	1.15016	0.00884379	1.08832	0.489736	1.07465	0.590471	1.08487	0.00490835
P46467	VPS4B_MOUSE	Vacuolar protein sorting-associated protein 4B (EC 3.6.4.6) (Suppressor of K(+) transport growth defect 1) (Protein SKD1)	24.3412	24.2131	24.353	24.109	24.0177	24.2323	24.2608	24.1667	24.098	24.1519	24.3003	24.3758	24.4049	24.3484	24.3883	24.2283	24.1866	24.2623	24.4715	24.1607	24.2344	24.3962	24.505	24.1912	24.0356	24.0499	24.2327	24.0728	24.3337	24.3499	24.6846	24.2299	1.01256	0.865038	1.12107	0.123631	0.950823	0.600027	1.12941	0.0856498
P46471	PRS7_MOUSE	26S proteasome regulatory subunit 7 (26S proteasome AAA-ATPase subunit RPT1) (Proteasome 26S subunit ATPase 2) (Protein MSS1)	28.5973	28.4078	28.6914	28.607	28.3692	28.4925	28.4898	28.3209	28.619	28.5529	28.4207	28.553	28.5643	28.4838	28.4401	28.5025	28.6027	28.5633	28.5697	28.645	28.6537	28.5355	28.8477	28.1686	28.6435	28.6926	28.5816	28.5304	28.4489	28.3748	28.5577	28.4187	1.01113	0.76922	1.11106	0.406447	1.08699	0.519395	0.987705	0.687795
P46638	RB11B_MOUSE	Ras-related protein Rab-11B	26.8496	26.8947	27.021	26.9919	26.9867	27.104	27.0872	27.0545	27.0385	26.9796	27.118	26.9956	27.3469	27.1341	27.1744	26.9874	27.2951	27.0508	27.1546	27.087	27.208	27.358	27.4216	26.6716	27.1167	27.0925	26.9403	27.1967	27.0285	26.9104	27.3344	27.1023	1.15584	0.0215298	1.0975	0.558617	1.06485	0.725203	1.04276	0.457828
P46660	AINX_MOUSE	Alpha-internexin (Alpha-Inx) (66 kDa neurofilament protein) (NF-66) (Neurofilament-66)	31.1705	31.2504	31.3688	31.2633	32.8536	32.6225	32.8318	32.8112	31.389	31.521	31.6407	31.4092	33.212	32.5608	33.0365	32.8317	31.6033	31.1695	31.0687	30.9377	33.0378	32.8236	32.8614	32.68	31.5117	32.0218	31.4518	31.2783	32.8607	32.906	32.8946	32.7547	0.967526	0.663921	1.05243	0.46427	1.00077	0.968671	0.770361	0.135507
P46662	MERL_MOUSE	Merlin (Moesin-ezrin-radixin-like protein) (Neurofibromin-2) (Schwannomin)	20.2388	19.8448	20.914	18.8229	20.0126	20.6134	20.6321	21.4097	20.7199	20.7689	20.7452	20.4885	21.0986	21.2306	21.3117	20.5656	21.0417	19.2279	20.0392	21.0936	20.838	20.7049	21.2925	21.052	21.0999	20.051	20.5638	18.7567	19.9083	21.3369	20.8379	21.404	1.31816	0.54996	1.17721	0.368854	1.00537	0.794875	1.1429	0.740638
P46664	PURA2_MOUSE	Adenylosuccinate synthetase isozyme 2 (AMPSase 2) (AdSS 2) (EC 6.3.4.4) (Adenylosuccinate synthetase, acidic isozyme) (Adenylosuccinate synthetase, liver isozyme) (L-type adenylosuccinate synthetase) (IMP--aspartate ligase 2)	27.8146	27.7283	28.333	27.8861	28.1177	28.0806	28.6933	28.132	26.5279	27.7056	28.3733	28.4161	26.8751	28.1419	28.7792	28.7221	28.5562	28.4721	28.5214	28.4771	28.8825	28.7948	29.104	28.6391	28.4733	28.5523	28.3959	28.501	28.7523	28.682	28.8596	28.7603	1.46083	0.00596639	1.50051	0.0142333	1.07181	0.41117	1.01774	0.520787
P46735	MYO1B_MOUSE	Unconventional myosin-Ib (MIH-L) (Myosin I alpha) (MMI-alpha) (MMIa)	27.158	27.8691	27.5466	26.7998	26.4492	26.6934	26.6241	26.7966	27.379	27.7533	27.292	27.0957	26.4899	27.0316	26.7392	26.7534	27.0954	26.97	27.0492	27.0999	26.9706	26.1685	27.2428	26.7742	27.0539	27.1115	27.2268	26.8998	26.2503	26.8162	26.3531	26.4602	0.787774	0.262306	1.14372	0.558739	1.2779	0.26432	0.984051	0.80334
P46737	BRCC3_MOUSE	Lys-63-specific deubiquitinase BRCC36 (EC 3.4.19.-) (BRCA1-A complex subunit BRCC36) (BRCA1/BRCA2-containing complex subunit 3) (BRCA1/BRCA2-containing complex subunit 36) (BRISC complex subunit BRCC36)	24.7794	24.9332	24.8306	24.8618	24.6646	24.6379	24.5552	24.5367	24.9801	24.8429	24.8927	24.6941	24.5734	24.6822	24.7685	24.7959	24.9883	24.9025	25.002	24.9704	25.0501	24.5811	25.4015	24.2771	24.8162	24.985	24.7511	24.5442	24.4614	24.3436	24.7798	24.5696	1.08222	0.0260431	1.22418	0.396618	1.2691	0.31837	1.13573	0.0868841
P46935	NEDD4_MOUSE	E3 ubiquitin-protein ligase NEDD4 (EC 2.3.2.26) (HECT-type E3 ubiquitin transferase NEDD4) (Neural precursor cell expressed developmentally down-regulated protein 4) (NEDD-4)	27.1283	27.2524	27.0366	27.1941	26.8632	27.2029	27.2023	27.0738	27.1045	27.0247	27.1117	27.2419	27.2505	27.1808	27.0423	27.1377	27.0534	27.0491	27.0599	27.2498	27.3687	27.0806	27.2083	27.1264	26.9596	26.8476	27.1254	27.0196	26.9846	26.9448	27.0253	26.9526	0.966318	0.488111	1.07788	0.32092	1.16723	0.0159117	1.08226	0.18068
P46978	STT3A_MOUSE	Dolichyl-diphosphooligosaccharide--protein glycosyltransferase subunit STT3A (Oligosaccharyl transferase subunit STT3A) (STT3-A) (EC 2.4.99.18) (B5) (Integral membrane protein 1)	23.9868	24.032	23.5162	23.9655	23.6187	24.2481	24.2052	23.7468	24.1037	24.0291	24.511	24.0348	24.6495	24.2216	24.3385	24.1913	24.4329	24.0498	24.0074	24.3169	24.2275	24.2078	23.9467	23.7972	23.9516	23.9024	23.79	24.1631	24.0423	23.5875	24.2761	23.828	1.25131	0.0850402	1.05347	0.653049	1.07185	0.559961	1.19301	0.101526
P47199	QOR_MOUSE	Quinone oxidoreductase (EC 1.6.5.5) (NADPH:quinone reductase) (Zeta-crystallin)	27.7241	27.6186	27.7105	27.8202	27.7795	27.5498	27.7038	27.6498	27.8017	27.6937	27.6477	27.6162	27.5928	27.3869	27.6952	27.8157	27.8753	27.9339	28.0437	27.9208	27.9521	27.7922	27.9544	27.5653	27.8774	27.7803	27.9167	27.8539	27.8277	27.6918	27.9473	27.585	1.16849	0.00617759	1.11064	0.210885	1.03893	0.676714	1.06204	0.108385
P47708	RP3A_MOUSE	Rabphilin-3A (Exophilin-1)	30.8128	30.8996	30.9115	30.7596	30.8484	30.6408	30.6133	30.8522	30.8364	31.1076	30.9169	30.8562	30.755	30.7292	30.8939	30.6958	31.0225	30.9508	30.927	30.7281	30.9234	30.7491	30.9793	30.6729	31	31.0376	30.7562	30.8737	30.7565	30.6681	30.874	30.7918	1.04529	0.431939	1.06695	0.376337	1.04393	0.510432	0.993122	0.916787
P47738	ALDH2_MOUSE	Aldehyde dehydrogenase, mitochondrial (EC 1.2.1.3) (AHD-M1) (ALDH class 2) (ALDH-E2) (ALDHI)	30.8195	30.8554	30.8771	30.789	30.836	30.8071	30.9184	30.6476	31.0589	30.9859	30.8458	30.8519	30.8387	30.7722	30.7069	30.7519	30.9404	30.8454	30.8909	30.7982	31.0676	30.8755	31.0732	30.7206	30.9038	30.9502	30.8784	30.8058	30.8456	30.745	30.8736	30.8838	1.02387	0.390384	1.09886	0.243246	1.07439	0.324063	0.989097	0.724527
P47740	AL3A2_MOUSE	Fatty aldehyde dehydrogenase (EC 1.2.1.3) (Aldehyde dehydrogenase 3) (Aldehyde dehydrogenase family 3 member A2)	27.1364	27.0402	27.0237	27.1693	27.3657	27.3549	27.5025	27.4525	27.2006	27.0366	27.1968	27.1642	27.4474	27.4954	27.5759	27.4348	27.2675	27.0783	27.2164	27.1681	27.6086	27.5147	27.6761	27.2345	27.135	27.3109	27.0629	27.1105	27.4173	27.383	27.4611	27.3169	1.06475	0.144805	1.0701	0.419695	1.08857	0.305965	1.01839	0.695459
P47743	GRM8_MOUSE	Metabotropic glutamate receptor 8 (mGluR8)	22.6645	22.4824	22.5268	22.8425	21.7925	21.2566	21.0568	21.1381	22.1226	21.6972	21.3011	21.7577	22.0836	19.9933	21.3088	21.1464	22.7838	22.465	22.3654	22.6598	21.2779	21.9691	21.6628	21.1612	22.076	22.6253	22.5927	23.462	21.8437	21.1911	20.7435	21.4245	0.96047	0.643686	1.15872	0.436482	1.14781	0.489076	0.870348	0.703614
P47746	CNR1_MOUSE	Cannabinoid receptor 1 (CB-R) (CB1) (Brain-type cannabinoid receptor)	26.1386	26.0777	26.051	26.1997	26.5473	26.6652	26.5122	26.7641	26.0553	26.175	26.0166	26.1051	26.6943	26.8457	26.6684	26.6647	26.2109	26.1234	26.1204	26.145	26.6921	26.7141	27.0322	26.5719	26.0964	25.9393	26.0945	26.2677	26.5167	26.3878	26.4286	26.5266	1.02281	0.430203	1.09981	0.295971	1.22844	0.032573	1.03258	0.499857
P47753	CAZA1_MOUSE	F-actin-capping protein subunit alpha-1 (CapZ alpha-1)	26.7345	26.604	26.4899	26.7327	26.9377	26.7986	26.874	26.7964	26.6919	26.4366	26.5345	26.7303	26.9849	26.7554	26.8232	26.7827	26.6366	26.6307	26.6633	26.6357	27.04	27.0352	26.9684	26.6634	26.4174	26.7001	26.6116	26.8116	27.0054	26.7292	26.7577	26.8103	0.998513	0.982646	1.0584	0.461545	1.07547	0.388731	0.999573	0.941062
P47754	CAZA2_MOUSE	F-actin-capping protein subunit alpha-2 (CapZ alpha-2)	31.1023	31.0751	31.0484	31.1335	31.4663	31.4322	31.3485	31.5149	31.1179	30.833	30.8808	31.0757	31.3315	31.4206	31.4296	31.5696	31.0964	31.0817	31.1636	31.0141	31.6694	31.5035	31.5926	31.1557	30.9904	31.1714	31.0824	31.2127	31.4283	31.4168	31.3829	31.58	0.999812	0.98064	1.03628	0.748461	1.0275	0.823439	0.981573	0.678905
P47757	CAPZB_MOUSE	F-actin-capping protein subunit beta (CapZ beta)	30.4775	30.5313	30.6255	30.6159	31.0144	31.003	30.935	31.0602	30.5376	30.7118	30.6028	30.5247	30.8968	31.0481	31.0321	31.0114	30.653	30.6538	30.7105	30.595	31.3656	31.0455	31.5106	30.8074	30.5964	30.6293	30.5488	30.5956	30.9486	31.0183	31.2174	31.096	1.06421	0.0773404	1.15197	0.306723	1.09764	0.530035	1.04307	0.0802995
P47758	SRPRB_MOUSE	Signal recognition particle receptor subunit beta (SR-beta)	24.7795	24.8132	24.478	24.5804	24.4357	24.5958	24.7573	24.7015	24.9712	24.7812	24.6797	24.7146	25.0868	24.9862	24.9039	24.7743	24.812	25.0893	24.7376	25.0256	25.2247	25.1805	25.3655	25.1069	24.7897	25.0687	24.9785	25.2461	25.2228	25.0807	24.8147	24.8824	1.19252	0.071942	1.51028	0.0005413	1.15931	0.0885227	0.928724	0.440845
P47759	NSG2_MOUSE	Neuronal vesicle trafficking-associated protein 2 (Neuron-specific protein family member 2) (Protein 8.5) (Protein p19)	24.0646	23.9399	23.7242	23.4757	23.2175	23.4137	22.9455	23.3588	24.1084	23.5316	23.9526	24.3199	23.7064	23.8862	23.5597	23.4564	24.1134	23.4184	23.6733	23.2205	23.8311	23.6409	23.3411	22.7465	23.6795	23.4279	22.899	23.5371	23.4849	22.6961	23.8657	23.6491	0.887577	0.433553	1.14848	0.569072	0.97214	0.925265	1.17435	0.424206
P47791	GSHR_MOUSE	Glutathione reductase, mitochondrial (GR) (GRase) (EC 1.8.1.7)	27.5808	27.5648	27.2974	27.5977	27.6716	27.8621	27.4069	27.6426	27.2616	26.8912	26.8859	26.8978	27.5321	27.0676	27.0924	27.0022	26.9901	26.8919	27.0526	27.1569	27.2654	27.117	27.4781	26.8523	26.9946	27.0381	27.0032	26.8627	27.1368	27.1102	27.125	26.9646	0.712407	0.00167473	0.727599	0.0273399	1.07938	0.519492	1.0352	0.502481
P47802	MTX1_MOUSE	Metaxin-1 (Mitochondrial outer membrane import complex protein 1)	26.8538	26.9009	27.0223	26.9541	26.8881	27.0423	27.0088	27.0679	26.8854	26.9367	26.8139	26.8593	26.603	26.6657	26.5758	26.7431	27.1576	26.8255	26.9192	26.8581	26.8129	27.0037	26.9082	26.6634	27.1406	27.2284	27.0066	27.1382	27.0419	27.0176	27.0018	26.9532	1.00835	0.932606	0.900659	0.110684	0.900311	0.0817001	0.879982	0.0758572
P47809	MP2K4_MOUSE	Dual specificity mitogen-activated protein kinase kinase 4 (MAP kinase kinase 4) (MAPKK 4) (EC 2.7.12.2) (C-JUN N-terminal kinase kinase 1) (JNK kinase 1) (JNKK 1) (JNK-activating kinase 1) (MAPK/ERK kinase 4) (MEK 4) (SAPK/ERK kinase 1) (SEK1)	29.2145	29.1858	29.2852	29.2584	29.4663	29.3504	29.395	29.4455	29.2098	29.3184	29.2992	29.2344	29.3156	29.3559	29.3407	29.3104	29.4219	29.4042	29.413	29.3396	29.2583	29.3723	29.4923	29.2195	29.4138	29.3629	29.2758	29.191	29.2994	29.3446	29.6365	29.4023	1.11615	0.00155703	0.949041	0.282913	0.94138	0.413663	1.05826	0.161581
P47811	MK14_MOUSE	Mitogen-activated protein kinase 14 (MAP kinase 14) (MAPK 14) (EC 2.7.11.24) (CRK1) (Mitogen-activated protein kinase p38 alpha) (MAP kinase p38 alpha)	22.9282	22.7438	23.0792	23.1683	23.1179	23.2022	22.5048	22.5379	23.4945	22.2972	22.4285	23.0486	22.808	22.67	22.5473	23.0655	22.632	22.977	22.7401	22.8947	22.578	23.0154	22.0162	22.5252	22.5372	23.3559	23.1311	22.8116	23.3316	22.5669	23.3489	23.3809	0.887874	0.211947	0.812408	0.308545	0.651914	0.0705576	0.885834	0.477735
P47856	GFPT1_MOUSE	Glutamine--fructose-6-phosphate aminotransferase [isomerizing] 1 (EC 2.6.1.16) (D-fructose-6-phosphate amidotransferase 1) (Glutamine:fructose-6-phosphate amidotransferase 1) (GFAT 1) (GFAT1) (Hexosephosphate aminotransferase 1)	24.269	24.0943	24.2346	24.4788	24.2155	24.2666	24.4205	24.2421	24.2612	24.1344	24.2342	24.0128	24.3681	24.3313	24.1283	24.2724	24.3959	24.3083	24.2565	24.3179	24.5133	24.4389	24.8062	24.0614	24.4144	24.3392	24.2018	24.2526	24.3212	24.2321	24.2171	24.2256	1.03148	0.571986	1.14122	0.332137	1.1723	0.232732	1.01133	0.759084
P47857	PFKAM_MOUSE	ATP-dependent 6-phosphofructokinase, muscle type (ATP-PFK) (PFK-M) (EC 2.7.1.11) (6-phosphofructokinase type A) (Phosphofructo-1-kinase isozyme A) (PFK-A) (Phosphohexokinase)	32.0434	32.1714	32.2178	32.2314	32.0496	32.0536	32.1029	31.995	32.3125	32.3376	32.297	32.053	32.2429	32.2008	32.0498	31.985	32.3351	32.2598	32.3241	32.2699	32.2342	32.1562	32.4223	31.8458	32.3298	32.381	32.238	32.2963	32.1482	31.9937	32.1468	31.9748	1.09413	0.0310327	1.09316	0.385043	1.08004	0.473181	0.989951	0.706464
P47867	SCG3_MOUSE	Secretogranin-3 (Secretogranin III) (SgIII)	24.2226	24.6703	24.5205	24.4541	24.5278	24.8176	24.7304	24.7341	24.9884	24.5342	24.7681	24.5827	25.4408	24.8353	24.9005	25.0682	24.6319	24.9099	24.8183	25.2528	24.7229	24.9322	25.1059	25.1328	24.533	24.594	24.863	24.9552	24.8563	24.7557	24.7585	24.6399	1.36174	0.0343133	1.21103	0.0532467	1.17115	0.0788646	1.12821	0.352107
P47911	RL6_MOUSE	60S ribosomal protein L6 (TAX-responsive enhancer element-binding protein 107) (TAXREB107)	28.878	28.8946	28.9532	28.9609	28.6726	28.876	28.8851	28.7527	28.9714	29.0192	28.9822	28.8741	29.101	28.9539	28.8265	28.8156	28.9918	28.9101	28.9094	28.9247	28.9194	28.9403	29.3356	28.9602	28.8853	29.049	28.8678	28.9012	28.7226	28.7433	28.8548	28.6554	1.00855	0.680839	1.18943	0.0731264	1.23436	0.0336736	1.00468	0.864858
P47915	RL29_MOUSE	60S ribosomal protein L29	26.1586	26.3084	26.5682	26.3416	26.1009	26.3794	26.4438	26.2881	26.3396	26.2883	26.3775	26.1942	26.6551	26.3822	26.2484	26.0464	26.3523	26.2444	26.173	26.2196	26.4982	26.442	26.6998	26.6447	26.4141	26.4726	26.3997	26.2259	26.2008	26.3064	26.4685	25.9892	0.931172	0.336668	1.20271	0.0314872	1.25128	0.0305873	0.912498	0.0921451
P47934	CACP_MOUSE	Carnitine O-acetyltransferase (Carnitine acetylase) (EC 2.3.1.7) (Carnitine acetyltransferase) (CAT) (CrAT)	26.8843	27.1137	27.0863	27.0619	27.0979	27.0838	27.2837	27.0822	27.194	26.9979	27.1037	27.0479	27.0301	27.113	27.0679	27.1439	27.1128	27.1326	27.1553	27.1494	27.2656	27.3235	27.4645	26.9951	27.1524	27.1791	27.1612	27.0441	27.2347	27.1794	27.1544	27.0395	1.07051	0.103977	1.09623	0.297715	1.08543	0.341049	1.00171	0.920599
P47941	CRKL_MOUSE	Crk-like protein	26.7432	26.779	26.9698	27.0007	27.1648	27.0262	27.3154	27.0929	27.0704	27.0084	26.9162	26.8575	27.2865	27.0485	27.1174	27.2181	26.967	26.8987	26.9861	27.0021	27.3332	27.0414	27.5705	26.9221	26.9132	26.9721	26.9997	26.8249	27.206	27.0475	27.189	26.9496	1.06171	0.240198	1.06095	0.687775	1.0999	0.481475	1.02457	0.452539
[truncated: 4,094 more rows]
