# Supplementary material for: A Novel PDE4D Inhibitor BPN14770 Reverses Scopolamine-Induced Cognitive Deficits via cAMP/SIRT1/Akt/Bcl-2 Pathway
Source: Front Cell Dev Biol. 2020 Dec 10;8:599389. doi: 10.3389/fcell.2020.599389 (PMC7758534; doi:10.3389/fcell.2020.599389)
Supplement: Supplementary file 3 [file Data_Sheet_3.xlsx]

## Sheet: Frontal cortex
Protein ID	Ratio of BPN/DMSO in Frontal cortex	P-value of BPN/DMSO in Frontal cortex
ANO3_MOUSE	0.56352	0.00796051			Down-regulated < 0.83 fold
5NT1A_MOUSE	0.767364	0.0140727			Up-regulated > 1.2 fold
THOC2_MOUSE	0.777651	0.0392405			P value < 0.05
SAFB1_MOUSE	1.20831	0.0323946
KCNK1_MOUSE	0.780614	0.0237744
ERCC2_MOUSE	0.701482	0.0455095
AMACR_MOUSE	1.2584	0.0395905
CPSF2_MOUSE	0.795699	0.00432931
ENC1_MOUSE	0.479414	0.00169871
PK3CD_MOUSE	0.521841	0.0242977
BAF_MOUSE	0.822775	0.0198905
WIZ_MOUSE	0.702962	0.0386533
COX2_MOUSE	0.740399	0.013611
MT2_MOUSE	3.1878	0.0201127
NU2M_MOUSE	0.793307	0.0474738
ITAM_MOUSE	0.688256	0.0231478
APOA4_MOUSE	0.692411	0.00554597
ENPP1_MOUSE	0.74633	0.00971479
SPA3K_MOUSE	0.827374	0.0451854
7B2_MOUSE	1.25927	0.0179061
GSTM2_MOUSE	2.01227	0.0193338
SRP14_MOUSE	0.787613	0.0336396
GNA11_MOUSE	1.22094	0.00103258
NEC2_MOUSE	1.42095	0.0061141
MARCS_MOUSE	1.22004	0.0177895
VIP_MOUSE	1.34747	0.0366873
PRVA_MOUSE	0.649423	0.0198214
S100B_MOUSE	0.761192	0.00303465
GLYC_MOUSE	0.768545	0.0169769
KCNJ4_MOUSE	1.24786	0.000424162
ATX1_MOUSE	0.684601	0.00936341
CAD11_MOUSE	0.800379	0.0108375
ATP5E_MOUSE	1.20892	0.0344808
RUXE_MOUSE	0.821754	0.0320955
T22D1_MOUSE	1.21976	0.00427179
RS10_MOUSE	0.748009	0.0198528
PACR_MOUSE	1.28846	0.0167739
ADCY5_MOUSE	1.21936	0.0434332
ISC2A_MOUSE	0.828791	0.000477387
CADH6_MOUSE	1.52925	0.0487082
QCR6_MOUSE	0.79856	0.00247227
A1AT4_MOUSE	0.675976	0.00893958
ERF3B_MOUSE	1.61825	0.00405633
ASPH1_MOUSE	0.705475	0.0139595
S39A7_MOUSE	1.48794	0.0323698
TP8L3_MOUSE	1.45178	0.0054618
EEPD1_MOUSE	0.762244	0.0080045
VGLU1_MOUSE	1.21315	0.00796667
BAI1_MOUSE	1.23271	0.0366171
FHDC1_MOUSE	2.52615	0.00391503
PRRC1_MOUSE	0.793957	0.00435078
PLSI_MOUSE	0.627136	0.0191732
IGS10_MOUSE	0.779569	0.00498007
MIGA1_MOUSE	0.763714	0.0445047
NUFP2_MOUSE	0.769784	0.00235961
BCL2_MOUSE	0.683662	0.0309991
EMAL6_MOUSE	0.333514	0.00829687
UBR3_MOUSE	0.689427	0.0200496
PTPRN_MOUSE	1.28211	0.0271436
IGF1R_MOUSE	0.68303	0.034183
GSTT2_MOUSE	1.36902	0.00990781
KGP2_MOUSE	0.756305	0.0320451
ZN148_MOUSE	0.728658	0.0390554
PZP_MOUSE	0.827425	0.00659195
SCN9A_MOUSE	0.817761	0.0317936
KCNC3_MOUSE	0.750223	0.0238755
ATP4A_MOUSE	0.634462	0.012259
G3PT_MOUSE	0.617798	0.0340749
M3K10_MOUSE	1.99285	0.00468039
PANX2_MOUSE	0.525742	0.0477064
PEPL1_MOUSE	1.35741	0.0204833
P4R3A_MOUSE	0.709444	0.0288529
AT2B4_MOUSE	1.24053	0.0431536
R4RL2_MOUSE	1.30491	0.029251
PCD19_MOUSE	1.61108	0.0124242
DAAM2_MOUSE	0.763934	0.0181855
PRDM4_MOUSE	0.509786	0.0437342
DAPK1_MOUSE	1.28826	0.0345304
ARL5A_MOUSE	0.739874	0.0240817
ZN365_MOUSE	0.784523	0.00227198
OXA1L_MOUSE	1.23341	0.0119063
UBS3B_MOUSE	1.27567	0.0265763
LRC8D_MOUSE	1.38826	0.0122426
PPM1L_MOUSE	0.665083	0.039417
C99L2_MOUSE	0.744919	0.0138342
SPA2L_MOUSE	1.27598	0.0185449
OSBL2_MOUSE	0.819248	0.0482008
PIGT_MOUSE	0.732445	0.0474343
PHAR3_MOUSE	1.27054	0.0443665
STON2_MOUSE	1.22767	0.0381299
UBP37_MOUSE	0.658904	0.0146213
LMBD2_MOUSE	1.34843	0.00553779
VWA8_MOUSE	0.820629	0.0445033
IRAK2_MOUSE	0.754403	0.0428368
CP51A_MOUSE	1.38042	0.018737
KATL1_MOUSE	0.721644	0.0435435
PKHO2_MOUSE	0.694347	0.0443233
URP2_MOUSE	1.20401	0.0170656
SPAS2_MOUSE	0.795848	0.0315665
UVRAG_MOUSE	0.756529	0.0205502
MTMR3_MOUSE	0.762212	0.00114005
S14L4_MOUSE	2.09731	0.0290379
HOT_MOUSE	0.829738	0.00334116
CTGE5_MOUSE	1.32186	0.0114522
ACY2_MOUSE	0.693409	0.0422592
ASPC1_MOUSE	0.795271	0.0390764
COX18_MOUSE	0.61105	0.00168472
MAVS_MOUSE	0.751469	0.0120362
RPR1A_MOUSE	0.782358	0.0250332
TT39C_MOUSE	1.20749	0.0398963
MIO_MOUSE	1.22609	0.0423237
LMCD1_MOUSE	1.20785	0.00921705
LRRF2_MOUSE	0.808834	0.0468484
ASH2L_MOUSE	0.792597	0.0346441
CXG3_MOUSE	0.564087	0.0373213
FAKD2_MOUSE	0.685633	0.0239846
XPO6_MOUSE	1.48859	0.0082706
DCMC_MOUSE	0.777803	0.0352083
MTND_MOUSE	0.757509	0.0272135
LACB2_MOUSE	0.718883	0.0227371
COXM1_MOUSE	1.27936	0.00418656
CUTA_MOUSE	0.712118	0.00898784
PPDPF_MOUSE	0.805984	0.0279239
WIPI3_MOUSE	0.706986	0.00711379
NUD17_MOUSE	0.751031	0.0386772
CREL2_MOUSE	1.53676	0.0164353
SNF8_MOUSE	1.2527	0.00107709
RM55_MOUSE	1.4039	0.0115395
CT027_MOUSE	1.24116	0.00438747
PLPP6_MOUSE	1.40325	0.0481495
EFHD1_MOUSE	0.51322	0.0339386
FA13C_MOUSE	1.38658	0.0127365
SUSD2_MOUSE	1.2457	0.0487442
SIR1_MOUSE	0.798923	0.0264522
ARRC_MOUSE	0.631581	0.0385407
FN3K_MOUSE	0.780489	0.00457425
KCNH7_MOUSE	0.805714	0.00915045
LRBA_MOUSE	0.798885	0.0138071
RM39_MOUSE	0.772946	0.0229
GIT2_MOUSE	1.50207	0.0221484
KCJ10_MOUSE	0.642276	0.0236651
GBG13_MOUSE	1.32781	0.000990263
KC1E_MOUSE	0.77303	0.0285541
TRPC4_MOUSE	1.67908	0.00191429
GAB1_MOUSE	0.554267	0.00899191
CATF_MOUSE	0.744981	0.00406281
CAD13_MOUSE	1.42049	0.0306729
MAN1_MOUSE	1.29686	0.0277088
LY6H_MOUSE	1.28345	0.0453473
TIM8A_MOUSE	1.20902	0.0452408
KCNH3_MOUSE	2.18778	0.0445217
NOS1_MOUSE	1.39742	0.0395023
CPNE6_MOUSE	1.24744	0.0455822
BAZ1B_MOUSE	0.626193	0.022817

## Sheet: Hippocampus
Protein ID	Ratio of BPN/DMSO in Hippocampus	P-value of BPN/DMSO in Hippocampus
K1522_MOUSE	2.26861	0.042312			Down-regulated < 0.83 fold
PTPRF_MOUSE	1.29948	0.0427851			Up-regulated > 1.2 fold
RYR3_MOUSE	0.552893	0.0460271			P value < 0.05
CHD7_MOUSE	0.720594	0.013407
TBC8B_MOUSE	1.4811	0.0220259
KI16B_MOUSE	1.54564	0.0183597
OTU7B_MOUSE	0.703132	0.0305909
RBM25_MOUSE	1.21568	0.038888
ILDR2_MOUSE	1.3264	0.0147511
XPP3_MOUSE	1.41953	0.0244073
AKAP5_MOUSE	1.32985	0.010323
SAFB1_MOUSE	1.47448	0.00397361
TRIPC_MOUSE	0.631476	0.026299
SC22B_MOUSE	1.2185	0.0435933
CLCA_MOUSE	1.25757	0.046564
MYH11_MOUSE	1.59381	0.0118078
SNP23_MOUSE	1.35658	0.0295995
PTGIS_MOUSE	4.3789	0.0127023
ANXA3_MOUSE	1.26317	0.021442
SATT_MOUSE	1.21218	0.0266441
CTND2_MOUSE	1.30765	0.0141446
DFFA_MOUSE	1.38069	0.0210869
STK10_MOUSE	0.649054	0.00925976
SNG1_MOUSE	1.33561	0.0288421
CHKB_MOUSE	1.33094	0.00430472
PDLI3_MOUSE	1.47139	0.042899
ATX2_MOUSE	1.26011	0.0327151
GPX41_MOUSE	1.20319	0.0369524
AOC3_MOUSE	1.42206	0.0491425
UBR1_MOUSE	0.764288	0.0312471
SNX3_MOUSE	1.24242	0.0474682
PFD2_MOUSE	1.20482	0.0494794
MTX2_MOUSE	0.77136	0.0325471
DC1I1_MOUSE	1.26876	0.0145152
NEMO_MOUSE	1.60018	0.00467911
COMT_MOUSE	0.818831	0.0205487
BECN1_MOUSE	1.33792	0.0182778
THY1_MOUSE	1.26516	0.0129987
HBA_MOUSE	1.53143	0.0191916
HBB1_MOUSE	1.41916	0.0360536
B3AT_MOUSE	1.66535	0.00814543
KIT_MOUSE	1.28719	0.0331556
SPTA1_MOUSE	1.30591	0.0401944
RASN_MOUSE	0.802828	0.0262532
CCKN_MOUSE	1.20703	0.0435297
FRIH_MOUSE	1.29112	0.0296808
NDUB1_MOUSE	1.2254	0.0429142
CATB_MOUSE	1.31964	0.0120312
CAH1_MOUSE	1.38051	0.00807023
S10A6_MOUSE	1.6663	0.0105164
CADH2_MOUSE	1.24961	0.00558601
H12_MOUSE	1.47234	0.0145333
B3A3_MOUSE	1.24115	0.00976762
HS71B_MOUSE	0.571829	0.0124839
TF_MOUSE	1.26941	0.0274224
MTAP2_MOUSE	1.21831	0.0495777
CBX3_MOUSE	1.28291	0.0132424
FRIL1_MOUSE	1.38158	0.0358712
RANG_MOUSE	1.24392	0.0161264
SAR1A_MOUSE	0.441817	0.0203214
TAGL_MOUSE	1.66487	0.013516
RAGP1_MOUSE	1.27376	0.0289498
CNR1_MOUSE	1.22844	0.032573
RL6_MOUSE	1.23436	0.0336736
RL29_MOUSE	1.25128	0.0305873
AKT1_MOUSE	1.37335	0.0308922
HDGF_MOUSE	1.28251	0.00848
ALR_MOUSE	1.2462	0.0376961
ACYP2_MOUSE	1.20779	0.0132417
ATP5E_MOUSE	1.37795	0.0104236
COX17_MOUSE	1.28872	0.0392868
GCP3_MOUSE	0.731748	0.000527532
YTHD1_MOUSE	1.49371	0.00143705
RPB9_MOUSE	1.63785	0.00015534
G3ST3_MOUSE	1.67573	0.0426228
UBP46_MOUSE	0.738213	0.0250479
T22D1_MOUSE	1.38246	0.0124575
RBX1_MOUSE	1.32986	0.04285
RL31_MOUSE	1.2834	0.036208
RL8_MOUSE	1.30223	0.0181735
TRA2B_MOUSE	1.30215	0.0392065
MPC1_MOUSE	1.26734	0.0405749
VAMP2_MOUSE	1.43182	0.0266807
PP1G_MOUSE	1.21712	0.047603
GBRB2_MOUSE	2.3444	0.0440474
TBB4B_MOUSE	1.24945	0.0493415
H31_MOUSE	0.716817	0.0074095
EVL_MOUSE	1.23932	0.0168899
PSME2_MOUSE	1.29631	0.0180406
ATP5J_MOUSE	1.20341	0.039833
PP4C_MOUSE	0.810108	0.0150982
ENAH_MOUSE	1.22787	0.0474373
KCNB1_MOUSE	1.60293	0.00453992
MARK2_MOUSE	1.30441	0.038621
ATP5I_MOUSE	1.27589	0.0175279
BAX_MOUSE	1.32213	0.00999993
ZCH18_MOUSE	1.74743	0.000585006
CPNE7_MOUSE	1.54352	0.0240536
KCNC2_MOUSE	1.63729	0.0336367
IQEC3_MOUSE	1.30947	0.0293438
SPRY7_MOUSE	1.25628	0.0221171
NLRX1_MOUSE	0.723618	0.0333163
CI078_MOUSE	1.45023	0.038484
ARSG_MOUSE	1.37598	0.0274437
HACE1_MOUSE	0.69884	0.0208027
PHAG1_MOUSE	1.32591	0.00843871
DEN4B_MOUSE	0.788329	0.0159309
MAST3_MOUSE	0.784542	0.0230197
NUD18_MOUSE	0.805222	0.0367449
TRAD1_MOUSE	1.29247	0.0301248
LYPL1_MOUSE	1.2685	0.0465812
WNK2_MOUSE	1.2334	0.0351702
BAI1_MOUSE	2.12039	0.00768043
TEN4_MOUSE	1.34004	0.00660134
HAP28_MOUSE	1.22992	0.0305839
SMCR8_MOUSE	0.593177	0.0121414
GP162_MOUSE	1.4525	0.0423474
SLMAP_MOUSE	1.22276	0.0243707
CG043_MOUSE	1.33172	0.0459345
FA81A_MOUSE	1.40018	0.0163315
IGS10_MOUSE	0.605781	0.00787928
CARL2_MOUSE	1.22771	0.0389279
ABL2_MOUSE	1.29866	0.0462741
SRRM1_MOUSE	1.33565	0.024764
TM256_MOUSE	0.531508	0.0440522
C2C4C_MOUSE	1.68426	0.00944155
GRDN_MOUSE	1.32121	0.0488422
LC7L3_MOUSE	1.28558	0.0431545
CLU_MOUSE	1.25572	0.0484986
RABL6_MOUSE	1.28455	0.021733
F169A_MOUSE	1.3933	0.0376683
TIAM1_MOUSE	1.21301	0.0346393
CAPR1_MOUSE	1.29559	0.0236005
RBBP7_MOUSE	1.21365	0.0313411
EI24_MOUSE	1.21909	0.00906675
BAP31_MOUSE	1.28084	0.0109284
KGP2_MOUSE	0.585945	0.00217609
RASH_MOUSE	1.23296	0.0342685
GSLG1_MOUSE	0.7855	0.0295423
KTN1_MOUSE	1.35279	0.00242598
GRID1_MOUSE	1.34524	0.0381356
HS71A_MOUSE	0.624176	0.0380423
NPM_MOUSE	1.43858	0.00756097
AL1A2_MOUSE	1.86573	0.0145656
FKBP3_MOUSE	1.21974	0.0339055
ZYX_MOUSE	1.28724	0.0468234
CBPC1_MOUSE	1.44414	0.0252754
CGT_MOUSE	0.74991	0.0381377
CTNA3_MOUSE	0.649159	0.02025
M3K10_MOUSE	1.61238	0.0146563
CBARP_MOUSE	1.46603	0.0484194
BRSK2_MOUSE	1.22427	0.0334436
ABLM3_MOUSE	0.50584	0.0281042
LAR4B_MOUSE	2.10662	0.0189732
SIDT1_MOUSE	1.39984	0.0447648
TPM4_MOUSE	1.23749	0.0259927
CLCB_MOUSE	1.23651	0.0412748
WDR44_MOUSE	1.31563	0.0234336
SHIP2_MOUSE	1.72397	0.0198146
CSKI1_MOUSE	1.22305	0.0203116
ARHGI_MOUSE	1.86567	0.0300441
ATLA2_MOUSE	0.756398	0.0303707
TTBK1_MOUSE	1.26174	0.0251158
CJ076_MOUSE	0.248812	0.0046489
FA63B_MOUSE	1.67292	0.0136788
DC1L2_MOUSE	1.2054	0.032329
TEFF1_MOUSE	0.786653	0.0232941
DHX29_MOUSE	0.546707	0.000972072
VIP2_MOUSE	0.504603	0.0461269
RS27_MOUSE	1.23996	0.0184389
RS27L_MOUSE	1.38777	0.0137344
TYB10_MOUSE	1.27307	0.0189982
CK2N2_MOUSE	2.67602	0.012788
PRC2B_MOUSE	1.36757	0.0241372
ATX2L_MOUSE	1.20773	0.0168543
SI1L2_MOUSE	0.665157	0.013126
K1107_MOUSE	1.27925	0.00375425
PJA2_MOUSE	1.5366	0.0180165
DAAM2_MOUSE	0.762903	0.0360675
C170B_MOUSE	1.20855	0.0311552
SCRIB_MOUSE	1.23779	0.0388675
NU214_MOUSE	1.38083	0.0298978
FBX2_MOUSE	0.82316	0.0272874
WIPI2_MOUSE	1.41515	0.0087025
REPS2_MOUSE	1.36914	0.0187465
GLRX5_MOUSE	1.26783	0.0274273
DDHD2_MOUSE	0.755738	0.0394421
NEGR1_MOUSE	1.25127	0.0367733
ZER1_MOUSE	0.738391	0.0142727
SLIK3_MOUSE	1.94435	0.00568639
SLIK2_MOUSE	0.67692	0.0327635
ACTBL_MOUSE	1.50627	0.0275354
OXA1L_MOUSE	0.57177	0.018814
HTSF1_MOUSE	1.35932	0.0191064
IF4B_MOUSE	1.26919	0.0207063
ATG4B_MOUSE	0.737798	0.0318583
CD033_MOUSE	1.24132	0.0186554
UBCP1_MOUSE	1.32434	0.0487831
MIA3_MOUSE	1.3269	0.0155988
HOOK1_MOUSE	0.573336	0.00873585
COX15_MOUSE	1.38469	0.0363357
CHM2B_MOUSE	1.70793	0.0348993
NDUV3_MOUSE	1.2531	0.0303289
ELP6_MOUSE	0.547108	0.021196
CKAP4_MOUSE	1.37812	0.00321755
KC1G1_MOUSE	0.787982	0.0402438
FLNA_MOUSE	1.30645	0.0363863
DPP9_MOUSE	1.47752	0.0136736
NUDT9_MOUSE	1.26239	0.0201498
RL1D1_MOUSE	2.01755	0.00777311
F234B_MOUSE	1.33534	0.0313343
PHAR3_MOUSE	1.26375	0.0247268
GLMN_MOUSE	1.35573	0.0119216
LMBD2_MOUSE	1.48929	0.0272673
CRBN_MOUSE	0.789457	0.0334638
MFSD6_MOUSE	0.758234	0.0490699
UFL1_MOUSE	1.57437	0.0355592
F16B1_MOUSE	0.575925	0.0259458
AGRB2_MOUSE	1.54268	0.0127408
VP37A_MOUSE	2.30741	0.0446254
RFTN2_MOUSE	1.55191	0.0307413
PDLI5_MOUSE	1.24995	0.00674952
OSB11_MOUSE	2.09102	0.00155685
ELYS_MOUSE	1.23278	0.0133877
CP51A_MOUSE	2.43063	0.00301055
COQ9_MOUSE	1.31346	0.0154562
KCNQ3_MOUSE	0.702271	0.0188015
ERF3A_MOUSE	0.825615	0.0165936
HOT_MOUSE	0.691881	0.0062601
ZNFX1_MOUSE	0.689481	0.0150266
CPLX3_MOUSE	1.85918	0.0047801
HYI_MOUSE	0.447969	0.0174363
CP045_MOUSE	2.47289	0.0186133
I2BP1_MOUSE	1.21022	0.00241701
ULA1_MOUSE	1.23867	0.0367674
CLPT1_MOUSE	1.26321	0.0436388
ABHEB_MOUSE	1.40776	0.00275347
CCD92_MOUSE	1.62906	0.017474
OGRL1_MOUSE	1.33245	0.0157002
MIA40_MOUSE	1.35394	0.0225444
AMOT_MOUSE	1.5777	0.0469595
WASF3_MOUSE	1.28177	0.0138288
P66B_MOUSE	1.22224	0.0392153
CPIN1_MOUSE	1.20397	0.0432899
PP14A_MOUSE	0.793794	0.0239774
PQBP1_MOUSE	1.46693	0.00599368
DGLB_MOUSE	0.76656	0.032635
GCSH_MOUSE	1.25187	0.0321384
VPS36_MOUSE	0.714412	0.0139581
PNPO_MOUSE	1.29965	0.00141353
BASP1_MOUSE	1.35268	0.0413063
ATPF2_MOUSE	1.82289	0.0111766
PTBP2_MOUSE	0.78317	0.0409115
SMCA5_MOUSE	1.32042	0.0135219
FADS1_MOUSE	0.769765	0.00885228
CHM1A_MOUSE	1.26386	0.0155951
PRPF3_MOUSE	1.74611	0.00749724
BLVRB_MOUSE	1.36014	0.014558
WBP11_MOUSE	1.21087	0.0345344
GRIP1_MOUSE	1.31995	0.0410555
EIF3M_MOUSE	0.662617	0.0282522
CDS2_MOUSE	1.25074	0.00714925
CK5P3_MOUSE	1.68177	0.00184913
RIMS1_MOUSE	1.2068	0.0130322
RRBP1_MOUSE	1.25459	0.026775
COX6C_MOUSE	1.25741	0.0126509
ADXL_MOUSE	1.30926	0.0251656
CH1B2_MOUSE	1.22191	0.0484285
CF203_MOUSE	1.27923	0.0242615
RS21_MOUSE	1.20165	0.0317817
TIM16_MOUSE	1.3379	0.0147582
RT24_MOUSE	1.75451	0.0111368
UFC1_MOUSE	0.695933	0.0444398
HYPK_MOUSE	1.39323	0.0210974
GOT1B_MOUSE	1.24103	0.0444718
GOLP3_MOUSE	0.793929	0.00117202
RRP44_MOUSE	0.65908	0.043395
RANB3_MOUSE	1.27706	0.00561476
TBB2B_MOUSE	1.3008	0.0483397
PFD1_MOUSE	1.27984	0.0118728
NDUS4_MOUSE	1.23868	0.0125092
CHTOP_MOUSE	1.32731	0.0189155
NSF1C_MOUSE	1.22544	0.0382974
MMS19_MOUSE	0.587818	0.00648632
RT30_MOUSE	1.32281	0.014076
ATPD_MOUSE	1.28997	0.0455558
TTC9B_MOUSE	1.20225	0.0146642
ISCU_MOUSE	1.32832	0.0142484
CHM4B_MOUSE	1.31449	0.0139423
EFHD2_MOUSE	1.25311	0.0383565
ISCA1_MOUSE	1.43156	0.00444939
LYRM7_MOUSE	1.69387	0.0126864
HAGHL_MOUSE	0.766872	0.0223422
SMG9_MOUSE	1.40649	0.00233544
ISCA2_MOUSE	1.50459	0.0123161
MIC26_MOUSE	1.33547	0.0143972
RM46_MOUSE	1.51187	0.0479969
RIMS2_MOUSE	1.31964	0.0222748
TICN2_MOUSE	1.21124	0.014975
JMJD6_MOUSE	1.97871	0.0205744
PARVB_MOUSE	1.32506	0.030578
LRBA_MOUSE	0.672255	0.0109459
C1QL3_MOUSE	1.30973	0.0415889
LTOR2_MOUSE	0.714586	0.0181746
NGLY1_MOUSE	1.34399	0.040254
RNF14_MOUSE	0.613038	0.00479942
CCG3_MOUSE	1.23271	0.0262644
TBA8_MOUSE	1.6261	0.0466416
CEND_MOUSE	1.36809	0.0216273
ADRM1_MOUSE	1.25586	0.036228
FMN2_MOUSE	1.24635	0.00757997
MPP5_MOUSE	0.626909	0.0376142
GBG13_MOUSE	1.60201	0.00636197
KC1E_MOUSE	0.483391	0.0379659
ACSL4_MOUSE	1.5697	0.0386972
FAK2_MOUSE	1.24893	0.039194
SRCN1_MOUSE	1.21741	0.0245543
PCSK1_MOUSE	1.57594	0.0448685
CMC2_MOUSE	1.38477	0.0372465
GOGA5_MOUSE	1.49735	0.0271836
MAGD1_MOUSE	1.20905	0.0229977
DNJB2_MOUSE	1.23113	0.0399204
DNJB1_MOUSE	1.21433	0.0187814
AZI2_MOUSE	1.42562	0.0195743
YLPM1_MOUSE	1.28592	0.014616
PCM1_MOUSE	1.95972	0.0183101
AKA12_MOUSE	1.43347	0.0335109
TEN2_MOUSE	1.36027	0.00609059
MAN1_MOUSE	1.353	0.042152
T10B_MOUSE	1.23866	0.0451237
CRBB1_MOUSE	5.66658	0.0485769
APC7_MOUSE	0.81069	0.0389091
SYUG_MOUSE	1.43617	0.0100068
IF2G_MOUSE	1.2943	0.0071196
PALM_MOUSE	1.25141	0.0332348
T22D3_MOUSE	2.33883	0.0252356

## Sheet: Overlap
Protein ID	Ratio of BPN/DMSO in Hippocampus	P-value of BPN/DMSO in Hippocampus	Ratio of BPN/DMSO in Frontal cortex	P-value of BPN/DMSO in Frontal cortex
SAFB1_MOUSE	1.47448	0.00397361	1.20831	0.0323946			Down-regulated < 0.83 fold		Binds to scaffold/matrix attachment region (S/MAR) DNA and forms a molecular assembly point to allow the formation of a 'transcriptosomal' complex (consisting of SR proteins and RNA polymerase II) coupling transcription and RNA processing. Can function as an estrogen receptor corepressor and can also bind to the HSP27 promoter and decrease its transcription. Can inhibit cell proliferation. When a…
ATP5E_MOUSE	1.37795	0.0104236	1.20892	0.0344808			Up-regulated > 1.2 fold		Mitochondrial membrane ATP synthase (F1F0 ATP synthase or Complex V) produces ATP from ADP in the presence of a proton gradient across the membrane which is generated by electron transport complexes of the respiratory chain. F-type ATPases consist of two structural domains, F1 - containing the extramembraneous catalytic core, and F0 - containing the membrane proton channel, linked together by a c…
T22D1_MOUSE	1.38246	0.0124575	1.21976	0.00427179			P value < 0.05		Transcriptional repressor. Acts on the C-type natriuretic peptide (CNP) promoter.
BAI1_MOUSE	2.12039	0.00768043	1.23271	0.0366171					Phosphatidylserine receptor which enhances the engulfment of apoptotic cells (PubMed:17960134). Also mediates the binding and engulfment of Gram-negative bacteria (PubMed:21245295, PubMed:26838550, PubMed:26838550). Stimulates production of reactive oxygen species by macrophages in response to Gram-negative bacteria, resulting in enhanced microbicidal macrophage activity (By similarity). In the g…
IGS10_MOUSE	0.605781	0.00787928	0.779569	0.00498007					Involved in the control of early migration of neurons expressing gonadotropin-releasing hormone (GNRH neurons) (PubMed:27137492). May be involved in the maintenance of osteochondroprogenitor cells pool (By similarity).
KGP2_MOUSE	0.585945	0.00217609	0.756305	0.0320451					Crucial regulator of intestinal secretion and bone growth (PubMed:8953039). Phosphorylates and activates CFTR on the plasma membrane. Plays a key role in intestinal secretion by regulating cGMP-dependent translocation of CFTR in jejunum (By similarity). Acts downstream of NMDAR to activate the plasma membrane accumulation of GRIA1/GLUR1 in synapse and increase synaptic plasticity. Phosphorylates …
M3K10_MOUSE	1.61238	0.0146563	1.99285	0.00468039					Mitogen-activated protein kinase kinase kinase 10, Activates the JUN N-terminal pathway.
DAAM2_MOUSE	0.762903	0.0360675	0.763934	0.0181855	Wnt				Key regulator of the Wnt signaling pathway, which is required for various processes during development, such as dorsal patterning, determination of left/right symmetry or myelination in the central nervous system (PubMed:22227309, PubMed:24091014, PubMed:25754822). Acts downstream of Wnt ligands and upstream of beta-catenin (CTNNB1) (PubMed:22227309, PubMed:25754822). Required for canonical Wnt s…
OXA1L_MOUSE	1.23341	0.0119063	0.57177	0.018814					Required for the insertion of integral membrane proteins into the mitochondrial inner membrane. Essential for the activity and assembly of cytochrome oxidase. Required for the correct biogenesis of ATP synthase and complex I in mitochondria (By similarity).
PHAR3_MOUSE	1.27054	0.0443665	1.26375	0.0247268					Phosphatase and actin regulator 3
LMBD2_MOUSE	1.34843	0.00553779	1.48929	0.0272673					Recruited to ligand-activated beta-2 adrenergic receptor/ADRB2, it negatively regulates the adrenergic receptor signaling pathway. May also regulate other G-protein coupled receptors including type-1 angiotensin II receptor/AGTR1.
CP51A_MOUSE	1.38042	0.018737	2.43063	0.00301055					A cytochrome P450 monooxygenase involved in sterol biosynthesis. Catalyzes 14-alpha demethylation of lanosterol and 24,25-dihydrolanosterol likely through sequential oxidative conversion of 14-alpha methyl group to hydroxymethyl, then to carboxylaldehyde, followed by the formation of the delta 14,15 double bond in the sterol core and concomitant release of formic acid. Mechanistically, uses molec…
HOT_MOUSE	0.829738	0.00334116	0.691881	0.0062601					Catalyzes the cofactor-independent reversible oxidation of gamma-hydroxybutyrate (GHB) to succinic semialdehyde (SSA) coupled to reduction of 2-ketoglutarate (2-KG) to D-2-hydroxyglutarate (D-2-HG). L-3-hydroxybutyrate (L-3-OHB) is also a substrate for HOT when using 2-KG as hydrogen acceptor, resulting in the formation of D-2-HG (By similarity).
LRBA_MOUSE	0.798885	0.0138071	0.672255	0.0109459	cAMP				Protein kinase A binding -May be involved in coupling signal transduction and vesicle trafficking to enable polarized secretion and/or membrane deposition of immune effector molecules.
GBG13_MOUSE	1.32781	0.000990263	1.60201	0.00636197	cAMP				Guanine nucleotide-binding proteins (G proteins) are involved as a modulator or transducer in various transmembrane signaling systems. The beta and gamma chains are required for the GTPase activity, for replacement of GDP by GTP, and for G protein-effector interaction.
KC1E_MOUSE	0.77303	0.0285541	0.483391	0.0379659	Wnt				Casein kinases are operationally defined by their preferential utilization of acidic proteins such as caseins as substrates. Can phosphorylate a large number of proteins. Participates in Wnt signaling. Phosphorylates DVL1. Central component of the circadian clock. In balance with PP1, determines the circadian period length, through the regulation of the speed and rhythmicity of PER1 and PER2 phos…
MAN1_MOUSE	1.29686	0.0277088	1.353	0.042152					Can function as a specific repressor of TGF-beta, activin, and BMP signaling through its interaction with the R-SMAD proteins. Antagonizes TGF-beta-induced cell proliferation arrest (By similarity).
