# Supplementary material for: A Novel PDE4D Inhibitor BPN14770 Reverses Scopolamine-Induced Cognitive Deficits via cAMP/SIRT1/Akt/Bcl-2 Pathway
Source: Front Cell Dev Biol. 2020 Dec 10;8:599389. doi: 10.3389/fcell.2020.599389 (PMC7758534; doi:10.3389/fcell.2020.599389)
Supplement: Supplementary file 4 [file Data_Sheet_4.xlsx]

## Sheet: PPI network
#node1	node2	node1_string_internal_id	node2_string_internal_id	node1_external_id	node2_external_id	neighborhood_on_chromosome	gene_fusion	phylogenetic_cooccurrence	homology	coexpression	experimentally_determined_interaction	database_annotated	automated_textmining	combined_score
Sirt1	Akt1	5031399	5015456	10090.ENSMUSP00000101082	10090.ENSMUSP00000001780	0	0	0	0	0.062	0.548	0	0.904	0.956
Bcl2	Bax	5032711	5020438	10090.ENSMUSP00000108371	10090.ENSMUSP00000033093	0	0	0	0.697	0	0.696	0.8	0.833	0.952
Nos1	Akt1	5030992	5015456	10090.ENSMUSP00000099617	10090.ENSMUSP00000001780	0	0	0	0	0.048	0.233	0.8	0.665	0.944
Comt	Aoc3	5033252	5030882	10090.ENSMUSP00000111272	10090.ENSMUSP00000099394	0	0	0	0	0	0	0.9	0.077	0.903
Bcl2	Akt1	5032711	5015456	10090.ENSMUSP00000108371	10090.ENSMUSP00000001780	0	0	0	0	0.06	0.094	0.8	0.33	0.87
Sirt1	Bax	5031399	5020438	10090.ENSMUSP00000101082	10090.ENSMUSP00000033093	0	0	0	0	0	0	0.8	0.306	0.855
Kit	Akt1	5015871	5015456	10090.ENSMUSP00000005815	10090.ENSMUSP00000001780	0	0	0	0	0	0.104	0	0.831	0.842
Nos1	Ryr3	5030992	5029147	10090.ENSMUSP00000099617	10090.ENSMUSP00000089426	0	0	0	0	0.09	0	0.8	0.14	0.83
Adcy5	Cnr1	5033119	5024545	10090.ENSMUSP00000110563	10090.ENSMUSP00000055797	0	0	0	0	0.123	0.061	0.6	0.269	0.727
Adcy5	Akt1	5033119	5015456	10090.ENSMUSP00000110563	10090.ENSMUSP00000001780	0	0	0	0	0.06	0.048	0.6	0.272	0.704
Adcy5	Enpp1	5033119	5031410	10090.ENSMUSP00000110563	10090.ENSMUSP00000101159	0	0	0	0	0.061	0	0.65	0.161	0.7
Clu	Akt1	5017566	5015456	10090.ENSMUSP00000022616	10090.ENSMUSP00000001780	0	0	0	0	0	0.057	0	0.667	0.672
Sirt1	Igf1r	5031399	5015859	10090.ENSMUSP00000101082	10090.ENSMUSP00000005671	0	0	0	0	0	0	0	0.605	0.605
Gna11	Kit	5022480	5015871	10090.ENSMUSP00000043190	10090.ENSMUSP00000005815	0	0	0	0	0.048	0.07	0	0.569	0.586
Bax	Akt1	5020438	5015456	10090.ENSMUSP00000033093	10090.ENSMUSP00000001780	0	0	0	0	0	0.048	0	0.58	0.583
Cnr1	Akt1	5024545	5015456	10090.ENSMUSP00000055797	10090.ENSMUSP00000001780	0	0	0	0	0	0.058	0	0.519	0.527
Cox6c	Oxa1l	5016303	5015349	10090.ENSMUSP00000014457	10090.ENSMUSP00000000985	0	0	0	0	0	0	0	0.527	0.527
F3	Akt1	5019477	5015456	10090.ENSMUSP00000029771	10090.ENSMUSP00000001780	0	0	0	0	0	0	0	0.522	0.522
Pzp	Clu	5020288	5017566	10090.ENSMUSP00000032510	10090.ENSMUSP00000022616	0	0	0	0	0	0	0	0.522	0.522
S100b	Akt1	5023314	5015456	10090.ENSMUSP00000047968	10090.ENSMUSP00000001780	0	0	0	0	0	0.051	0	0.499	0.504
Lyrm7	Oxa1l	5034155	5015349	10090.ENSMUSP00000120778	10090.ENSMUSP00000000985	0	0	0	0	0.06	0	0	0.485	0.495
Nos1	Vip	5030992	5016764	10090.ENSMUSP00000099617	10090.ENSMUSP00000019906	0	0	0	0	0.06	0	0	0.483	0.493
Comt	Cnr1	5033252	5024545	10090.ENSMUSP00000111272	10090.ENSMUSP00000055797	0	0	0	0	0	0.045	0	0.487	0.489
Vamp2	Atp4a	5017153	5015862	10090.ENSMUSP00000021273	10090.ENSMUSP00000005692	0	0	0	0	0.06	0.273	0	0.281	0.466
Adcy5	Igf1r	5033119	5015859	10090.ENSMUSP00000110563	10090.ENSMUSP00000005671	0	0	0	0	0.06	0.048	0	0.441	0.456
Igf1r	Akt1	5015859	5015456	10090.ENSMUSP00000005671	10090.ENSMUSP00000001780	0	0	0	0.554	0.052	0	0	0.935	0.446
Nos1	Cnr1	5030992	5024545	10090.ENSMUSP00000099617	10090.ENSMUSP00000055797	0	0	0	0	0.095	0.05	0	0.379	0.42
Sirt1	Nos1	5031399	5030992	10090.ENSMUSP00000101082	10090.ENSMUSP00000099617	0.042	0	0	0	0.061	0.158	0	0.322	0.418
Gna11	Akt1	5022480	5015456	10090.ENSMUSP00000043190	10090.ENSMUSP00000001780	0	0	0	0	0	0.09	0	0.376	0.407
Nos1	Ptgis	5030992	5016559	10090.ENSMUSP00000099617	10090.ENSMUSP00000018113	0.042	0	0	0	0.062	0.067	0	0.369	0.4

## Sheet: Count
1	Akt1	12
2	Nos1	6
3	Adcy5	4
4	Cnr1	4
5	Sirt1	4
6	Bax	3
7	Igf1r	3
8	Bcl2	2
9	Clu	2
10	Comt	2
11	Gna11	2
12	Kit	2
13	Oxa1l	2
14	Aoc3	1
15	Atp4a	1
16	Cox6c	1
17	Enpp1	1
18	F3	1
19	Lyrm7	1
20	Ptgis	1
21	Pzp	1
22	Ryr3	1
23	S100b	1
24	Vamp2	1
25	Vip	1
