# Supplementary material for: A Novel PDE4D Inhibitor BPN14770 Reverses Scopolamine-Induced Cognitive Deficits via cAMP/SIRT1/Akt/Bcl-2 Pathway
Source: Front Cell Dev Biol. 2020 Dec 10;8:599389. doi: 10.3389/fcell.2020.599389 (PMC7758534; doi:10.3389/fcell.2020.599389)
Supplement: Supplementary file 5 [file Data_Sheet_5.xlsx]

## Sheet: Cortex
Category	Term	Count	%	PValue	Genes	List Total	Pop Hits	Pop Total	Fold Enrichment	Bonferroni	Benjamini	FDR
GOTERM_BP_DIRECT	GO:0006813~potassium ion transport	6	0.0353961	7.41717e-05	KCNJ4, KCNC3, ATP4A, KCNH7, KCNK1, KCNH3	63	127	18082	13.5598	0.0341897	0.0341897	0.105797
GOTERM_BP_DIRECT	GO:0006811~ion transport	10	0.0589936	0.000158407	ATP5E, KCNJ4, TRPC4, KCNC3, ATP4A, PANX2, SCN9A, KCNH7, KCNK1, KCNH3	63	584	18082	4.91466	0.0716056	0.0364677	0.225821
GOTERM_BP_DIRECT	GO:0006810~transport	16	0.0943897	0.0010162	ATP5E, TRPC4, KCNC3, ATP4A, XPO6, PANX2, KCNK1, APOA4, KCNJ4, COX2, SNF8, SCN9A, ANO3, KCNH7, THOC2, KCNH3	63	1822	18082	2.52045	0.379257	0.146958	1.44045
GOTERM_BP_DIRECT	GO:0034765~regulation of ion transmembrane transport	5	0.0294968	0.0011856	KCNJ4, KCNC3, SCN9A, KCNH7, KCNH3	63	135	18082	10.6302	0.426719	0.129854	1.6787
GOTERM_BP_DIRECT	GO:0071805~potassium ion transmembrane transport	4	0.0235974	0.0036481	KCNC3, KCNH7, KCNK1, KCNH3	63	90	18082	12.7563	0.819872	0.290232	5.08196
GOTERM_BP_DIRECT	GO:0055085~transmembrane transport	6	0.0353961	0.00814398	TRPC4, KCNC3, PANX2, SCN9A, KCNH7, KCNH3	63	364	18082	4.73103	0.978402	0.472283	11.0145
GOTERM_BP_DIRECT	GO:0051262~protein tetramerization	3	0.0176981	0.00870407	IGF1R, OXA1L, KCNC3	63	41	18082	21.0012	0.983429	0.443298	11.7289
GOTERM_BP_DIRECT	GO:0051205~protein insertion into membrane	2	0.0117987	0.0271088	OXA1L, COX18	63	8	18082	71.754	0.999997	0.800351	32.4434
GOTERM_BP_DIRECT	GO:0043627~response to estrogen	3	0.0176981	0.0273467	NOS1, ASH2L, PTPRN	63	75	18082	11.4806	0.999998	0.764233	32.6787
GOTERM_BP_DIRECT	GO:0031017~exocrine pancreas development	2	0.0117987	0.0337723	IGF1R, PPDPF	63	10	18082	57.4032	1	0.800369	38.7547
GOTERM_BP_DIRECT	GO:0048096~chromatin-mediated maintenance of transcription	2	0.0117987	0.0370871	ASH2L, BAZ1B	63	11	18082	52.1847	1	0.800378	41.6859
GOTERM_BP_DIRECT	GO:0010038~response to metal ion	2	0.0117987	0.0403908	CUTA, MT2	63	12	18082	47.836	1	0.800387	44.477
GOTERM_BP_DIRECT	GO:0043267~negative regulation of potassium ion transport	2	0.0117987	0.0469647	VIP, NOS1	63	14	18082	41.0023	1	0.823674	49.6651
GOTERM_BP_DIRECT	GO:0007263~nitric oxide mediated signal transduction	2	0.0117987	0.050235	NOS1, MT2	63	15	18082	38.2688	1	0.822114	52.0747
GOTERM_BP_DIRECT	GO:0070208~protein heterotrimerization	2	0.0117987	0.0632063	GNA11, WIZ	63	19	18082	30.2122	1	0.870162	60.6144
GOTERM_BP_DIRECT	GO:0048266~behavioral response to pain	2	0.0117987	0.0696264	SCN9A, GIT2	63	21	18082	27.3348	1	0.879422	64.296
GOTERM_BP_DIRECT	GO:0006470~protein dephosphorylation	3	0.0176981	0.0813123	MTMR3, PPM1L, PTPRN	63	138	18082	6.23948	1	0.903647	70.189
GOTERM_BP_DIRECT	GO:0010107~potassium ion import	2	0.0117987	0.0854878	KCNJ4, ATP4A	63	26	18082	22.0781	1	0.902553	72.0653

## Sheet: Hippocampus
Category	Term	Count	%	PValue	Genes	List Total	Pop Hits	Pop Total	Fold Enrichment	Bonferroni	Benjamini	FDR
GOTERM_BP_DIRECT	GO:0097428~protein maturation by iron-sulfur cluster transfer	3	0.0118934	0.000230414	ISCA1, ISCU, ISCA2	123	3	13824	112.39	0.12873	0.12873	0.33961
GOTERM_BP_DIRECT	GO:0030036~actin cytoskeleton organization	5	0.0198224	0.00521277	WASF3, AMOT, SPTA1, DAAM2, ABL2	123	79	13824	7.11331	0.95608	0.79043	7.42535
GOTERM_BP_DIRECT	GO:0031532~actin cytoskeleton reorganization	4	0.0158579	0.00559917	BRSK2, KIT, FLNA, PARVB	123	41	13824	10.9649	0.965185	0.673471	7.95476
GOTERM_BP_DIRECT	GO:0044804~nucleophagy	3	0.0118934	0.00655862	BECN1, ATG4B, WIPI2	123	14	13824	24.0836	0.980454	0.626091	9.25714
GOTERM_BP_DIRECT	GO:0016226~iron-sulfur cluster assembly	3	0.0118934	0.00655862	MMS19, ISCA1, ISCA2	123	14	13824	24.0836	0.980454	0.626091	9.25714
GOTERM_BP_DIRECT	GO:0015986~ATP synthesis coupled proton transport	3	0.0118934	0.0145387	ATP5E, ATP5I, ATP5J	123	21	13824	16.0557	0.999843	0.826502	19.4428
GOTERM_BP_DIRECT	GO:0030032~lamellipodium assembly	3	0.0118934	0.025143	WASF3, KIT, PARVB	123	28	13824	12.0418	1	0.920972	31.3342
GOTERM_BP_DIRECT	GO:0061077~chaperone-mediated protein folding	3	0.0118934	0.0268519	TTC9B, FKBP3, CLU	123	29	13824	11.6266	1	0.902244	33.0899
GOTERM_BP_DIRECT	GO:0033227~dsRNA transport	2	0.00792896	0.0348401	SIDT1, RFTN2	123	4	13824	56.1951	1	0.929401	40.7557
GOTERM_BP_DIRECT	GO:0000045~autophagosome assembly	3	0.0118934	0.0420901	BECN1, ATG4B, WIPI2	123	37	13824	9.11272	1	0.942572	46.9964
GOTERM_BP_DIRECT	GO:0071569~protein ufmylation	2	0.00792896	0.0433603	UFL1, UFC1	123	5	13824	44.9561	1	0.929408	48.0246
GOTERM_BP_DIRECT	GO:1990592~protein K69-linked ufmylation	2	0.00792896	0.0433603	UFL1, UFC1	123	5	13824	44.9561	1	0.929408	48.0246
GOTERM_BP_DIRECT	GO:0010950~positive regulation of endopeptidase activity	2	0.00792896	0.0433603	ADRM1, PSME2	123	5	13824	44.9561	1	0.929408	48.0246
GOTERM_BP_DIRECT	GO:0006687~glycosphingolipid metabolic process	2	0.00792896	0.0433603	BAX, KIT	123	5	13824	44.9561	1	0.929408	48.0246
GOTERM_BP_DIRECT	GO:0060041~retina development in camera-type eye	3	0.0118934	0.0484648	CHD7, JMJD6, BAX	123	40	13824	8.42927	1	0.932842	51.9717
GOTERM_BP_DIRECT	GO:0010976~positive regulation of neuron projection development	3	0.0118934	0.0528966	SNX3, ABL2, MARK2	123	42	13824	8.02787	1	0.93335	55.1702
GOTERM_BP_DIRECT	GO:0035234~ectopic germ cell programmed cell death	2	0.00792896	0.0601776	BAX, KIT	123	7	13824	32.1115	1	0.942442	59.9974
GOTERM_BP_DIRECT	GO:2000300~regulation of synaptic vesicle exocytosis	2	0.00792896	0.0601776	RIMS2, RIMS1	123	7	13824	32.1115	1	0.942442	59.9974
GOTERM_BP_DIRECT	GO:0016079~synaptic vesicle exocytosis	2	0.00792896	0.0601776	CPLX3, VAMP2	123	7	13824	32.1115	1	0.942442	59.9974
GOTERM_BP_DIRECT	GO:0006887~exocytosis	3	0.0118934	0.0621688	CPLX3, MIA3, VAMP2	123	46	13824	7.3298	1	0.935535	61.2305
GOTERM_BP_DIRECT	GO:0008360~regulation of cell shape	4	0.0158579	0.0658061	PALM, WASF3, SPTA1, KIT	123	105	13824	4.28153	1	0.933714	63.3919
GOTERM_BP_DIRECT	GO:0006790~sulfur compound metabolic process	2	0.00792896	0.068476	ISCA1, ISCA2	123	8	13824	28.0976	1	0.929429	64.9064
GOTERM_BP_DIRECT	GO:0016236~macroautophagy	2	0.00792896	0.068476	EI24, BECN1	123	8	13824	28.0976	1	0.929429	64.9064
GOTERM_BP_DIRECT	GO:0030334~regulation of cell migration	3	0.0118934	0.0719457	AMOT, HACE1, FLNA	123	50	13824	6.74341	1	0.927665	66.7874
GOTERM_BP_DIRECT	GO:0016477~cell migration	4	0.0158579	0.0864576	PTPRF, TIAM1, ABL2, SCRIB	123	118	13824	3.80984	1	0.950418	73.6817
