# Supplementary material for: A Novel PDE4D Inhibitor BPN14770 Reverses Scopolamine-Induced Cognitive Deficits via cAMP/SIRT1/Akt/Bcl-2 Pathway
Source: Front Cell Dev Biol. 2020 Dec 10;8:599389. doi: 10.3389/fcell.2020.599389 (PMC7758534; doi:10.3389/fcell.2020.599389)
Supplement: Supplementary file 6 [file Data_Sheet_6.xlsx]

## Sheet: KEGG
ID	Description	BgRatio	pvalue	p.adjust	qvalue	geneID	Count
hsa04211	Longevity regulating pathway	89/8033	1.44e-05	0.00204367	0.0012569	BAX/SIRT1/AKT1/ADCY5/IGF1R	5
hsa01522	Endocrine resistance	98/8033	2.3e-05	0.00204367	0.0012569	BAX/BCL2/AKT1/ADCY5/IGF1R	5
hsa04213	Longevity regulating pathway - multiple species	62/8033	6.61e-05	0.00392373	0.00241317	SIRT1/AKT1/ADCY5/IGF1R	4
hsa04140	Autophagy - animal	137/8033	0.000114564	0.0050981	0.00313544	BCL2/AKT1/IGF1R/DAPK1/MTMR3	5
hsa01521	EGFR tyrosine kinase inhibitor resistance	79/8033	0.000170723	0.00607773	0.00373793	BAX/BCL2/AKT1/IGF1R	4
hsa04970	Salivary secretion	91/8033	0.000294733	0.00874374	0.00537758	ADCY5/NOS1/RYR3/VAMP2	4
hsa04066	HIF-1 signaling pathway	109/8033	0.000586575	0.0149158	0.0091735	BCL2/AKT1/IGF1R/TF	4
hsa04725	Cholinergic synapse	113/8033	0.000672149	0.0149553	0.00919782	BCL2/AKT1/GNA11/ADCY5	4
hsa04015	Rap1 signaling pathway	210/8033	0.000828471	0.0163853	0.0100773	AKT1/ADCY5/IGF1R/KIT/CNR1	5
hsa05014	Amyotrophic lateral sclerosis (ALS)	57/8033	0.00108593	0.0193296	0.0118881	BAX/BCL2/NOS1	3
hsa04730	Long-term depression	60/8033	0.00126082	0.0204023	0.0125478	GNA11/IGF1R/NOS1	3
hsa04371	Apelin signaling pathway	137/8033	0.00138094	0.0204839	0.012598	AKT1/ADCY5/NOS1/RYR3	4
hsa05224	Breast cancer	147/8033	0.00179083	0.0245206	0.0150807	BAX/AKT1/IGF1R/KIT	4
hsa05218	Melanoma	72/8033	0.00213448	0.0263508	0.0162063	BAX/AKT1/IGF1R	3
hsa01524	Platinum drug resistance	73/8033	0.00222057	0.0263508	0.0162063	BAX/BCL2/AKT1	3
hsa05214	Glioma	75/8033	0.0023992	0.0266911	0.0164156	BAX/AKT1/IGF1R	3
hsa04911	Insulin secretion	86/8033	0.00354073	0.0350139	0.0215343	GNA11/ADCY5/VAMP2	3
hsa05210	Colorectal cancer	86/8033	0.00354073	0.0350139	0.0215343	BAX/BCL2/AKT1	3
hsa05222	Small cell lung cancer	92/8033	0.00428223	0.0401177	0.0246732	BAX/BCL2/AKT1	3
hsa04713	Circadian entrainment	97/8033	0.00496728	0.0418561	0.0257424	ADCY5/NOS1/RYR3	3
hsa05215	Prostate cancer	97/8033	0.00496728	0.0418561	0.0257424	BCL2/AKT1/IGF1R	3
hsa04914	Progesterone-mediated oocyte maturation	99/8033	0.00525881	0.0418561	0.0257424	AKT1/ADCY5/IGF1R	3
hsa04933	AGE-RAGE signaling pathway in diabetic complications	100/8033	0.00540837	0.0418561	0.0257424	BAX/BCL2/AKT1	3
hsa04215	Apoptosis - multiple species	32/8033	0.0058369	0.0432903	0.0266245	BAX/BCL2	2
hsa04928	Parathyroid hormone synthesis, secretion and action	106/8033	0.00635979	0.0452817	0.0278492	BCL2/GNA11/ADCY5	3
hsa05170	Human immunodeficiency virus 1 infection	212/8033	0.00667327	0.0456862	0.028098	BAX/BCL2/AKT1/GNA11	4
hsa00760	Nicotinate and nicotinamide metabolism	35/8033	0.00695523	0.045853	0.0282005	SIRT1/ENPP1	2
hsa00350	Tyrosine metabolism	36/8033	0.00734796	0.046712	0.0287289	AOC3/COMT	2
hsa05163	Human cytomegalovirus infection	225/8033	0.00821096	0.0482795	0.0296929	BAX/AKT1/GNA11/ADCY5	4
hsa04071	Sphingolipid signaling pathway	119/8033	0.00874799	0.0482795	0.0296929	BAX/BCL2/AKT1	3
hsa04722	Neurotrophin signaling pathway	119/8033	0.00874799	0.0482795	0.0296929	BAX/BCL2/AKT1	3
hsa04935	Growth hormone synthesis, secretion and action	119/8033	0.00874799	0.0482795	0.0296929	AKT1/GNA11/ADCY5	3
hsa04152	AMPK signaling pathway	120/8033	0.00895069	0.0482795	0.0296929	SIRT1/AKT1/IGF1R	3
