# Supplementary material for: A Novel PDE4D Inhibitor BPN14770 Reverses Scopolamine-Induced Cognitive Deficits via cAMP/SIRT1/Akt/Bcl-2 Pathway
Source: Front Cell Dev Biol. 2020 Dec 10;8:599389. doi: 10.3389/fcell.2020.599389 (PMC7758534; doi:10.3389/fcell.2020.599389)
Supplement: Supplementary file 7 [file Data_Sheet_7.xlsx]

## Sheet: AD-related genes
Gene Symbol	Description	Category	Gifts	GC Id	Relevance score	GeneCards Link
APOE	Apolipoprotein E	Protein Coding	52	GC19P044906	49.81	https://www.genecards.org/cgi-bin/carddisp.pl?gene=APOE
APP	Amyloid Beta Precursor Protein	Protein Coding	52	GC21M025880	42.89	https://www.genecards.org/cgi-bin/carddisp.pl?gene=APP
MAPT	Microtubule Associated Protein Tau	Protein Coding	52	GC17P045894	41.77	https://www.genecards.org/cgi-bin/carddisp.pl?gene=MAPT
PSEN1	Presenilin 1	Protein Coding	53	GC14P073136	41.3	https://www.genecards.org/cgi-bin/carddisp.pl?gene=PSEN1
SORL1	Sortilin Related Receptor 1	Protein Coding	44	GC11P121452	38.56	https://www.genecards.org/cgi-bin/carddisp.pl?gene=SORL1
PSEN2	Presenilin 2	Protein Coding	51	GC01P226870	35.51	https://www.genecards.org/cgi-bin/carddisp.pl?gene=PSEN2
SNCA	Synuclein Alpha	Protein Coding	51	GC04M089724	29.08	https://www.genecards.org/cgi-bin/carddisp.pl?gene=SNCA
TP53	Tumor Protein P53	Protein Coding	55	GC17M007661	28.37	https://www.genecards.org/cgi-bin/carddisp.pl?gene=TP53
MT-ND1	Mitochondrially Encoded NADH:Ubiquinone Oxidoreductase Core Subunit 1	Protein Coding	34	GCMTP003309	28.33	https://www.genecards.org/cgi-bin/carddisp.pl?gene=MT-ND1
MT-ND2	Mitochondrially Encoded NADH:Ubiquinone Oxidoreductase Core Subunit 2	Protein Coding	33	GCMTP004472	27.54	https://www.genecards.org/cgi-bin/carddisp.pl?gene=MT-ND2
UNC5C	Unc-5 Netrin Receptor C	Protein Coding	42	GC04M095162	27.51	https://www.genecards.org/cgi-bin/carddisp.pl?gene=UNC5C
A2M	Alpha-2-Macroglobulin	Protein Coding	46	GC12M009067	27.5	https://www.genecards.org/cgi-bin/carddisp.pl?gene=A2M
TOMM40	Translocase Of Outer Mitochondrial Membrane 40	Protein Coding	41	GC19P044890	26.07	https://www.genecards.org/cgi-bin/carddisp.pl?gene=TOMM40
TREM2	Triggering Receptor Expressed On Myeloid Cells 2	Protein Coding	44	GC06M041359	25.88	https://www.genecards.org/cgi-bin/carddisp.pl?gene=TREM2
HTR2A	5-Hydroxytryptamine Receptor 2A	Protein Coding	49	GC13M046831	25.5	https://www.genecards.org/cgi-bin/carddisp.pl?gene=HTR2A
PLAU	Plasminogen Activator, Urokinase	Protein Coding	53	GC10P073909	25.07	https://www.genecards.org/cgi-bin/carddisp.pl?gene=PLAU
BIN1	Bridging Integrator 1	Protein Coding	48	GC02M127048	25.05	https://www.genecards.org/cgi-bin/carddisp.pl?gene=BIN1
ABCA7	ATP Binding Cassette Subfamily A Member 7	Protein Coding	44	GC19P001040	24.96	https://www.genecards.org/cgi-bin/carddisp.pl?gene=ABCA7
C9orf72	C9orf72-SMCR8 Complex Subunit	Protein Coding	42	GC09M027539	24.61	https://www.genecards.org/cgi-bin/carddisp.pl?gene=C9orf72
GRN	Granulin Precursor	Protein Coding	48	GC17P044345	24.23	https://www.genecards.org/cgi-bin/carddisp.pl?gene=GRN
MPO	Myeloperoxidase	Protein Coding	51	GC17M058269	23.79	https://www.genecards.org/cgi-bin/carddisp.pl?gene=MPO
HFE	Homeostatic Iron Regulator	Protein Coding	45	GC06P026087	23.56	https://www.genecards.org/cgi-bin/carddisp.pl?gene=HFE
SNCB	Synuclein Beta	Protein Coding	44	GC05M176620	23.39	https://www.genecards.org/cgi-bin/carddisp.pl?gene=SNCB
SQSTM1	Sequestosome 1	Protein Coding	50	GC05P179806	23.35	https://www.genecards.org/cgi-bin/carddisp.pl?gene=SQSTM1
SLC4A1	Solute Carrier Family 4 Member 1 (Diego Blood Group)	Protein Coding	48	GC17M044264	23.34	https://www.genecards.org/cgi-bin/carddisp.pl?gene=SLC4A1
NOS3	Nitric Oxide Synthase 3	Protein Coding	52	GC07P150990	23.18	https://www.genecards.org/cgi-bin/carddisp.pl?gene=NOS3
PRKN	Parkin RBR E3 Ubiquitin Protein Ligase	Protein Coding	41	GC06M161348	23.15	https://www.genecards.org/cgi-bin/carddisp.pl?gene=PRKN
VCP	Valosin Containing Protein	Protein Coding	50	GC09M035056	22.61	https://www.genecards.org/cgi-bin/carddisp.pl?gene=VCP
MIR29B1	MicroRNA 29b-1	RNA Gene	22	GC07M130877	22.5	https://www.genecards.org/cgi-bin/carddisp.pl?gene=MIR29B1
MIR29A	MicroRNA 29a	RNA Gene	22	GC07M130876	22.13	https://www.genecards.org/cgi-bin/carddisp.pl?gene=MIR29A
MIR15A	MicroRNA 15a	RNA Gene	16	GC13M050049	21.6	https://www.genecards.org/cgi-bin/carddisp.pl?gene=MIR15A
AD6	Alzheimer Disease 6	Genetic Locus	3	GC10U990101	21.6	https://www.genecards.org/cgi-bin/carddisp.pl?gene=AD6
MIR146A	MicroRNA 146a	RNA Gene	24	GC05P160485	21.4	https://www.genecards.org/cgi-bin/carddisp.pl?gene=MIR146A
AD5	Alzheimer Disease 5	Genetic Locus	4	GC12U990107	21.39	https://www.genecards.org/cgi-bin/carddisp.pl?gene=AD5
MIR107	MicroRNA 107	RNA Gene	20	GC10M089601	21.04	https://www.genecards.org/cgi-bin/carddisp.pl?gene=MIR107
MIR34A	MicroRNA 34a	RNA Gene	22	GC01M009151	20.99	https://www.genecards.org/cgi-bin/carddisp.pl?gene=MIR34A
AD7	Alzheimer Disease 7	Genetic Locus	3	GC10U900571	20.73	https://www.genecards.org/cgi-bin/carddisp.pl?gene=AD7
MIR106B	MicroRNA 106b	RNA Gene	22	GC07M100247	20.7	https://www.genecards.org/cgi-bin/carddisp.pl?gene=MIR106B
MIR328	MicroRNA 328	RNA Gene	19	GC16M067203	20.49	https://www.genecards.org/cgi-bin/carddisp.pl?gene=MIR328
MIR298	MicroRNA 298	RNA Gene	17	GC20M058818	20.49	https://www.genecards.org/cgi-bin/carddisp.pl?gene=MIR298
AD10	Alzheimer Disease-10	Genetic Locus	3	GC07U901794	20.49	https://www.genecards.org/cgi-bin/carddisp.pl?gene=AD10
AD11	Alzheimer Disease-11	Genetic Locus	2	GC09U901247	20.49	https://www.genecards.org/cgi-bin/carddisp.pl?gene=AD11
AD12	Alzheimer Disease 12	Genetic Locus	2	GC08U901173	20.49	https://www.genecards.org/cgi-bin/carddisp.pl?gene=AD12
AD13	Alzheimer Disease-13	Genetic Locus	2	GC01U902342	20.49	https://www.genecards.org/cgi-bin/carddisp.pl?gene=AD13
AD14	Alzheimer Disease 14	Genetic Locus	2	GC01U902204	20.49	https://www.genecards.org/cgi-bin/carddisp.pl?gene=AD14
AD15	Alzheimer Disease-15	Genetic Locus	2	GC03U901230	20.49	https://www.genecards.org/cgi-bin/carddisp.pl?gene=AD15
AD16	Alzheimer Disease 16	Genetic Locus	2	GC0XU901247	20.49	https://www.genecards.org/cgi-bin/carddisp.pl?gene=AD16
AD17	Alzheimer Disease 17	Genetic Locus	2	GC06U902426	20.49	https://www.genecards.org/cgi-bin/carddisp.pl?gene=AD17
AD8	Alzheimer Disease 8	Genetic Locus	2	GC20U900057	20.49	https://www.genecards.org/cgi-bin/carddisp.pl?gene=AD8
STAT3	Signal Transducer And Activator Of Transcription 3	Protein Coding	54	GC17M042313	20.44	https://www.genecards.org/cgi-bin/carddisp.pl?gene=STAT3
INS	Insulin	Protein Coding	50	GC11M002159	20.42	https://www.genecards.org/cgi-bin/carddisp.pl?gene=INS
ALB	Albumin	Protein Coding	51	GC04P073397	19.7	https://www.genecards.org/cgi-bin/carddisp.pl?gene=ALB
ACHE	Acetylcholinesterase (Cartwright Blood Group)	Protein Coding	47	GC07M100889	19.39	https://www.genecards.org/cgi-bin/carddisp.pl?gene=ACHE
TNF	Tumor Necrosis Factor	Protein Coding	53	GC06P033397	18.33	https://www.genecards.org/cgi-bin/carddisp.pl?gene=TNF
BDNF	Brain Derived Neurotrophic Factor	Protein Coding	48	GC11M027654	18.22	https://www.genecards.org/cgi-bin/carddisp.pl?gene=BDNF
PPARG	Peroxisome Proliferator Activated Receptor Gamma	Protein Coding	54	GC03P012287	17.63	https://www.genecards.org/cgi-bin/carddisp.pl?gene=PPARG
ACE	Angiotensin I Converting Enzyme	Protein Coding	51	GC17P063477	17.61	https://www.genecards.org/cgi-bin/carddisp.pl?gene=ACE
BCHE	Butyrylcholinesterase	Protein Coding	50	GC03M165772	17.35	https://www.genecards.org/cgi-bin/carddisp.pl?gene=BCHE
IL10	Interleukin 10	Protein Coding	49	GC01M206767	17.18	https://www.genecards.org/cgi-bin/carddisp.pl?gene=IL10
BACE1	Beta-Secretase 1	Protein Coding	48	GC11M117285	17.12	https://www.genecards.org/cgi-bin/carddisp.pl?gene=BACE1
IL6	Interleukin 6	Protein Coding	51	GC07P022765	16.9	https://www.genecards.org/cgi-bin/carddisp.pl?gene=IL6
VEGFA	Vascular Endothelial Growth Factor A	Protein Coding	51	GC06P043770	16.14	https://www.genecards.org/cgi-bin/carddisp.pl?gene=VEGFA
HSD17B10	Hydroxysteroid 17-Beta Dehydrogenase 10	Protein Coding	47	GC0XM053431	16.09	https://www.genecards.org/cgi-bin/carddisp.pl?gene=HSD17B10
COMT	Catechol-O-Methyltransferase	Protein Coding	52	GC22P019941	15.85	https://www.genecards.org/cgi-bin/carddisp.pl?gene=COMT
LRP1	LDL Receptor Related Protein 1	Protein Coding	48	GC12P057128	15.82	https://www.genecards.org/cgi-bin/carddisp.pl?gene=LRP1
PRNP	Prion Protein	Protein Coding	48	GC20P004686	15.76	https://www.genecards.org/cgi-bin/carddisp.pl?gene=PRNP
IL1B	Interleukin 1 Beta	Protein Coding	50	GC02M112829	15.75	https://www.genecards.org/cgi-bin/carddisp.pl?gene=IL1B
APOB	Apolipoprotein B	Protein Coding	45	GC02M020956	15.71	https://www.genecards.org/cgi-bin/carddisp.pl?gene=APOB
SLC1A2	Solute Carrier Family 1 Member 2	Protein Coding	50	GC11M035272	15.63	https://www.genecards.org/cgi-bin/carddisp.pl?gene=SLC1A2
CASP3	Caspase 3	Protein Coding	52	GC04M184627	15.59	https://www.genecards.org/cgi-bin/carddisp.pl?gene=CASP3
NGF	Nerve Growth Factor	Protein Coding	52	GC01M115285	15.56	https://www.genecards.org/cgi-bin/carddisp.pl?gene=NGF
EIF2AK2	Eukaryotic Translation Initiation Factor 2 Alpha Kinase 2	Protein Coding	47	GC02M037099	15.48	https://www.genecards.org/cgi-bin/carddisp.pl?gene=EIF2AK2
DRD2	Dopamine Receptor D2	Protein Coding	52	GC11M113409	15.42	https://www.genecards.org/cgi-bin/carddisp.pl?gene=DRD2
TARDBP	TAR DNA Binding Protein	Protein Coding	47	GC01P011013	15.36	https://www.genecards.org/cgi-bin/carddisp.pl?gene=TARDBP
SLC6A4	Solute Carrier Family 6 Member 4	Protein Coding	49	GC17M030194	15.35	https://www.genecards.org/cgi-bin/carddisp.pl?gene=SLC6A4
GCG	Glucagon	Protein Coding	42	GC02M162142	15.33	https://www.genecards.org/cgi-bin/carddisp.pl?gene=GCG
CD40	CD40 Molecule	Protein Coding	50	GC20P046118	15.3	https://www.genecards.org/cgi-bin/carddisp.pl?gene=CD40
CCL2	C-C Motif Chemokine Ligand 2	Protein Coding	50	GC17P034255	15.25	https://www.genecards.org/cgi-bin/carddisp.pl?gene=CCL2
SOD1	Superoxide Dismutase 1	Protein Coding	54	GC21P031659	15.23	https://www.genecards.org/cgi-bin/carddisp.pl?gene=SOD1
SERPINA3	Serpin Family A Member 3	Protein Coding	45	GC14P094612	15.12	https://www.genecards.org/cgi-bin/carddisp.pl?gene=SERPINA3
OLR1	Oxidized Low Density Lipoprotein Receptor 1	Protein Coding	45	GC12M013371	15.05	https://www.genecards.org/cgi-bin/carddisp.pl?gene=OLR1
TF	Transferrin	Protein Coding	51	GC03P133666	14.98	https://www.genecards.org/cgi-bin/carddisp.pl?gene=TF
MAOB	Monoamine Oxidase B	Protein Coding	44	GC0XM043766	14.93	https://www.genecards.org/cgi-bin/carddisp.pl?gene=MAOB
IGF1	Insulin Like Growth Factor 1	Protein Coding	50	GC12M102395	14.91	https://www.genecards.org/cgi-bin/carddisp.pl?gene=IGF1
PTGS2	Prostaglandin-Endoperoxide Synthase 2	Protein Coding	50	GC01M186640	14.9	https://www.genecards.org/cgi-bin/carddisp.pl?gene=PTGS2
DRD3	Dopamine Receptor D3	Protein Coding	45	GC03M114128	14.85	https://www.genecards.org/cgi-bin/carddisp.pl?gene=DRD3
LDLR	Low Density Lipoprotein Receptor	Protein Coding	50	GC19P011061	14.79	https://www.genecards.org/cgi-bin/carddisp.pl?gene=LDLR
CP	Ceruloplasmin	Protein Coding	49	GC03M149162	14.78	https://www.genecards.org/cgi-bin/carddisp.pl?gene=CP
NQO1	NAD(P)H Quinone Dehydrogenase 1	Protein Coding	51	GC16M069706	14.71	https://www.genecards.org/cgi-bin/carddisp.pl?gene=NQO1
DBN1	Drebrin 1	Protein Coding	41	GC05M177456	14.65	https://www.genecards.org/cgi-bin/carddisp.pl?gene=DBN1
RPS27A	Ribosomal Protein S27a	Protein Coding	44	GC02P055231	14.63	https://www.genecards.org/cgi-bin/carddisp.pl?gene=RPS27A
SOD2	Superoxide Dismutase 2	Protein Coding	52	GC06M159669	14.58	https://www.genecards.org/cgi-bin/carddisp.pl?gene=SOD2
TRNT1	TRNA Nucleotidyl Transferase 1	Protein Coding	43	GC03P003126	14.55	https://www.genecards.org/cgi-bin/carddisp.pl?gene=TRNT1
TTR	Transthyretin	Protein Coding	51	GC18P031557	14.54	https://www.genecards.org/cgi-bin/carddisp.pl?gene=TTR
CLU	Clusterin	Protein Coding	48	GC08M027596	14.49	https://www.genecards.org/cgi-bin/carddisp.pl?gene=CLU
DKK3	Dickkopf WNT Signaling Pathway Inhibitor 3	Protein Coding	42	GC11M011962	14.38	https://www.genecards.org/cgi-bin/carddisp.pl?gene=DKK3
PPARA	Peroxisome Proliferator Activated Receptor Alpha	Protein Coding	47	GC22P046150	14.38	https://www.genecards.org/cgi-bin/carddisp.pl?gene=PPARA
SST	Somatostatin	Protein Coding	43	GC03M187668	14.36	https://www.genecards.org/cgi-bin/carddisp.pl?gene=SST
LPL	Lipoprotein Lipase	Protein Coding	51	GC08P019901	14.35	https://www.genecards.org/cgi-bin/carddisp.pl?gene=LPL
DPYSL2	Dihydropyrimidinase Like 2	Protein Coding	47	GC08P026514	14.32	https://www.genecards.org/cgi-bin/carddisp.pl?gene=DPYSL2
CTSD	Cathepsin D	Protein Coding	54	GC11M001752	14.31	https://www.genecards.org/cgi-bin/carddisp.pl?gene=CTSD
HMOX1	Heme Oxygenase 1	Protein Coding	54	GC22P035380	14.26	https://www.genecards.org/cgi-bin/carddisp.pl?gene=HMOX1
ABCA1	ATP Binding Cassette Subfamily A Member 1	Protein Coding	49	GC09M104781	14.23	https://www.genecards.org/cgi-bin/carddisp.pl?gene=ABCA1
MAOA	Monoamine Oxidase A	Protein Coding	51	GC0XP043654	14.2	https://www.genecards.org/cgi-bin/carddisp.pl?gene=MAOA
RYR1	Ryanodine Receptor 1	Protein Coding	48	GC19P038434	14.18	https://www.genecards.org/cgi-bin/carddisp.pl?gene=RYR1
PICALM	Phosphatidylinositol Binding Clathrin Assembly Protein	Protein Coding	44	GC11M085957	14.17	https://www.genecards.org/cgi-bin/carddisp.pl?gene=PICALM
SIRT1	Sirtuin 1	Protein Coding	51	GC10P067884	14.12	https://www.genecards.org/cgi-bin/carddisp.pl?gene=SIRT1
GSK3B	Glycogen Synthase Kinase 3 Beta	Protein Coding	51	GC03M119821	14.09	https://www.genecards.org/cgi-bin/carddisp.pl?gene=GSK3B
IL1A	Interleukin 1 Alpha	Protein Coding	45	GC02M112773	14.09	https://www.genecards.org/cgi-bin/carddisp.pl?gene=IL1A
ADH1B	Alcohol Dehydrogenase 1B (Class I), Beta Polypeptide	Protein Coding	44	GC04M099304	14.07	https://www.genecards.org/cgi-bin/carddisp.pl?gene=ADH1B
SLC6A3	Solute Carrier Family 6 Member 3	Protein Coding	51	GC05M001392	14.07	https://www.genecards.org/cgi-bin/carddisp.pl?gene=SLC6A3
INSR	Insulin Receptor	Protein Coding	55	GC19M007112	14.05	https://www.genecards.org/cgi-bin/carddisp.pl?gene=INSR
HTR6	5-Hydroxytryptamine Receptor 6	Protein Coding	45	GC01P019666	14.04	https://www.genecards.org/cgi-bin/carddisp.pl?gene=HTR6
CST3	Cystatin C	Protein Coding	45	GC20M023608	14.03	https://www.genecards.org/cgi-bin/carddisp.pl?gene=CST3
AGER	Advanced Glycosylation End-Product Specific Receptor	Protein Coding	45	GC06M032180	13.99	https://www.genecards.org/cgi-bin/carddisp.pl?gene=AGER
CACNA1C	Calcium Voltage-Gated Channel Subunit Alpha1 C	Protein Coding	50	GC12P001970	13.99	https://www.genecards.org/cgi-bin/carddisp.pl?gene=CACNA1C
GAPDH	Glyceraldehyde-3-Phosphate Dehydrogenase	Protein Coding	50	GC12P006630	13.98	https://www.genecards.org/cgi-bin/carddisp.pl?gene=GAPDH
NPY	Neuropeptide Y	Protein Coding	47	GC07P024290	13.95	https://www.genecards.org/cgi-bin/carddisp.pl?gene=NPY
CCL3	C-C Motif Chemokine Ligand 3	Protein Coding	41	GC17M036088	13.93	https://www.genecards.org/cgi-bin/carddisp.pl?gene=CCL3
CYP2D6	Cytochrome P450 Family 2 Subfamily D Member 6	Protein Coding	50	GC22M044576	13.89	https://www.genecards.org/cgi-bin/carddisp.pl?gene=CYP2D6
UCHL1	Ubiquitin C-Terminal Hydrolase L1	Protein Coding	53	GC04P041256	13.87	https://www.genecards.org/cgi-bin/carddisp.pl?gene=UCHL1
JUN	Jun Proto-Oncogene, AP-1 Transcription Factor Subunit	Protein Coding	51	GC01M058780	13.86	https://www.genecards.org/cgi-bin/carddisp.pl?gene=JUN
CREB1	CAMP Responsive Element Binding Protein 1	Protein Coding	50	GC02P207529	13.84	https://www.genecards.org/cgi-bin/carddisp.pl?gene=CREB1
CNR1	Cannabinoid Receptor 1	Protein Coding	48	GC06M088139	13.84	https://www.genecards.org/cgi-bin/carddisp.pl?gene=CNR1
CHRM2	Cholinergic Receptor Muscarinic 2	Protein Coding	48	GC07P136868	13.83	https://www.genecards.org/cgi-bin/carddisp.pl?gene=CHRM2
MTOR	Mechanistic Target Of Rapamycin Kinase	Protein Coding	54	GC01M011106	13.77	https://www.genecards.org/cgi-bin/carddisp.pl?gene=MTOR
GSTO1	Glutathione S-Transferase Omega 1	Protein Coding	44	GC10P104235	13.75	https://www.genecards.org/cgi-bin/carddisp.pl?gene=GSTO1
CDK5	Cyclin Dependent Kinase 5	Protein Coding	54	GC07M151053	13.73	https://www.genecards.org/cgi-bin/carddisp.pl?gene=CDK5
IDE	Insulin Degrading Enzyme	Protein Coding	50	GC10M092451	13.65	https://www.genecards.org/cgi-bin/carddisp.pl?gene=IDE
CCK	Cholecystokinin	Protein Coding	42	GC03M042274	13.64	https://www.genecards.org/cgi-bin/carddisp.pl?gene=CCK
GFAP	Glial Fibrillary Acidic Protein	Protein Coding	49	GC17M044905	13.58	https://www.genecards.org/cgi-bin/carddisp.pl?gene=GFAP
DRD4	Dopamine Receptor D4	Protein Coding	47	GC11P000669	13.58	https://www.genecards.org/cgi-bin/carddisp.pl?gene=DRD4
CRH	Corticotropin Releasing Hormone	Protein Coding	45	GC08M066176	13.55	https://www.genecards.org/cgi-bin/carddisp.pl?gene=CRH
ABL1	ABL Proto-Oncogene 1, Non-Receptor Tyrosine Kinase	Protein Coding	54	GC09P130713	13.53	https://www.genecards.org/cgi-bin/carddisp.pl?gene=ABL1
FAS	Fas Cell Surface Death Receptor	Protein Coding	52	GC10P088969	13.5	https://www.genecards.org/cgi-bin/carddisp.pl?gene=FAS
PTPA	Protein Phosphatase 2 Phosphatase Activator	Protein Coding	36	GC09P129111	13.47	https://www.genecards.org/cgi-bin/carddisp.pl?gene=PTPA
CHAT	Choline O-Acetyltransferase	Protein Coding	49	GC10P049609	13.46	https://www.genecards.org/cgi-bin/carddisp.pl?gene=CHAT
IFNGR1	Interferon Gamma Receptor 1	Protein Coding	51	GC06M137197	13.39	https://www.genecards.org/cgi-bin/carddisp.pl?gene=IFNGR1
TLR4	Toll Like Receptor 4	Protein Coding	52	GC09P117704	13.33	https://www.genecards.org/cgi-bin/carddisp.pl?gene=TLR4
CAT	Catalase	Protein Coding	51	GC11P034460	13.32	https://www.genecards.org/cgi-bin/carddisp.pl?gene=CAT
COX5A	Cytochrome C Oxidase Subunit 5A	Protein Coding	44	GC15M074919	13.32	https://www.genecards.org/cgi-bin/carddisp.pl?gene=COX5A
HCRT	Hypocretin Neuropeptide Precursor	Protein Coding	42	GC17M042185	13.29	https://www.genecards.org/cgi-bin/carddisp.pl?gene=HCRT
MT3	Metallothionein 3	Protein Coding	40	GC16P056589	13.26	https://www.genecards.org/cgi-bin/carddisp.pl?gene=MT3
CAMK2G	Calcium/Calmodulin Dependent Protein Kinase II Gamma	Protein Coding	48	GC10M073812	13.25	https://www.genecards.org/cgi-bin/carddisp.pl?gene=CAMK2G
S100B	S100 Calcium Binding Protein B	Protein Coding	47	GC21M047166	13.21	https://www.genecards.org/cgi-bin/carddisp.pl?gene=S100B
GSR	Glutathione-Disulfide Reductase	Protein Coding	50	GC08M030678	13.2	https://www.genecards.org/cgi-bin/carddisp.pl?gene=GSR
SYP	Synaptophysin	Protein Coding	45	GC0XM049187	13.19	https://www.genecards.org/cgi-bin/carddisp.pl?gene=SYP
COLEC12	Collectin Subfamily Member 12	Protein Coding	40	GC18M000309	13.19	https://www.genecards.org/cgi-bin/carddisp.pl?gene=COLEC12
MAPK14	Mitogen-Activated Protein Kinase 14	Protein Coding	53	GC06P046047	13.15	https://www.genecards.org/cgi-bin/carddisp.pl?gene=MAPK14
GSN	Gelsolin	Protein Coding	50	GC09P121207	13.14	https://www.genecards.org/cgi-bin/carddisp.pl?gene=GSN
HTR1A	5-Hydroxytryptamine Receptor 1A	Protein Coding	48	GC05M063960	13.13	https://www.genecards.org/cgi-bin/carddisp.pl?gene=HTR1A
HMGCR	3-Hydroxy-3-Methylglutaryl-CoA Reductase	Protein Coding	47	GC05P075336	13.05	https://www.genecards.org/cgi-bin/carddisp.pl?gene=HMGCR
HTR2C	5-Hydroxytryptamine Receptor 2C	Protein Coding	48	GC0XP114584	13.04	https://www.genecards.org/cgi-bin/carddisp.pl?gene=HTR2C
GSAP	Gamma-Secretase Activating Protein	Protein Coding	32	GC07M077310	13.04	https://www.genecards.org/cgi-bin/carddisp.pl?gene=GSAP
CAPN1	Calpain 1	Protein Coding	51	GC11P065198	12.99	https://www.genecards.org/cgi-bin/carddisp.pl?gene=CAPN1
IL1R2	Interleukin 1 Receptor Type 2	Protein Coding	47	GC02P101991	12.96	https://www.genecards.org/cgi-bin/carddisp.pl?gene=IL1R2
HSPG2	Heparan Sulfate Proteoglycan 2	Protein Coding	48	GC01M021822	12.95	https://www.genecards.org/cgi-bin/carddisp.pl?gene=HSPG2
CTSB	Cathepsin B	Protein Coding	52	GC08M011842	12.94	https://www.genecards.org/cgi-bin/carddisp.pl?gene=CTSB
OXT	Oxytocin/Neurophysin I Prepropeptide	Protein Coding	41	GC20P003068	12.94	https://www.genecards.org/cgi-bin/carddisp.pl?gene=OXT
MAP2K1	Mitogen-Activated Protein Kinase Kinase 1	Protein Coding	55	GC15P066386	12.92	https://www.genecards.org/cgi-bin/carddisp.pl?gene=MAP2K1
NTF3	Neurotrophin 3	Protein Coding	45	GC12P005432	12.85	https://www.genecards.org/cgi-bin/carddisp.pl?gene=NTF3
MAPK8	Mitogen-Activated Protein Kinase 8	Protein Coding	51	GC10P048306	12.79	https://www.genecards.org/cgi-bin/carddisp.pl?gene=MAPK8
CAV1	Caveolin 1	Protein Coding	50	GC07P116524	12.77	https://www.genecards.org/cgi-bin/carddisp.pl?gene=CAV1
TLR2	Toll Like Receptor 2	Protein Coding	52	GC04P153684	12.77	https://www.genecards.org/cgi-bin/carddisp.pl?gene=TLR2
PTGS1	Prostaglandin-Endoperoxide Synthase 1	Protein Coding	48	GC09P122370	12.74	https://www.genecards.org/cgi-bin/carddisp.pl?gene=PTGS1
ECE1	Endothelin Converting Enzyme 1	Protein Coding	48	GC01M021217	12.67	https://www.genecards.org/cgi-bin/carddisp.pl?gene=ECE1
DNMBP	Dynamin Binding Protein	Protein Coding	40	GC10M099875	12.64	https://www.genecards.org/cgi-bin/carddisp.pl?gene=DNMBP
AOC3	Amine Oxidase Copper Containing 3	Protein Coding	45	GC17P042851	12.63	https://www.genecards.org/cgi-bin/carddisp.pl?gene=AOC3
PON1	Paraoxonase 1	Protein Coding	47	GC07M095297	12.63	https://www.genecards.org/cgi-bin/carddisp.pl?gene=PON1
ADAM10	ADAM Metallopeptidase Domain 10	Protein Coding	54	GC15M058588	12.6	https://www.genecards.org/cgi-bin/carddisp.pl?gene=ADAM10
ALDH2	Aldehyde Dehydrogenase 2 Family Member	Protein Coding	52	GC12P111766	12.58	https://www.genecards.org/cgi-bin/carddisp.pl?gene=ALDH2
GAL	Galanin And GMAP Prepropeptide	Protein Coding	45	GC11P068701	12.56	https://www.genecards.org/cgi-bin/carddisp.pl?gene=GAL
DHCR24	24-Dehydrocholesterol Reductase	Protein Coding	45	GC01M054849	12.56	https://www.genecards.org/cgi-bin/carddisp.pl?gene=DHCR24
MT-RNR2	Mitochondrially Encoded 16S RRNA	RNA Gene	20	GCMTP001674	12.52	https://www.genecards.org/cgi-bin/carddisp.pl?gene=MT-RNR2
NEFL	Neurofilament Light	Protein Coding	47	GC08M024950	12.51	https://www.genecards.org/cgi-bin/carddisp.pl?gene=NEFL
VDAC1	Voltage Dependent Anion Channel 1	Protein Coding	47	GC05M133975	12.49	https://www.genecards.org/cgi-bin/carddisp.pl?gene=VDAC1
GRIN2B	Glutamate Ionotropic Receptor NMDA Type Subunit 2B	Protein Coding	51	GC12M013437	12.47	https://www.genecards.org/cgi-bin/carddisp.pl?gene=GRIN2B
ADAM17	ADAM Metallopeptidase Domain 17	Protein Coding	52	GC02M009488	12.47	https://www.genecards.org/cgi-bin/carddisp.pl?gene=ADAM17
MAPK10	Mitogen-Activated Protein Kinase 10	Protein Coding	52	GC04M085990	12.45	https://www.genecards.org/cgi-bin/carddisp.pl?gene=MAPK10
CETP	Cholesteryl Ester Transfer Protein	Protein Coding	48	GC16P056961	12.45	https://www.genecards.org/cgi-bin/carddisp.pl?gene=CETP
CRYAB	Crystallin Alpha B	Protein Coding	47	GC11M111908	12.44	https://www.genecards.org/cgi-bin/carddisp.pl?gene=CRYAB
DRD1	Dopamine Receptor D1	Protein Coding	45	GC05M175440	12.4	https://www.genecards.org/cgi-bin/carddisp.pl?gene=DRD1
FYN	FYN Proto-Oncogene, Src Family Tyrosine Kinase	Protein Coding	50	GC06M111660	12.39	https://www.genecards.org/cgi-bin/carddisp.pl?gene=FYN
NGFR	Nerve Growth Factor Receptor	Protein Coding	47	GC17P049495	12.39	https://www.genecards.org/cgi-bin/carddisp.pl?gene=NGFR
GDNF	Glial Cell Derived Neurotrophic Factor	Protein Coding	49	GC05M037812	12.39	https://www.genecards.org/cgi-bin/carddisp.pl?gene=GDNF
TH	Tyrosine Hydroxylase	Protein Coding	53	GC11M002163	12.39	https://www.genecards.org/cgi-bin/carddisp.pl?gene=TH
CNTF	Ciliary Neurotrophic Factor	Protein Coding	43	GC11P058622	12.34	https://www.genecards.org/cgi-bin/carddisp.pl?gene=CNTF
NOTCH1	Notch Receptor 1	Protein Coding	52	GC09M136582	12.29	https://www.genecards.org/cgi-bin/carddisp.pl?gene=NOTCH1
PLA2G6	Phospholipase A2 Group VI	Protein Coding	50	GC22M045345	12.28	https://www.genecards.org/cgi-bin/carddisp.pl?gene=PLA2G6
CAPN2	Calpain 2	Protein Coding	48	GC01P223701	12.24	https://www.genecards.org/cgi-bin/carddisp.pl?gene=CAPN2
ADH1C	Alcohol Dehydrogenase 1C (Class I), Gamma Polypeptide	Protein Coding	43	GC04M099336	12.23	https://www.genecards.org/cgi-bin/carddisp.pl?gene=ADH1C
OGG1	8-Oxoguanine DNA Glycosylase	Protein Coding	48	GC03P009751	12.21	https://www.genecards.org/cgi-bin/carddisp.pl?gene=OGG1
RPS6KB1	Ribosomal Protein S6 Kinase B1	Protein Coding	51	GC17P059893	12.2	https://www.genecards.org/cgi-bin/carddisp.pl?gene=RPS6KB1
GAD1	Glutamate Decarboxylase 1	Protein Coding	52	GC02P170813	12.19	https://www.genecards.org/cgi-bin/carddisp.pl?gene=GAD1
CIB1	Calcium And Integrin Binding 1	Protein Coding	42	GC15M090229	12.14	https://www.genecards.org/cgi-bin/carddisp.pl?gene=CIB1
ADORA2A	Adenosine A2a Receptor	Protein Coding	46	GC22P024417	12.14	https://www.genecards.org/cgi-bin/carddisp.pl?gene=ADORA2A
STAT1	Signal Transducer And Activator Of Transcription 1	Protein Coding	55	GC02M190964	12.11	https://www.genecards.org/cgi-bin/carddisp.pl?gene=STAT1
LRRK2	Leucine Rich Repeat Kinase 2	Protein Coding	51	GC12P040196	12.1	https://www.genecards.org/cgi-bin/carddisp.pl?gene=LRRK2
TSPO	Translocator Protein	Protein Coding	44	GC22P043151	12.1	https://www.genecards.org/cgi-bin/carddisp.pl?gene=TSPO
MAPK8IP1	Mitogen-Activated Protein Kinase 8 Interacting Protein 1	Protein Coding	45	GC11P045961	12.08	https://www.genecards.org/cgi-bin/carddisp.pl?gene=MAPK8IP1
GPC1	Glypican 1	Protein Coding	45	GC02P240435	12.07	https://www.genecards.org/cgi-bin/carddisp.pl?gene=GPC1
DBH	Dopamine Beta-Hydroxylase	Protein Coding	51	GC09P133636	12.07	https://www.genecards.org/cgi-bin/carddisp.pl?gene=DBH
AKT1	AKT Serine/Threonine Kinase 1	Protein Coding	56	GC14M104769	12.06	https://www.genecards.org/cgi-bin/carddisp.pl?gene=AKT1
OGT	O-Linked N-Acetylglucosamine (GlcNAc) Transferase	Protein Coding	45	GC0XP071534	12.04	https://www.genecards.org/cgi-bin/carddisp.pl?gene=OGT
MME	Membrane Metalloendopeptidase	Protein Coding	52	GC03P155024	11.99	https://www.genecards.org/cgi-bin/carddisp.pl?gene=MME
GLP1R	Glucagon Like Peptide 1 Receptor	Protein Coding	46	GC06P039048	11.98	https://www.genecards.org/cgi-bin/carddisp.pl?gene=GLP1R
EIF2S1	Eukaryotic Translation Initiation Factor 2 Subunit Alpha	Protein Coding	46	GC14P067359	11.97	https://www.genecards.org/cgi-bin/carddisp.pl?gene=EIF2S1
C1R	Complement C1r	Protein Coding	48	GC12M007110	11.97	https://www.genecards.org/cgi-bin/carddisp.pl?gene=C1R
CFH	Complement Factor H	Protein Coding	47	GC01P196621	11.96	https://www.genecards.org/cgi-bin/carddisp.pl?gene=CFH
CALM2	Calmodulin 2	Protein Coding	47	GC02M047124	11.95	https://www.genecards.org/cgi-bin/carddisp.pl?gene=CALM2
MAPK1	Mitogen-Activated Protein Kinase 1	Protein Coding	52	GC22M021754	11.94	https://www.genecards.org/cgi-bin/carddisp.pl?gene=MAPK1
LRP1-AS	LRP1 Antisense RNA	RNA Gene	12	GC12M057145	11.94	https://www.genecards.org/cgi-bin/carddisp.pl?gene=LRP1-AS
PLTP	Phospholipid Transfer Protein	Protein Coding	44	GC20M045898	11.94	https://www.genecards.org/cgi-bin/carddisp.pl?gene=PLTP
FGFR1	Fibroblast Growth Factor Receptor 1	Protein Coding	56	GC08M038400	11.94	https://www.genecards.org/cgi-bin/carddisp.pl?gene=FGFR1
NRG1	Neuregulin 1	Protein Coding	49	GC08P031639	11.93	https://www.genecards.org/cgi-bin/carddisp.pl?gene=NRG1
CXCL12	C-X-C Motif Chemokine Ligand 12	Protein Coding	47	GC10M044370	11.93	https://www.genecards.org/cgi-bin/carddisp.pl?gene=CXCL12
CYCS	Cytochrome C, Somatic	Protein Coding	50	GC07M025118	11.93	https://www.genecards.org/cgi-bin/carddisp.pl?gene=CYCS
TNFRSF1A	TNF Receptor Superfamily Member 1A	Protein Coding	51	GC12M006328	11.92	https://www.genecards.org/cgi-bin/carddisp.pl?gene=TNFRSF1A
CYP46A1	Cytochrome P450 Family 46 Subfamily A Member 1	Protein Coding	42	GC14P099684	11.91	https://www.genecards.org/cgi-bin/carddisp.pl?gene=CYP46A1
CHRM1	Cholinergic Receptor Muscarinic 1	Protein Coding	47	GC11M063096	11.91	https://www.genecards.org/cgi-bin/carddisp.pl?gene=CHRM1
CHRNA4	Cholinergic Receptor Nicotinic Alpha 4 Subunit	Protein Coding	50	GC20M063343	11.89	https://www.genecards.org/cgi-bin/carddisp.pl?gene=CHRNA4
HMGB1	High Mobility Group Box 1	Protein Coding	45	GC13M030456	11.88	https://www.genecards.org/cgi-bin/carddisp.pl?gene=HMGB1
APEX1	Apurinic/Apyrimidinic Endodeoxyribonuclease 1	Protein Coding	47	GC14P020455	11.88	https://www.genecards.org/cgi-bin/carddisp.pl?gene=APEX1
GRIN2A	Glutamate Ionotropic Receptor NMDA Type Subunit 2A	Protein Coding	52	GC16M009753	11.88	https://www.genecards.org/cgi-bin/carddisp.pl?gene=GRIN2A
GRIN1	Glutamate Ionotropic Receptor NMDA Type Subunit 1	Protein Coding	51	GC09P137138	11.87	https://www.genecards.org/cgi-bin/carddisp.pl?gene=GRIN1
ALOX5	Arachidonate 5-Lipoxygenase	Protein Coding	50	GC10P045374	11.86	https://www.genecards.org/cgi-bin/carddisp.pl?gene=ALOX5
SOAT1	Sterol O-Acyltransferase 1	Protein Coding	45	GC01P179262	11.85	https://www.genecards.org/cgi-bin/carddisp.pl?gene=SOAT1
PLD3	Phospholipase D Family Member 3	Protein Coding	42	GC19P040348	11.84	https://www.genecards.org/cgi-bin/carddisp.pl?gene=PLD3
PIN1	Peptidylprolyl Cis/Trans Isomerase, NIMA-Interacting 1	Protein Coding	47	GC19P009835	11.83	https://www.genecards.org/cgi-bin/carddisp.pl?gene=PIN1
PDYN	Prodynorphin	Protein Coding	44	GC20M001978	11.83	https://www.genecards.org/cgi-bin/carddisp.pl?gene=PDYN
MAP2	Microtubule Associated Protein 2	Protein Coding	44	GC02P209424	11.82	https://www.genecards.org/cgi-bin/carddisp.pl?gene=MAP2
NOS2	Nitric Oxide Synthase 2	Protein Coding	51	GC17M027756	11.82	https://www.genecards.org/cgi-bin/carddisp.pl?gene=NOS2
APBA3	Amyloid Beta Precursor Protein Binding Family A Member 3	Protein Coding	40	GC19M003750	11.82	https://www.genecards.org/cgi-bin/carddisp.pl?gene=APBA3
APOC1	Apolipoprotein C1	Protein Coding	41	GC19P044914	11.8	https://www.genecards.org/cgi-bin/carddisp.pl?gene=APOC1
NCSTN	Nicastrin	Protein Coding	48	GC01P160343	11.78	https://www.genecards.org/cgi-bin/carddisp.pl?gene=NCSTN
PRND	Prion Like Protein Doppel	Protein Coding	39	GC20P004702	11.77	https://www.genecards.org/cgi-bin/carddisp.pl?gene=PRND
SLC1A3	Solute Carrier Family 1 Member 3	Protein Coding	51	GC05P036606	11.75	https://www.genecards.org/cgi-bin/carddisp.pl?gene=SLC1A3
CSNK1D	Casein Kinase 1 Delta	Protein Coding	51	GC17M082239	11.75	https://www.genecards.org/cgi-bin/carddisp.pl?gene=CSNK1D
MAP3K5	Mitogen-Activated Protein Kinase Kinase Kinase 5	Protein Coding	49	GC06M136557	11.74	https://www.genecards.org/cgi-bin/carddisp.pl?gene=MAP3K5
NTF4	Neurotrophin 4	Protein Coding	45	GC19M049061	11.71	https://www.genecards.org/cgi-bin/carddisp.pl?gene=NTF4
TFCP2	Transcription Factor CP2	Protein Coding	41	GC12M051093	11.71	https://www.genecards.org/cgi-bin/carddisp.pl?gene=TFCP2
CHRNA7	Cholinergic Receptor Nicotinic Alpha 7 Subunit	Protein Coding	47	GC15P031923	11.71	https://www.genecards.org/cgi-bin/carddisp.pl?gene=CHRNA7
APBA1	Amyloid Beta Precursor Protein Binding Family A Member 1	Protein Coding	39	GC09M069427	11.7	https://www.genecards.org/cgi-bin/carddisp.pl?gene=APBA1
CASP8	Caspase 8	Protein Coding	54	GC02P201233	11.7	https://www.genecards.org/cgi-bin/carddisp.pl?gene=CASP8
ESR2	Estrogen Receptor 2	Protein Coding	51	GC14M064084	11.7	https://www.genecards.org/cgi-bin/carddisp.pl?gene=ESR2
NTRK2	Neurotrophic Receptor Tyrosine Kinase 2	Protein Coding	55	GC09P084668	11.69	https://www.genecards.org/cgi-bin/carddisp.pl?gene=NTRK2
HMOX2	Heme Oxygenase 2	Protein Coding	49	GC16P004474	11.68	https://www.genecards.org/cgi-bin/carddisp.pl?gene=HMOX2
PSENEN	Presenilin Enhancer, Gamma-Secretase Subunit	Protein Coding	45	GC19P037726	11.65	https://www.genecards.org/cgi-bin/carddisp.pl?gene=PSENEN
ITPR1	Inositol 1,4,5-Trisphosphate Receptor Type 1	Protein Coding	50	GC03P004486	11.64	https://www.genecards.org/cgi-bin/carddisp.pl?gene=ITPR1
GNAS	GNAS Complex Locus	Protein Coding	53	GC20P058839	11.63	https://www.genecards.org/cgi-bin/carddisp.pl?gene=GNAS
DYRK1A	Dual Specificity Tyrosine Phosphorylation Regulated Kinase 1A	Protein Coding	52	GC21P037365	11.63	https://www.genecards.org/cgi-bin/carddisp.pl?gene=DYRK1A
CR1	Complement C3b/C4b Receptor 1 (Knops Blood Group)	Protein Coding	45	GC01P207496	11.62	https://www.genecards.org/cgi-bin/carddisp.pl?gene=CR1
STH	Saitohin	Protein Coding	31	GC17P045999	11.62	https://www.genecards.org/cgi-bin/carddisp.pl?gene=STH
TMED10	Transmembrane P24 Trafficking Protein 10	Protein Coding	45	GC14M075132	11.62	https://www.genecards.org/cgi-bin/carddisp.pl?gene=TMED10
CDKN3	Cyclin Dependent Kinase Inhibitor 3	Protein Coding	41	GC14P054398	11.61	https://www.genecards.org/cgi-bin/carddisp.pl?gene=CDKN3
GRM2	Glutamate Metabotropic Receptor 2	Protein Coding	45	GC03P051707	11.6	https://www.genecards.org/cgi-bin/carddisp.pl?gene=GRM2
BPTF	Bromodomain PHD Finger Transcription Factor	Protein Coding	41	GC17P067825	11.59	https://www.genecards.org/cgi-bin/carddisp.pl?gene=BPTF
CDK1	Cyclin Dependent Kinase 1	Protein Coding	47	GC10P060772	11.58	https://www.genecards.org/cgi-bin/carddisp.pl?gene=CDK1
APBB3	Amyloid Beta Precursor Protein Binding Family B Member 3	Protein Coding	39	GC05M140558	11.58	https://www.genecards.org/cgi-bin/carddisp.pl?gene=APBB3
CHRNB2	Cholinergic Receptor Nicotinic Beta 2 Subunit	Protein Coding	45	GC01P154540	11.58	https://www.genecards.org/cgi-bin/carddisp.pl?gene=CHRNB2
CSF1R	Colony Stimulating Factor 1 Receptor	Protein Coding	53	GC05M150053	11.57	https://www.genecards.org/cgi-bin/carddisp.pl?gene=CSF1R
MT-CO2	Mitochondrially Encoded Cytochrome C Oxidase II	Protein Coding	35	GCMTP007587	11.57	https://www.genecards.org/cgi-bin/carddisp.pl?gene=MT-CO2
CASP9	Caspase 9	Protein Coding	49	GC01M015491	11.56	https://www.genecards.org/cgi-bin/carddisp.pl?gene=CASP9
NTRK3	Neurotrophic Receptor Tyrosine Kinase 3	Protein Coding	52	GC15M087859	11.56	https://www.genecards.org/cgi-bin/carddisp.pl?gene=NTRK3
UBQLN1	Ubiquilin 1	Protein Coding	44	GC09M083659	11.56	https://www.genecards.org/cgi-bin/carddisp.pl?gene=UBQLN1
HLA-DRB1	Major Histocompatibility Complex, Class II, DR Beta 1	Protein Coding	47	GC06M032578	11.54	https://www.genecards.org/cgi-bin/carddisp.pl?gene=HLA-DRB1
SPTLC1	Serine Palmitoyltransferase Long Chain Base Subunit 1	Protein Coding	48	GC09M092031	11.53	https://www.genecards.org/cgi-bin/carddisp.pl?gene=SPTLC1
NOS1	Nitric Oxide Synthase 1	Protein Coding	50	GC12M117208	11.52	https://www.genecards.org/cgi-bin/carddisp.pl?gene=NOS1
MAP1B	Microtubule Associated Protein 1B	Protein Coding	44	GC05P072107	11.51	https://www.genecards.org/cgi-bin/carddisp.pl?gene=MAP1B
APH1B	Aph-1 Homolog B, Gamma-Secretase Subunit	Protein Coding	44	GC15P071873	11.47	https://www.genecards.org/cgi-bin/carddisp.pl?gene=APH1B
NRGN	Neurogranin	Protein Coding	40	GC11P124739	11.46	https://www.genecards.org/cgi-bin/carddisp.pl?gene=NRGN
NTRK1	Neurotrophic Receptor Tyrosine Kinase 1	Protein Coding	50	GC01P156786	11.46	https://www.genecards.org/cgi-bin/carddisp.pl?gene=NTRK1
VSNL1	Visinin Like 1	Protein Coding	43	GC02P017539	11.44	https://www.genecards.org/cgi-bin/carddisp.pl?gene=VSNL1
VLDLR	Very Low Density Lipoprotein Receptor	Protein Coding	49	GC09P002611	11.44	https://www.genecards.org/cgi-bin/carddisp.pl?gene=VLDLR
PLA2G3	Phospholipase A2 Group III	Protein Coding	39	GC22M031135	11.44	https://www.genecards.org/cgi-bin/carddisp.pl?gene=PLA2G3
MAPK3	Mitogen-Activated Protein Kinase 3	Protein Coding	51	GC16M030117	11.42	https://www.genecards.org/cgi-bin/carddisp.pl?gene=MAPK3
GLUL	Glutamate-Ammonia Ligase	Protein Coding	51	GC01M182350	11.41	https://www.genecards.org/cgi-bin/carddisp.pl?gene=GLUL
RELN	Reelin	Protein Coding	44	GC07M103471	11.4	https://www.genecards.org/cgi-bin/carddisp.pl?gene=RELN
APBB1	Amyloid Beta Precursor Protein Binding Family B Member 1	Protein Coding	44	GC11M006396	11.39	https://www.genecards.org/cgi-bin/carddisp.pl?gene=APBB1
GSTP1	Glutathione S-Transferase Pi 1	Protein Coding	51	GC11P067583	11.37	https://www.genecards.org/cgi-bin/carddisp.pl?gene=GSTP1
GAP43	Growth Associated Protein 43	Protein Coding	43	GC03P115623	11.37	https://www.genecards.org/cgi-bin/carddisp.pl?gene=GAP43
TXN	Thioredoxin	Protein Coding	47	GC09M110243	11.35	https://www.genecards.org/cgi-bin/carddisp.pl?gene=TXN
PINK1	PTEN Induced Kinase 1	Protein Coding	48	GC01P020634	11.34	https://www.genecards.org/cgi-bin/carddisp.pl?gene=PINK1
MTR	5-Methyltetrahydrofolate-Homocysteine Methyltransferase	Protein Coding	47	GC01P236795	11.33	https://www.genecards.org/cgi-bin/carddisp.pl?gene=MTR
BLMH	Bleomycin Hydrolase	Protein Coding	44	GC17M030248	11.33	https://www.genecards.org/cgi-bin/carddisp.pl?gene=BLMH
CALB1	Calbindin 1	Protein Coding	43	GC08M090058	11.31	https://www.genecards.org/cgi-bin/carddisp.pl?gene=CALB1
RAB3A	RAB3A, Member RAS Oncogene Family	Protein Coding	45	GC19M018196	11.31	https://www.genecards.org/cgi-bin/carddisp.pl?gene=RAB3A
OGDH	Oxoglutarate Dehydrogenase	Protein Coding	46	GC07P044606	11.29	https://www.genecards.org/cgi-bin/carddisp.pl?gene=OGDH
FLG	Filaggrin	Protein Coding	41	GC01M152274	11.28	https://www.genecards.org/cgi-bin/carddisp.pl?gene=FLG
BACE2	Beta-Secretase 2	Protein Coding	41	GC21P041168	11.28	https://www.genecards.org/cgi-bin/carddisp.pl?gene=BACE2
SNAP25	Synaptosome Associated Protein 25	Protein Coding	51	GC20P010218	11.28	https://www.genecards.org/cgi-bin/carddisp.pl?gene=SNAP25
CD33	CD33 Molecule	Protein Coding	45	GC19P051217	11.27	https://www.genecards.org/cgi-bin/carddisp.pl?gene=CD33
SEMA3A	Semaphorin 3A	Protein Coding	46	GC07M083955	11.27	https://www.genecards.org/cgi-bin/carddisp.pl?gene=SEMA3A
PLA2G4A	Phospholipase A2 Group IVA	Protein Coding	50	GC01P186798	11.26	https://www.genecards.org/cgi-bin/carddisp.pl?gene=PLA2G4A
CALHM1	Calcium Homeostasis Modulator 1	Protein Coding	35	GC10M103454	11.26	https://www.genecards.org/cgi-bin/carddisp.pl?gene=CALHM1
SNCG	Synuclein Gamma	Protein Coding	44	GC10P086957	11.26	https://www.genecards.org/cgi-bin/carddisp.pl?gene=SNCG
CASP1	Caspase 1	Protein Coding	51	GC11M105025	11.24	https://www.genecards.org/cgi-bin/carddisp.pl?gene=CASP1
NEFH	Neurofilament Heavy	Protein Coding	47	GC22P029480	11.24	https://www.genecards.org/cgi-bin/carddisp.pl?gene=NEFH
DLG4	Discs Large MAGUK Scaffold Protein 4	Protein Coding	47	GC17M007189	11.24	https://www.genecards.org/cgi-bin/carddisp.pl?gene=DLG4
ITM2B	Integral Membrane Protein 2B	Protein Coding	44	GC13P048233	11.23	https://www.genecards.org/cgi-bin/carddisp.pl?gene=ITM2B
KLK6	Kallikrein Related Peptidase 6	Protein Coding	44	GC19M050958	11.22	https://www.genecards.org/cgi-bin/carddisp.pl?gene=KLK6
HSPA5	Heat Shock Protein Family A (Hsp70) Member 5	Protein Coding	48	GC09M125234	11.21	https://www.genecards.org/cgi-bin/carddisp.pl?gene=HSPA5
CDK5R1	Cyclin Dependent Kinase 5 Regulatory Subunit 1	Protein Coding	47	GC17P032486	11.21	https://www.genecards.org/cgi-bin/carddisp.pl?gene=CDK5R1
HSPA8	Heat Shock Protein Family A (Hsp70) Member 8	Protein Coding	48	GC11M123057	11.21	https://www.genecards.org/cgi-bin/carddisp.pl?gene=HSPA8
LRP8	LDL Receptor Related Protein 8	Protein Coding	47	GC01M053243	11.21	https://www.genecards.org/cgi-bin/carddisp.pl?gene=LRP8
RHOA	Ras Homolog Family Member A	Protein Coding	48	GC03M049359	11.2	https://www.genecards.org/cgi-bin/carddisp.pl?gene=RHOA
MIR132	MicroRNA 132	RNA Gene	22	GC17M002049	11.19	https://www.genecards.org/cgi-bin/carddisp.pl?gene=MIR132
NPC1	NPC Intracellular Cholesterol Transporter 1	Protein Coding	48	GC18M023506	11.17	https://www.genecards.org/cgi-bin/carddisp.pl?gene=NPC1
UBB	Ubiquitin B	Protein Coding	44	GC17P016380	11.17	https://www.genecards.org/cgi-bin/carddisp.pl?gene=UBB
CASP7	Caspase 7	Protein Coding	51	GC10P113679	11.17	https://www.genecards.org/cgi-bin/carddisp.pl?gene=CASP7
BCYRN1	Brain Cytoplasmic RNA 1	RNA Gene	18	GC02P047331	11.17	https://www.genecards.org/cgi-bin/carddisp.pl?gene=BCYRN1
FABP3	Fatty Acid Binding Protein 3	Protein Coding	45	GC01M031365	11.16	https://www.genecards.org/cgi-bin/carddisp.pl?gene=FABP3
RAB5A	RAB5A, Member RAS Oncogene Family	Protein Coding	47	GC03P019963	11.16	https://www.genecards.org/cgi-bin/carddisp.pl?gene=RAB5A
CASP6	Caspase 6	Protein Coding	50	GC04M109688	11.15	https://www.genecards.org/cgi-bin/carddisp.pl?gene=CASP6
APOD	Apolipoprotein D	Protein Coding	44	GC03M195568	11.15	https://www.genecards.org/cgi-bin/carddisp.pl?gene=APOD
PEMT	Phosphatidylethanolamine N-Methyltransferase	Protein Coding	41	GC17M017506	11.15	https://www.genecards.org/cgi-bin/carddisp.pl?gene=PEMT
PVALB	Parvalbumin	Protein Coding	41	GC22M036800	11.15	https://www.genecards.org/cgi-bin/carddisp.pl?gene=PVALB
DOCK8	Dedicator Of Cytokinesis 8	Protein Coding	44	GC09P000214	11.14	https://www.genecards.org/cgi-bin/carddisp.pl?gene=DOCK8
NTS	Neurotensin	Protein Coding	41	GC12P085876	11.14	https://www.genecards.org/cgi-bin/carddisp.pl?gene=NTS
APH1A	Aph-1 Homolog A, Gamma-Secretase Subunit	Protein Coding	44	GC01M150265	11.13	https://www.genecards.org/cgi-bin/carddisp.pl?gene=APH1A
PLA2G2A	Phospholipase A2 Group IIA	Protein Coding	47	GC01M019975	11.13	https://www.genecards.org/cgi-bin/carddisp.pl?gene=PLA2G2A
AQP4	Aquaporin 4	Protein Coding	45	GC18M026852	11.12	https://www.genecards.org/cgi-bin/carddisp.pl?gene=AQP4
RTN4	Reticulon 4	Protein Coding	46	GC02M054934	11.12	https://www.genecards.org/cgi-bin/carddisp.pl?gene=RTN4
TGM2	Transglutaminase 2	Protein Coding	50	GC20M038127	11.1	https://www.genecards.org/cgi-bin/carddisp.pl?gene=TGM2
CH25H	Cholesterol 25-Hydroxylase	Protein Coding	39	GC10M089205	11.09	https://www.genecards.org/cgi-bin/carddisp.pl?gene=CH25H
DLST	Dihydrolipoamide S-Succinyltransferase	Protein Coding	47	GC14P074881	11.09	https://www.genecards.org/cgi-bin/carddisp.pl?gene=DLST
CALM3	Calmodulin 3	Protein Coding	43	GC19P046601	11.04	https://www.genecards.org/cgi-bin/carddisp.pl?gene=CALM3
NPY4R	Neuropeptide Y Receptor Y4	Protein Coding	37	GC10M046461	11.03	https://www.genecards.org/cgi-bin/carddisp.pl?gene=NPY4R
INA	Internexin Neuronal Intermediate Filament Protein Alpha	Protein Coding	41	GC10P103277	11.02	https://www.genecards.org/cgi-bin/carddisp.pl?gene=INA
RCAN1	Regulator Of Calcineurin 1	Protein Coding	44	GC21M034513	11.02	https://www.genecards.org/cgi-bin/carddisp.pl?gene=RCAN1
BLVRB	Biliverdin Reductase B	Protein Coding	41	GC19M040447	11.02	https://www.genecards.org/cgi-bin/carddisp.pl?gene=BLVRB
VPS26A	VPS26, Retromer Complex Component A	Protein Coding	41	GC10P069123	11.01	https://www.genecards.org/cgi-bin/carddisp.pl?gene=VPS26A
PRKCA	Protein Kinase C Alpha	Protein Coding	52	GC17P066302	11.01	https://www.genecards.org/cgi-bin/carddisp.pl?gene=PRKCA
LRPAP1	LDL Receptor Related Protein Associated Protein 1	Protein Coding	44	GC04M003508	11.01	https://www.genecards.org/cgi-bin/carddisp.pl?gene=LRPAP1
HSPA1A	Heat Shock Protein Family A (Hsp70) Member 1A	Protein Coding	45	GC06P033429	11	https://www.genecards.org/cgi-bin/carddisp.pl?gene=HSPA1A
CALB2	Calbindin 2	Protein Coding	42	GC16P071392	11	https://www.genecards.org/cgi-bin/carddisp.pl?gene=CALB2
MROH8	Maestro Heat Like Repeat Family Member 8	Protein Coding	30	GC20M037101	10.99	https://www.genecards.org/cgi-bin/carddisp.pl?gene=MROH8
DNM1L	Dynamin 1 Like	Protein Coding	48	GC12P032679	10.98	https://www.genecards.org/cgi-bin/carddisp.pl?gene=DNM1L
GRIA1	Glutamate Ionotropic Receptor AMPA Type Subunit 1	Protein Coding	50	GC05P153467	10.97	https://www.genecards.org/cgi-bin/carddisp.pl?gene=GRIA1
MSR1	Macrophage Scavenger Receptor 1	Protein Coding	47	GC08M016107	10.95	https://www.genecards.org/cgi-bin/carddisp.pl?gene=MSR1
REG1A	Regenerating Family Member 1 Alpha	Protein Coding	43	GC02P079120	10.95	https://www.genecards.org/cgi-bin/carddisp.pl?gene=REG1A
APLP2	Amyloid Beta Precursor Like Protein 2	Protein Coding	43	GC11P130069	10.95	https://www.genecards.org/cgi-bin/carddisp.pl?gene=APLP2
SLC18A3	Solute Carrier Family 18 Member A3	Protein Coding	45	GC10P049610	10.95	https://www.genecards.org/cgi-bin/carddisp.pl?gene=SLC18A3
LPA	Lipoprotein(A)	Protein Coding	41	GC06M160531	10.95	https://www.genecards.org/cgi-bin/carddisp.pl?gene=LPA
LRP2	LDL Receptor Related Protein 2	Protein Coding	47	GC02M169127	10.94	https://www.genecards.org/cgi-bin/carddisp.pl?gene=LRP2
EGR1	Early Growth Response 1	Protein Coding	45	GC05P138465	10.94	https://www.genecards.org/cgi-bin/carddisp.pl?gene=EGR1
ABCA2	ATP Binding Cassette Subfamily A Member 2	Protein Coding	41	GC09M137007	10.94	https://www.genecards.org/cgi-bin/carddisp.pl?gene=ABCA2
APLP1	Amyloid Beta Precursor Like Protein 1	Protein Coding	41	GC19P037732	10.94	https://www.genecards.org/cgi-bin/carddisp.pl?gene=APLP1
MYOCD	Myocardin	Protein Coding	41	GC17P012665	10.93	https://www.genecards.org/cgi-bin/carddisp.pl?gene=MYOCD
AGRN	Agrin	Protein Coding	45	GC01P001020	10.92	https://www.genecards.org/cgi-bin/carddisp.pl?gene=AGRN
SERPINE2	Serpin Family E Member 2	Protein Coding	43	GC02M223975	10.92	https://www.genecards.org/cgi-bin/carddisp.pl?gene=SERPINE2
MIR212	MicroRNA 212	RNA Gene	20	GC17M002050	10.92	https://www.genecards.org/cgi-bin/carddisp.pl?gene=MIR212
ERBB4	Erb-B2 Receptor Tyrosine Kinase 4	Protein Coding	56	GC02M211375	10.91	https://www.genecards.org/cgi-bin/carddisp.pl?gene=ERBB4
PCSK1N	Proprotein Convertase Subtilisin/Kexin Type 1 Inhibitor	Protein Coding	34	GC0XM048831	10.91	https://www.genecards.org/cgi-bin/carddisp.pl?gene=PCSK1N
CAST	Calpastatin	Protein Coding	47	GC05P096525	10.9	https://www.genecards.org/cgi-bin/carddisp.pl?gene=CAST
GRIA2	Glutamate Ionotropic Receptor AMPA Type Subunit 2	Protein Coding	50	GC04P157204	10.89	https://www.genecards.org/cgi-bin/carddisp.pl?gene=GRIA2
PON2	Paraoxonase 2	Protein Coding	44	GC07M095404	10.89	https://www.genecards.org/cgi-bin/carddisp.pl?gene=PON2
QPCT	Glutaminyl-Peptide Cyclotransferase	Protein Coding	44	GC02P037344	10.89	https://www.genecards.org/cgi-bin/carddisp.pl?gene=QPCT
NEFM	Neurofilament Medium	Protein Coding	44	GC08P024913	10.89	https://www.genecards.org/cgi-bin/carddisp.pl?gene=NEFM
MS4A6A	Membrane Spanning 4-Domains A6A	Protein Coding	39	GC11M060366	10.89	https://www.genecards.org/cgi-bin/carddisp.pl?gene=MS4A6A
GRB2	Growth Factor Receptor Bound Protein 2	Protein Coding	51	GC17M075318	10.88	https://www.genecards.org/cgi-bin/carddisp.pl?gene=GRB2
DKK1	Dickkopf WNT Signaling Pathway Inhibitor 1	Protein Coding	47	GC10P052314	10.88	https://www.genecards.org/cgi-bin/carddisp.pl?gene=DKK1
DNM2	Dynamin 2	Protein Coding	51	GC19P010718	10.87	https://www.genecards.org/cgi-bin/carddisp.pl?gene=DNM2
EIF2AK3	Eukaryotic Translation Initiation Factor 2 Alpha Kinase 3	Protein Coding	50	GC02M088637	10.87	https://www.genecards.org/cgi-bin/carddisp.pl?gene=EIF2AK3
PEBP1	Phosphatidylethanolamine Binding Protein 1	Protein Coding	46	GC12P118135	10.87	https://www.genecards.org/cgi-bin/carddisp.pl?gene=PEBP1
GRK2	G Protein-Coupled Receptor Kinase 2	Protein Coding	39	GC11P067266	10.86	https://www.genecards.org/cgi-bin/carddisp.pl?gene=GRK2
CAV3	Caveolin 3	Protein Coding	44	GC03P008733	10.85	https://www.genecards.org/cgi-bin/carddisp.pl?gene=CAV3
NDUFS4	NADH:Ubiquinone Oxidoreductase Subunit S4	Protein Coding	43	GC05P053560	10.85	https://www.genecards.org/cgi-bin/carddisp.pl?gene=NDUFS4
CASP2	Caspase 2	Protein Coding	50	GC07P144746	10.85	https://www.genecards.org/cgi-bin/carddisp.pl?gene=CASP2
CTNNA3	Catenin Alpha 3	Protein Coding	40	GC10M065912	10.85	https://www.genecards.org/cgi-bin/carddisp.pl?gene=CTNNA3
EXOC3L2	Exocyst Complex Component 3 Like 2	Protein Coding	34	GC19M045212	10.84	https://www.genecards.org/cgi-bin/carddisp.pl?gene=EXOC3L2
RTN3	Reticulon 3	Protein Coding	43	GC11P063700	10.83	https://www.genecards.org/cgi-bin/carddisp.pl?gene=RTN3
P2RX7	Purinergic Receptor P2X 7	Protein Coding	47	GC12P122630	10.82	https://www.genecards.org/cgi-bin/carddisp.pl?gene=P2RX7
CLSTN1	Calsyntenin 1	Protein Coding	39	GC01M009729	10.82	https://www.genecards.org/cgi-bin/carddisp.pl?gene=CLSTN1
GSK3A	Glycogen Synthase Kinase 3 Alpha	Protein Coding	50	GC19M042230	10.81	https://www.genecards.org/cgi-bin/carddisp.pl?gene=GSK3A
CNR2	Cannabinoid Receptor 2	Protein Coding	47	GC01M023870	10.8	https://www.genecards.org/cgi-bin/carddisp.pl?gene=CNR2
PRKCB	Protein Kinase C Beta	Protein Coding	49	GC16P023872	10.78	https://www.genecards.org/cgi-bin/carddisp.pl?gene=PRKCB
APAF1	Apoptotic Peptidase Activating Factor 1	Protein Coding	48	GC12P098645	10.77	https://www.genecards.org/cgi-bin/carddisp.pl?gene=APAF1
SLC5A7	Solute Carrier Family 5 Member 7	Protein Coding	44	GC02P107969	10.77	https://www.genecards.org/cgi-bin/carddisp.pl?gene=SLC5A7
SAA1	Serum Amyloid A1	Protein Coding	43	GC11P018267	10.77	https://www.genecards.org/cgi-bin/carddisp.pl?gene=SAA1
NPEPPS	Aminopeptidase Puromycin Sensitive	Protein Coding	43	GC17P047522	10.77	https://www.genecards.org/cgi-bin/carddisp.pl?gene=NPEPPS
SYT1	Synaptotagmin 1	Protein Coding	47	GC12P078863	10.76	https://www.genecards.org/cgi-bin/carddisp.pl?gene=SYT1
MARK4	Microtubule Affinity Regulating Kinase 4	Protein Coding	44	GC19P045079	10.76	https://www.genecards.org/cgi-bin/carddisp.pl?gene=MARK4
MALRD1	MAM And LDL Receptor Class A Domain Containing 1	Protein Coding	28	GC10P019048	10.76	https://www.genecards.org/cgi-bin/carddisp.pl?gene=MALRD1
SLC2A3	Solute Carrier Family 2 Member 3	Protein Coding	50	GC12M007919	10.73	https://www.genecards.org/cgi-bin/carddisp.pl?gene=SLC2A3
HRH2	Histamine Receptor H2	Protein Coding	45	GC05P175659	10.73	https://www.genecards.org/cgi-bin/carddisp.pl?gene=HRH2
MARK1	Microtubule Affinity Regulating Kinase 1	Protein Coding	43	GC01P220528	10.73	https://www.genecards.org/cgi-bin/carddisp.pl?gene=MARK1
COL25A1	Collagen Type XXV Alpha 1 Chain	Protein Coding	40	GC04M108810	10.73	https://www.genecards.org/cgi-bin/carddisp.pl?gene=COL25A1
PITRM1	Pitrilysin Metallopeptidase 1	Protein Coding	39	GC10M003138	10.73	https://www.genecards.org/cgi-bin/carddisp.pl?gene=PITRM1
FPR2	Formyl Peptide Receptor 2	Protein Coding	47	GC19P051752	10.72	https://www.genecards.org/cgi-bin/carddisp.pl?gene=FPR2
PZP	PZP Alpha-2-Macroglobulin Like	Protein Coding	40	GC12M009148	10.72	https://www.genecards.org/cgi-bin/carddisp.pl?gene=PZP
PRKCZ	Protein Kinase C Zeta	Protein Coding	50	GC01P002050	10.71	https://www.genecards.org/cgi-bin/carddisp.pl?gene=PRKCZ
PLCB4	Phospholipase C Beta 4	Protein Coding	48	GC20P009024	10.71	https://www.genecards.org/cgi-bin/carddisp.pl?gene=PLCB4
ERN1	Endoplasmic Reticulum To Nucleus Signaling 1	Protein Coding	47	GC17M064039	10.71	https://www.genecards.org/cgi-bin/carddisp.pl?gene=ERN1
APBA2	Amyloid Beta Precursor Protein Binding Family A Member 2	Protein Coding	43	GC15P028888	10.71	https://www.genecards.org/cgi-bin/carddisp.pl?gene=APBA2
PCMT1	Protein-L-Isoaspartate (D-Aspartate) O-Methyltransferase	Protein Coding	41	GC06P149749	10.71	https://www.genecards.org/cgi-bin/carddisp.pl?gene=PCMT1
DCHS2	Dachsous Cadherin-Related 2	Protein Coding	33	GC04M154232	10.71	https://www.genecards.org/cgi-bin/carddisp.pl?gene=DCHS2
NDRG2	NDRG Family Member 2	Protein Coding	40	GC14M021016	10.7	https://www.genecards.org/cgi-bin/carddisp.pl?gene=NDRG2
BAD	BCL2 Associated Agonist Of Cell Death	Protein Coding	48	GC11M064273	10.69	https://www.genecards.org/cgi-bin/carddisp.pl?gene=BAD
SV2A	Synaptic Vesicle Glycoprotein 2A	Protein Coding	44	GC01M149903	10.69	https://www.genecards.org/cgi-bin/carddisp.pl?gene=SV2A
DOCK3	Dedicator Of Cytokinesis 3	Protein Coding	42	GC03P050675	10.69	https://www.genecards.org/cgi-bin/carddisp.pl?gene=DOCK3
APBB2	Amyloid Beta Precursor Protein Binding Family B Member 2	Protein Coding	40	GC04M040812	10.69	https://www.genecards.org/cgi-bin/carddisp.pl?gene=APBB2
FRMD4A	FERM Domain Containing 4A	Protein Coding	39	GC10M013643	10.69	https://www.genecards.org/cgi-bin/carddisp.pl?gene=FRMD4A
BACE1-AS	BACE1 Antisense RNA	RNA Gene	14	GC11P117300	10.69	https://www.genecards.org/cgi-bin/carddisp.pl?gene=BACE1-AS
REST	RE1 Silencing Transcription Factor	Protein Coding	45	GC04P056907	10.68	https://www.genecards.org/cgi-bin/carddisp.pl?gene=REST
CALM1	Calmodulin 1	Protein Coding	45	GC14P090396	10.67	https://www.genecards.org/cgi-bin/carddisp.pl?gene=CALM1
MTNR1A	Melatonin Receptor 1A	Protein Coding	44	GC04M186533	10.67	https://www.genecards.org/cgi-bin/carddisp.pl?gene=MTNR1A
TTBK1	Tau Tubulin Kinase 1	Protein Coding	36	GC06P043243	10.67	https://www.genecards.org/cgi-bin/carddisp.pl?gene=TTBK1
PPP3R1	Protein Phosphatase 3 Regulatory Subunit B, Alpha	Protein Coding	47	GC02M068143	10.66	https://www.genecards.org/cgi-bin/carddisp.pl?gene=PPP3R1
RYR3	Ryanodine Receptor 3	Protein Coding	43	GC15P033310	10.66	https://www.genecards.org/cgi-bin/carddisp.pl?gene=RYR3
SLC30A6	Solute Carrier Family 30 Member 6	Protein Coding	39	GC02P032166	10.66	https://www.genecards.org/cgi-bin/carddisp.pl?gene=SLC30A6
MELTF	Melanotransferrin	Protein Coding	34	GC03M196987	10.66	https://www.genecards.org/cgi-bin/carddisp.pl?gene=MELTF
PLCB1	Phospholipase C Beta 1	Protein Coding	50	GC20P008061	10.64	https://www.genecards.org/cgi-bin/carddisp.pl?gene=PLCB1
CDK5RAP2	CDK5 Regulatory Subunit Associated Protein 2	Protein Coding	43	GC09M120388	10.64	https://www.genecards.org/cgi-bin/carddisp.pl?gene=CDK5RAP2
SNAP91	Synaptosome Associated Protein 91	Protein Coding	41	GC06M083553	10.64	https://www.genecards.org/cgi-bin/carddisp.pl?gene=SNAP91
MEOX2	Mesenchyme Homeobox 2	Protein Coding	41	GC07M015617	10.64	https://www.genecards.org/cgi-bin/carddisp.pl?gene=MEOX2
MT-CO1	Mitochondrially Encoded Cytochrome C Oxidase I	Protein Coding	35	GCMTP005906	10.64	https://www.genecards.org/cgi-bin/carddisp.pl?gene=MT-CO1
SERPINI1	Serpin Family I Member 1	Protein Coding	47	GC03P167735	10.63	https://www.genecards.org/cgi-bin/carddisp.pl?gene=SERPINI1
TNFRSF21	TNF Receptor Superfamily Member 21	Protein Coding	47	GC06M047231	10.63	https://www.genecards.org/cgi-bin/carddisp.pl?gene=TNFRSF21
GLRX	Glutaredoxin	Protein Coding	45	GC05M095752	10.63	https://www.genecards.org/cgi-bin/carddisp.pl?gene=GLRX
KIDINS220	Kinase D Interacting Substrate 220	Protein Coding	41	GC02M008715	10.63	https://www.genecards.org/cgi-bin/carddisp.pl?gene=KIDINS220
MIR22	MicroRNA 22	RNA Gene	20	GC17M001713	10.61	https://www.genecards.org/cgi-bin/carddisp.pl?gene=MIR22
COX4I1	Cytochrome C Oxidase Subunit 4I1	Protein Coding	45	GC16P085798	10.61	https://www.genecards.org/cgi-bin/carddisp.pl?gene=COX4I1
FLOT1	Flotillin 1	Protein Coding	43	GC06M030808	10.61	https://www.genecards.org/cgi-bin/carddisp.pl?gene=FLOT1
PCDH11X	Protocadherin 11 X-Linked	Protein Coding	36	GC0XP091779	10.61	https://www.genecards.org/cgi-bin/carddisp.pl?gene=PCDH11X
ANKS1B	Ankyrin Repeat And Sterile Alpha Motif Domain Containing 1B	Protein Coding	40	GC12M098726	10.6	https://www.genecards.org/cgi-bin/carddisp.pl?gene=ANKS1B
JCAD	Junctional Cadherin 5 Associated	Protein Coding	27	GC10M030012	10.6	https://www.genecards.org/cgi-bin/carddisp.pl?gene=JCAD
MIR181C	MicroRNA 181c	RNA Gene	21	GC19P013876	10.6	https://www.genecards.org/cgi-bin/carddisp.pl?gene=MIR181C
SPHK2	Sphingosine Kinase 2	Protein Coding	44	GC19P048619	10.58	https://www.genecards.org/cgi-bin/carddisp.pl?gene=SPHK2
PREP	Prolyl Endopeptidase	Protein Coding	43	GC06M105277	10.58	https://www.genecards.org/cgi-bin/carddisp.pl?gene=PREP
KLK8	Kallikrein Related Peptidase 8	Protein Coding	43	GC19M050996	10.58	https://www.genecards.org/cgi-bin/carddisp.pl?gene=KLK8
CALML5	Calmodulin Like 5	Protein Coding	39	GC10M005498	10.58	https://www.genecards.org/cgi-bin/carddisp.pl?gene=CALML5
ATP5F1A	ATP Synthase F1 Subunit Alpha	Protein Coding	37	GC18M046081	10.58	https://www.genecards.org/cgi-bin/carddisp.pl?gene=ATP5F1A
MIR93	MicroRNA 93	RNA Gene	21	GC07M100246	10.57	https://www.genecards.org/cgi-bin/carddisp.pl?gene=MIR93
MIRLET7I	MicroRNA Let-7i	RNA Gene	20	GC12P062606	10.57	https://www.genecards.org/cgi-bin/carddisp.pl?gene=MIRLET7I
GNAQ	G Protein Subunit Alpha Q	Protein Coding	51	GC09M077716	10.56	https://www.genecards.org/cgi-bin/carddisp.pl?gene=GNAQ
SPTLC2	Serine Palmitoyltransferase Long Chain Base Subunit 2	Protein Coding	49	GC14M077505	10.56	https://www.genecards.org/cgi-bin/carddisp.pl?gene=SPTLC2
PADI2	Peptidyl Arginine Deiminase 2	Protein Coding	43	GC01M017066	10.56	https://www.genecards.org/cgi-bin/carddisp.pl?gene=PADI2
MAZ	MYC Associated Zinc Finger Protein	Protein Coding	41	GC16P029806	10.56	https://www.genecards.org/cgi-bin/carddisp.pl?gene=MAZ
PSCA	Prostate Stem Cell Antigen	Protein Coding	40	GC08P142670	10.56	https://www.genecards.org/cgi-bin/carddisp.pl?gene=PSCA
STMN2	Stathmin 2	Protein Coding	40	GC08P079610	10.56	https://www.genecards.org/cgi-bin/carddisp.pl?gene=STMN2
SORCS3	Sortilin Related VPS10 Domain Containing Receptor 3	Protein Coding	37	GC10P104642	10.56	https://www.genecards.org/cgi-bin/carddisp.pl?gene=SORCS3
ATP5PO	ATP Synthase Peripheral Stalk Subunit OSCP	Protein Coding	33	GC21M033904	10.56	https://www.genecards.org/cgi-bin/carddisp.pl?gene=ATP5PO
MIR320A	MicroRNA 320a	RNA Gene	20	GC08M022245	10.56	https://www.genecards.org/cgi-bin/carddisp.pl?gene=MIR320A
LINC01616	Long Intergenic Non-Protein Coding RNA 1616	RNA Gene	10	GC11M029980	10.56	https://www.genecards.org/cgi-bin/carddisp.pl?gene=LINC01616
PPP3CA	Protein Phosphatase 3 Catalytic Subunit Alpha	Protein Coding	54	GC04M101024	10.55	https://www.genecards.org/cgi-bin/carddisp.pl?gene=PPP3CA
AATF	Apoptosis Antagonizing Transcription Factor	Protein Coding	41	GC17P036948	10.55	https://www.genecards.org/cgi-bin/carddisp.pl?gene=AATF
KCNIP3	Potassium Voltage-Gated Channel Interacting Protein 3	Protein Coding	40	GC02P095326	10.55	https://www.genecards.org/cgi-bin/carddisp.pl?gene=KCNIP3
TSHZ3	Teashirt Zinc Finger Homeobox 3	Protein Coding	39	GC19M031150	10.55	https://www.genecards.org/cgi-bin/carddisp.pl?gene=TSHZ3
SLC39A1	Solute Carrier Family 39 Member 1	Protein Coding	39	GC01M153960	10.55	https://www.genecards.org/cgi-bin/carddisp.pl?gene=SLC39A1
KIAA1191	KIAA1191	Protein Coding	35	GC05M176346	10.55	https://www.genecards.org/cgi-bin/carddisp.pl?gene=KIAA1191
TM2D1	TM2 Domain Containing 1	Protein Coding	33	GC01M061681	10.55	https://www.genecards.org/cgi-bin/carddisp.pl?gene=TM2D1
LOC111258525	NOS1 1f And 1g Alternate Promoter Region	Biological Region	2	GC12U902742	10.55	https://www.genecards.org/cgi-bin/carddisp.pl?gene=LOC111258525
ADAM19	ADAM Metallopeptidase Domain 19	Protein Coding	43	GC05M157395	10.53	https://www.genecards.org/cgi-bin/carddisp.pl?gene=ADAM19
UQCRC1	Ubiquinol-Cytochrome C Reductase Core Protein 1	Protein Coding	43	GC03M048598	10.53	https://www.genecards.org/cgi-bin/carddisp.pl?gene=UQCRC1
COX6C	Cytochrome C Oxidase Subunit 6C	Protein Coding	40	GC08M099899	10.53	https://www.genecards.org/cgi-bin/carddisp.pl?gene=COX6C
TMEFF2	Transmembrane Protein With EGF Like And Two Follistatin Like Domains 2	Protein Coding	40	GC02M191950	10.53	https://www.genecards.org/cgi-bin/carddisp.pl?gene=TMEFF2
RALGPS2	Ral GEF With PH Domain And SH3 Binding Motif 2	Protein Coding	36	GC01P178725	10.53	https://www.genecards.org/cgi-bin/carddisp.pl?gene=RALGPS2
MIR128-1	MicroRNA 128-1	RNA Gene	20	GC02P135665	10.53	https://www.genecards.org/cgi-bin/carddisp.pl?gene=MIR128-1
RNF146	Ring Finger Protein 146	Protein Coding	37	GC06P127266	10.51	https://www.genecards.org/cgi-bin/carddisp.pl?gene=RNF146
MIR26B	MicroRNA 26b	RNA Gene	22	GC02P218402	10.51	https://www.genecards.org/cgi-bin/carddisp.pl?gene=MIR26B
MIR125A	MicroRNA 125a	RNA Gene	21	GC19P051723	10.51	https://www.genecards.org/cgi-bin/carddisp.pl?gene=MIR125A
NCKIPSD	NCK Interacting Protein With SH3 Domain	Protein Coding	37	GC03M048676	10.48	https://www.genecards.org/cgi-bin/carddisp.pl?gene=NCKIPSD
AZIN2	Antizyme Inhibitor 2	Protein Coding	37	GC01P033081	10.48	https://www.genecards.org/cgi-bin/carddisp.pl?gene=AZIN2
MIR210	MicroRNA 210	RNA Gene	21	GC11M000622	10.48	https://www.genecards.org/cgi-bin/carddisp.pl?gene=MIR210
LINC01080	Long Intergenic Non-Protein Coding RNA 1080	RNA Gene	14	GC13P079873	10.48	https://www.genecards.org/cgi-bin/carddisp.pl?gene=LINC01080
GRIN2C	Glutamate Ionotropic Receptor NMDA Type Subunit 2C	Protein Coding	45	GC17M074842	10.46	https://www.genecards.org/cgi-bin/carddisp.pl?gene=GRIN2C
THBS4	Thrombospondin 4	Protein Coding	44	GC05P079991	10.46	https://www.genecards.org/cgi-bin/carddisp.pl?gene=THBS4
ATP5PD	ATP Synthase Peripheral Stalk Subunit D	Protein Coding	33	GC17M075039	10.46	https://www.genecards.org/cgi-bin/carddisp.pl?gene=ATP5PD
SREK1IP1	SREK1 Interacting Protein 1	Protein Coding	32	GC05M064718	10.43	https://www.genecards.org/cgi-bin/carddisp.pl?gene=SREK1IP1
ASAH2B	N-Acylsphingosine Amidohydrolase 2B	Protein Coding	28	GC10P050739	10.43	https://www.genecards.org/cgi-bin/carddisp.pl?gene=ASAH2B
CDKN2B-AS1	CDKN2B Antisense RNA 1	RNA Gene	22	GC09P021994	10.43	https://www.genecards.org/cgi-bin/carddisp.pl?gene=CDKN2B-AS1
COL7A1	Collagen Type VII Alpha 1 Chain	Protein Coding	44	GC03M048564	10.41	https://www.genecards.org/cgi-bin/carddisp.pl?gene=COL7A1
NDUFS3	NADH:Ubiquinone Oxidoreductase Core Subunit S3	Protein Coding	48	GC11P047567	10.39	https://www.genecards.org/cgi-bin/carddisp.pl?gene=NDUFS3
COX6B1	Cytochrome C Oxidase Subunit 6B1	Protein Coding	43	GC19P037718	10.39	https://www.genecards.org/cgi-bin/carddisp.pl?gene=COX6B1
GPR3	G Protein-Coupled Receptor 3	Protein Coding	39	GC01P027393	10.39	https://www.genecards.org/cgi-bin/carddisp.pl?gene=GPR3
ATP5F1C	ATP Synthase F1 Subunit Gamma	Protein Coding	33	GC10P007789	10.39	https://www.genecards.org/cgi-bin/carddisp.pl?gene=ATP5F1C
ATP5PF	ATP Synthase Peripheral Stalk Subunit F6	Protein Coding	32	GC21M025717	10.39	https://www.genecards.org/cgi-bin/carddisp.pl?gene=ATP5PF
ATP5PB	ATP Synthase Peripheral Stalk-Membrane Subunit B	Protein Coding	31	GC01P111449	10.39	https://www.genecards.org/cgi-bin/carddisp.pl?gene=ATP5PB
ITPR3	Inositol 1,4,5-Trisphosphate Receptor Type 3	Protein Coding	47	GC06P033620	10.35	https://www.genecards.org/cgi-bin/carddisp.pl?gene=ITPR3
NAE1	NEDD8 Activating Enzyme E1 Subunit 1	Protein Coding	43	GC16M066803	10.35	https://www.genecards.org/cgi-bin/carddisp.pl?gene=NAE1
CALML3	Calmodulin Like 3	Protein Coding	43	GC10P005556	10.35	https://www.genecards.org/cgi-bin/carddisp.pl?gene=CALML3
DERL1	Derlin 1	Protein Coding	37	GC08M123013	10.35	https://www.genecards.org/cgi-bin/carddisp.pl?gene=DERL1
SEPTIN1	Septin 1	Protein Coding	31	GC16M030378	10.35	https://www.genecards.org/cgi-bin/carddisp.pl?gene=SEPTIN1
MIR197	MicroRNA 197	RNA Gene	20	GC01P109549	10.35	https://www.genecards.org/cgi-bin/carddisp.pl?gene=MIR197
GABRA2	Gamma-Aminobutyric Acid Type A Receptor Subunit Alpha2	Protein Coding	47	GC04M046167	10.32	https://www.genecards.org/cgi-bin/carddisp.pl?gene=GABRA2
SOX2-OT	SOX2 Overlapping Transcript	RNA Gene	22	GC03P180989	10.24	https://www.genecards.org/cgi-bin/carddisp.pl?gene=SOX2-OT
MIAT	Myocardial Infarction Associated Transcript	RNA Gene	22	GC22P026646	10.24	https://www.genecards.org/cgi-bin/carddisp.pl?gene=MIAT
HAR1A	Highly Accelerated Region 1A	RNA Gene	21	GC20P063101	10.24	https://www.genecards.org/cgi-bin/carddisp.pl?gene=HAR1A
SNHG3	Small Nucleolar RNA Host Gene 3	RNA Gene	19	GC01P028506	10.24	https://www.genecards.org/cgi-bin/carddisp.pl?gene=SNHG3
HAR1B	Highly Accelerated Region 1B	RNA Gene	18	GC20M063095	10.24	https://www.genecards.org/cgi-bin/carddisp.pl?gene=HAR1B
MIR363	MicroRNA 363	RNA Gene	16	GC0XM134214	10.24	https://www.genecards.org/cgi-bin/carddisp.pl?gene=MIR363
MIR511	MicroRNA 511	RNA Gene	16	GC10P017845	10.24	https://www.genecards.org/cgi-bin/carddisp.pl?gene=MIR511
LINC01772	Long Intergenic Non-Protein Coding RNA 1772	RNA Gene	12	GC01P016472	10.24	https://www.genecards.org/cgi-bin/carddisp.pl?gene=LINC01772
AD9	Alzheimer Disease 9	Genetic Locus	3	GC00U936676	10.24	https://www.genecards.org/cgi-bin/carddisp.pl?gene=AD9
DYNC1H1	Dynein Cytoplasmic 1 Heavy Chain 1	Protein Coding	45	GC14P104308	10.02	https://www.genecards.org/cgi-bin/carddisp.pl?gene=DYNC1H1
NR4A2	Nuclear Receptor Subfamily 4 Group A Member 2	Protein Coding	47	GC02M156324	9.95	https://www.genecards.org/cgi-bin/carddisp.pl?gene=NR4A2
MTM1	Myotubularin 1	Protein Coding	45	GC0XP150562	9.79	https://www.genecards.org/cgi-bin/carddisp.pl?gene=MTM1
MTMR14	Myotubularin Related Protein 14	Protein Coding	44	GC03P009649	9.66	https://www.genecards.org/cgi-bin/carddisp.pl?gene=MTMR14
MYF6	Myogenic Factor 6	Protein Coding	43	GC12P080707	9.66	https://www.genecards.org/cgi-bin/carddisp.pl?gene=MYF6
BICD2	BICD Cargo Adaptor 2	Protein Coding	41	GC09M092711	9.63	https://www.genecards.org/cgi-bin/carddisp.pl?gene=BICD2
IFNG	Interferon Gamma	Protein Coding	50	GC12M068064	9.58	https://www.genecards.org/cgi-bin/carddisp.pl?gene=IFNG
IL17F	Interleukin 17F	Protein Coding	43	GC06M052209	9.54	https://www.genecards.org/cgi-bin/carddisp.pl?gene=IL17F
LEP	Leptin	Protein Coding	49	GC07P128241	9.52	https://www.genecards.org/cgi-bin/carddisp.pl?gene=LEP
CXCL8	C-X-C Motif Chemokine Ligand 8	Protein Coding	43	GC04P073740	9.52	https://www.genecards.org/cgi-bin/carddisp.pl?gene=CXCL8
GPT	Glutamic--Pyruvic Transaminase	Protein Coding	42	GC08P144502	9.45	https://www.genecards.org/cgi-bin/carddisp.pl?gene=GPT
CASR	Calcium Sensing Receptor	Protein Coding	52	GC03P122183	9.1	https://www.genecards.org/cgi-bin/carddisp.pl?gene=CASR
AKR1A1	Aldo-Keto Reductase Family 1 Member A1	Protein Coding	45	GC01P045550	9.08	https://www.genecards.org/cgi-bin/carddisp.pl?gene=AKR1A1
CA2	Carbonic Anhydrase 2	Protein Coding	53	GC08P085463	9.06	https://www.genecards.org/cgi-bin/carddisp.pl?gene=CA2
GGT1	Gamma-Glutamyltransferase 1	Protein Coding	48	GC22P024583	8.98	https://www.genecards.org/cgi-bin/carddisp.pl?gene=GGT1
MYOD1	Myogenic Differentiation 1	Protein Coding	47	GC11P017741	8.9	https://www.genecards.org/cgi-bin/carddisp.pl?gene=MYOD1
CHMP2B	Charged Multivesicular Body Protein 2B	Protein Coding	45	GC03P087277	8.9	https://www.genecards.org/cgi-bin/carddisp.pl?gene=CHMP2B
NAIP	NLR Family Apoptosis Inhibitory Protein	Protein Coding	41	GC05M070968	8.85	https://www.genecards.org/cgi-bin/carddisp.pl?gene=NAIP
SMN1	Survival Of Motor Neuron 1, Telomeric	Protein Coding	42	GC05P070924	8.81	https://www.genecards.org/cgi-bin/carddisp.pl?gene=SMN1
IL2	Interleukin 2	Protein Coding	47	GC04M122451	8.77	https://www.genecards.org/cgi-bin/carddisp.pl?gene=IL2
IL3	Interleukin 3	Protein Coding	45	GC05P132060	8.75	https://www.genecards.org/cgi-bin/carddisp.pl?gene=IL3
SMN2	Survival Of Motor Neuron 2, Centromeric	Protein Coding	43	GC05P070049	8.73	https://www.genecards.org/cgi-bin/carddisp.pl?gene=SMN2
VDR	Vitamin D Receptor	Protein Coding	53	GC12M047841	8.53	https://www.genecards.org/cgi-bin/carddisp.pl?gene=VDR
SLC6A2	Solute Carrier Family 6 Member 2	Protein Coding	49	GC16P055656	8.5	https://www.genecards.org/cgi-bin/carddisp.pl?gene=SLC6A2
IGHMBP2	Immunoglobulin Mu DNA Binding Protein 2	Protein Coding	42	GC11P068921	8.44	https://www.genecards.org/cgi-bin/carddisp.pl?gene=IGHMBP2
GHRL	Ghrelin And Obestatin Prepropeptide	Protein Coding	44	GC03M010285	8.43	https://www.genecards.org/cgi-bin/carddisp.pl?gene=GHRL
IL5	Interleukin 5	Protein Coding	46	GC05M132541	8.32	https://www.genecards.org/cgi-bin/carddisp.pl?gene=IL5
BGLAP	Bone Gamma-Carboxyglutamate Protein	Protein Coding	41	GC01P156242	8.13	https://www.genecards.org/cgi-bin/carddisp.pl?gene=BGLAP
CSN1S1	Casein Alpha S1	Protein Coding	34	GC04P069932	8.12	https://www.genecards.org/cgi-bin/carddisp.pl?gene=CSN1S1
GNA11	G Protein Subunit Alpha 11	Protein Coding	48	GC19P003094	8.04	https://www.genecards.org/cgi-bin/carddisp.pl?gene=GNA11
KITLG	KIT Ligand	Protein Coding	45	GC12M088492	8.03	https://www.genecards.org/cgi-bin/carddisp.pl?gene=KITLG
MYC	MYC Proto-Oncogene, BHLH Transcription Factor	Protein Coding	53	GC08P127735	8.01	https://www.genecards.org/cgi-bin/carddisp.pl?gene=MYC
TMEM106B	Transmembrane Protein 106B	Protein Coding	39	GC07P012217	7.96	https://www.genecards.org/cgi-bin/carddisp.pl?gene=TMEM106B
IL4	Interleukin 4	Protein Coding	48	GC05P132673	7.88	https://www.genecards.org/cgi-bin/carddisp.pl?gene=IL4
CSF3	Colony Stimulating Factor 3	Protein Coding	41	GC17P040015	7.88	https://www.genecards.org/cgi-bin/carddisp.pl?gene=CSF3
MIR155	MicroRNA 155	RNA Gene	19	GC21P025573	7.85	https://www.genecards.org/cgi-bin/carddisp.pl?gene=MIR155
LRP5	LDL Receptor Related Protein 5	Protein Coding	50	GC11P068298	7.83	https://www.genecards.org/cgi-bin/carddisp.pl?gene=LRP5
CD4	CD4 Molecule	Protein Coding	51	GC12P006786	7.82	https://www.genecards.org/cgi-bin/carddisp.pl?gene=CD4
CXADR	CXADR Ig-Like Cell Adhesion Molecule	Protein Coding	43	GC21P017512	7.8	https://www.genecards.org/cgi-bin/carddisp.pl?gene=CXADR
COL2A1	Collagen Type II Alpha 1 Chain	Protein Coding	50	GC12M047972	7.79	https://www.genecards.org/cgi-bin/carddisp.pl?gene=COL2A1
IL31	Interleukin 31	Protein Coding	36	GC12M122173	7.78	https://www.genecards.org/cgi-bin/carddisp.pl?gene=IL31
OR10AD1	Olfactory Receptor Family 10 Subfamily AD Member 1	Protein Coding	33	GC12M048201	7.77	https://www.genecards.org/cgi-bin/carddisp.pl?gene=OR10AD1
IGHE	Immunoglobulin Heavy Constant Epsilon	Protein Coding	28	GC14M105826	7.71	https://www.genecards.org/cgi-bin/carddisp.pl?gene=IGHE
FBN1	Fibrillin 1	Protein Coding	47	GC15M048408	7.67	https://www.genecards.org/cgi-bin/carddisp.pl?gene=FBN1
ATXN2	Ataxin 2	Protein Coding	47	GC12M111443	7.66	https://www.genecards.org/cgi-bin/carddisp.pl?gene=ATXN2
GANAB	Glucosidase II Alpha Subunit	Protein Coding	46	GC11M063073	7.61	https://www.genecards.org/cgi-bin/carddisp.pl?gene=GANAB
ATOD3	Dermatitis, Atopic, 3	Genetic Locus	3	GC20U990080	7.61	https://www.genecards.org/cgi-bin/carddisp.pl?gene=ATOD3
GEMIN2	Gem Nuclear Organelle Associated Protein 2	Protein Coding	39	GC14P039114	7.58	https://www.genecards.org/cgi-bin/carddisp.pl?gene=GEMIN2
CSF2	Colony Stimulating Factor 2	Protein Coding	45	GC05P132073	7.57	https://www.genecards.org/cgi-bin/carddisp.pl?gene=CSF2
VRK1	VRK Serine/Threonine Kinase 1	Protein Coding	48	GC14P096797	7.55	https://www.genecards.org/cgi-bin/carddisp.pl?gene=VRK1
NEAT1	Nuclear Paraspeckle Assembly Transcript 1	RNA Gene	24	GC11P065418	7.53	https://www.genecards.org/cgi-bin/carddisp.pl?gene=NEAT1
BRCA2	BRCA2 DNA Repair Associated	Protein Coding	50	GC13P032315	7.48	https://www.genecards.org/cgi-bin/carddisp.pl?gene=BRCA2
TGFB1	Transforming Growth Factor Beta 1	Protein Coding	54	GC19M041301	7.46	https://www.genecards.org/cgi-bin/carddisp.pl?gene=TGFB1
ATOD1	Dermatitis, Atopic	Genetic Locus	3	GC03U902187	7.4	https://www.genecards.org/cgi-bin/carddisp.pl?gene=ATOD1
ATOD5	Dermatitis, Atopic, 5	Genetic Locus	3	GC13U900216	7.4	https://www.genecards.org/cgi-bin/carddisp.pl?gene=ATOD5
ATOD6	Dermatitis, Atopic, 6	Genetic Locus	3	GC05U990174	7.4	https://www.genecards.org/cgi-bin/carddisp.pl?gene=ATOD6
ATOD7	Dermatitis, Atopic, Susceptibility To, 7	Genetic Locus	2	GC11U901436	7.4	https://www.genecards.org/cgi-bin/carddisp.pl?gene=ATOD7
ATOD8	Dermatitis, Atopic, 8	Genetic Locus	2	GC04U902095	7.4	https://www.genecards.org/cgi-bin/carddisp.pl?gene=ATOD8
ATOD9	Dermatitis, Atopic, 9	Genetic Locus	2	GC03U902459	7.4	https://www.genecards.org/cgi-bin/carddisp.pl?gene=ATOD9
MMP2	Matrix Metallopeptidase 2	Protein Coding	55	GC16P055390	7.4	https://www.genecards.org/cgi-bin/carddisp.pl?gene=MMP2
TIMP1	TIMP Metallopeptidase Inhibitor 1	Protein Coding	47	GC0XP047583	7.37	https://www.genecards.org/cgi-bin/carddisp.pl?gene=TIMP1
CD40LG	CD40 Ligand	Protein Coding	49	GC0XP136649	7.36	https://www.genecards.org/cgi-bin/carddisp.pl?gene=CD40LG
MMP9	Matrix Metallopeptidase 9	Protein Coding	54	GC20P046008	7.33	https://www.genecards.org/cgi-bin/carddisp.pl?gene=MMP9
IL12B	Interleukin 12B	Protein Coding	45	GC05M159314	7.3	https://www.genecards.org/cgi-bin/carddisp.pl?gene=IL12B
IL4R	Interleukin 4 Receptor	Protein Coding	49	GC16P027325	7.27	https://www.genecards.org/cgi-bin/carddisp.pl?gene=IL4R
BRCA1	BRCA1 DNA Repair Associated	Protein Coding	52	GC17M043044	7.18	https://www.genecards.org/cgi-bin/carddisp.pl?gene=BRCA1
MBP	Myelin Basic Protein	Protein Coding	45	GC18M076978	7.16	https://www.genecards.org/cgi-bin/carddisp.pl?gene=MBP
PRKCSH	Protein Kinase C Substrate 80K-H	Protein Coding	45	GC19P011435	7.16	https://www.genecards.org/cgi-bin/carddisp.pl?gene=PRKCSH
ADIPOQ	Adiponectin, C1Q And Collagen Domain Containing	Protein Coding	47	GC03P186842	7.15	https://www.genecards.org/cgi-bin/carddisp.pl?gene=ADIPOQ
SLC17A5	Solute Carrier Family 17 Member 5	Protein Coding	45	GC06M073593	7.11	https://www.genecards.org/cgi-bin/carddisp.pl?gene=SLC17A5
HNRNPA1	Heterogeneous Nuclear Ribonucleoprotein A1	Protein Coding	47	GC12P054280	7.02	https://www.genecards.org/cgi-bin/carddisp.pl?gene=HNRNPA1
SMNDC1	Survival Motor Neuron Domain Containing 1	Protein Coding	39	GC10M110290	6.99	https://www.genecards.org/cgi-bin/carddisp.pl?gene=SMNDC1
HTR3A	5-Hydroxytryptamine Receptor 3A	Protein Coding	47	GC11P113974	6.97	https://www.genecards.org/cgi-bin/carddisp.pl?gene=HTR3A
POMC	Proopiomelanocortin	Protein Coding	50	GC02M025160	6.97	https://www.genecards.org/cgi-bin/carddisp.pl?gene=POMC
IL18	Interleukin 18	Protein Coding	45	GC11M112143	6.94	https://www.genecards.org/cgi-bin/carddisp.pl?gene=IL18
SOCS3	Suppressor Of Cytokine Signaling 3	Protein Coding	45	GC17M078356	6.91	https://www.genecards.org/cgi-bin/carddisp.pl?gene=SOCS3
GBA	Glucosylceramidase Beta	Protein Coding	49	GC01M155234	6.85	https://www.genecards.org/cgi-bin/carddisp.pl?gene=GBA
HSP90AA1	Heat Shock Protein 90 Alpha Family Class A Member 1	Protein Coding	50	GC14M102080	6.78	https://www.genecards.org/cgi-bin/carddisp.pl?gene=HSP90AA1
BAX	BCL2 Associated X, Apoptosis Regulator	Protein Coding	50	GC19P048954	6.76	https://www.genecards.org/cgi-bin/carddisp.pl?gene=BAX
HTR1B	5-Hydroxytryptamine Receptor 1B	Protein Coding	45	GC06M077481	6.74	https://www.genecards.org/cgi-bin/carddisp.pl?gene=HTR1B
DPP4	Dipeptidyl Peptidase 4	Protein Coding	51	GC02M161992	6.71	https://www.genecards.org/cgi-bin/carddisp.pl?gene=DPP4
LMNA	Lamin A/C	Protein Coding	49	GC01P156082	6.71	https://www.genecards.org/cgi-bin/carddisp.pl?gene=LMNA
BRAF	B-Raf Proto-Oncogene, Serine/Threonine Kinase	Protein Coding	55	GC07M140719	6.58	https://www.genecards.org/cgi-bin/carddisp.pl?gene=BRAF
ZNF276	Zinc Finger Protein 276	Protein Coding	36	GC16P089720	6.5	https://www.genecards.org/cgi-bin/carddisp.pl?gene=ZNF276
CCL5	C-C Motif Chemokine Ligand 5	Protein Coding	45	GC17M035871	6.5	https://www.genecards.org/cgi-bin/carddisp.pl?gene=CCL5
IL2RA	Interleukin 2 Receptor Subunit Alpha	Protein Coding	52	GC10M006010	6.48	https://www.genecards.org/cgi-bin/carddisp.pl?gene=IL2RA
APOA1	Apolipoprotein A1	Protein Coding	50	GC11M116835	6.46	https://www.genecards.org/cgi-bin/carddisp.pl?gene=APOA1
RMRP	RNA Component Of Mitochondrial RNA Processing Endoribonuclease	RNA Gene	25	GC09M035655	6.43	https://www.genecards.org/cgi-bin/carddisp.pl?gene=RMRP
IL13	Interleukin 13	Protein Coding	46	GC05P132656	6.41	https://www.genecards.org/cgi-bin/carddisp.pl?gene=IL13
PRL	Prolactin	Protein Coding	44	GC06M022230	6.41	https://www.genecards.org/cgi-bin/carddisp.pl?gene=PRL
STAT6	Signal Transducer And Activator Of Transcription 6	Protein Coding	51	GC12M057095	6.39	https://www.genecards.org/cgi-bin/carddisp.pl?gene=STAT6
TACR1	Tachykinin Receptor 1	Protein Coding	47	GC02M075010	6.38	https://www.genecards.org/cgi-bin/carddisp.pl?gene=TACR1
TRAF3IP2	TRAF3 Interacting Protein 2	Protein Coding	45	GC06M111555	6.37	https://www.genecards.org/cgi-bin/carddisp.pl?gene=TRAF3IP2
OPRD1	Opioid Receptor Delta 1	Protein Coding	44	GC01P028812	6.35	https://www.genecards.org/cgi-bin/carddisp.pl?gene=OPRD1
PARP1	Poly(ADP-Ribose) Polymerase 1	Protein Coding	51	GC01M226360	6.34	https://www.genecards.org/cgi-bin/carddisp.pl?gene=PARP1
DSG1	Desmoglein 1	Protein Coding	45	GC18P031318	6.3	https://www.genecards.org/cgi-bin/carddisp.pl?gene=DSG1
ALDH18A1	Aldehyde Dehydrogenase 18 Family Member A1	Protein Coding	45	GC10M095605	6.3	https://www.genecards.org/cgi-bin/carddisp.pl?gene=ALDH18A1
ADH4	Alcohol Dehydrogenase 4 (Class II), Pi Polypeptide	Protein Coding	44	GC04M099123	6.29	https://www.genecards.org/cgi-bin/carddisp.pl?gene=ADH4
MLH1	MutL Homolog 1	Protein Coding	49	GC03P036993	6.29	https://www.genecards.org/cgi-bin/carddisp.pl?gene=MLH1
KCNJ11	Potassium Inwardly Rectifying Channel Subfamily J Member 11	Protein Coding	49	GC11M017364	6.28	https://www.genecards.org/cgi-bin/carddisp.pl?gene=KCNJ11
SNCAIP	Synuclein Alpha Interacting Protein	Protein Coding	44	GC05P122311	6.28	https://www.genecards.org/cgi-bin/carddisp.pl?gene=SNCAIP
POP1	POP1 Homolog, Ribonuclease P/MRP Subunit	Protein Coding	40	GC08P098117	6.26	https://www.genecards.org/cgi-bin/carddisp.pl?gene=POP1
ADH1A	Alcohol Dehydrogenase 1A (Class I), Alpha Polypeptide	Protein Coding	43	GC04M099276	6.24	https://www.genecards.org/cgi-bin/carddisp.pl?gene=ADH1A
RNASE3	Ribonuclease A Family Member 3	Protein Coding	41	GC14P020891	6.23	https://www.genecards.org/cgi-bin/carddisp.pl?gene=RNASE3
SELP	Selectin P	Protein Coding	47	GC01M169558	6.23	https://www.genecards.org/cgi-bin/carddisp.pl?gene=SELP
IL12RB1	Interleukin 12 Receptor Subunit Beta 1	Protein Coding	46	GC19M018030	6.23	https://www.genecards.org/cgi-bin/carddisp.pl?gene=IL12RB1
VIM	Vimentin	Protein Coding	51	GC10P017227	6.22	https://www.genecards.org/cgi-bin/carddisp.pl?gene=VIM
SEC63	SEC63 Homolog, Protein Translocation Regulator	Protein Coding	44	GC06M107867	6.19	https://www.genecards.org/cgi-bin/carddisp.pl?gene=SEC63
CCL17	C-C Motif Chemokine Ligand 17	Protein Coding	40	GC16P057399	6.16	https://www.genecards.org/cgi-bin/carddisp.pl?gene=CCL17
FANCC	FA Complementation Group C	Protein Coding	48	GC09M095099	6.15	https://www.genecards.org/cgi-bin/carddisp.pl?gene=FANCC
PKHD1	PKHD1 Ciliary IPT Domain Containing Fibrocystin/Polyductin	Protein Coding	40	GC06M051588	6.15	https://www.genecards.org/cgi-bin/carddisp.pl?gene=PKHD1
CCR6	C-C Motif Chemokine Receptor 6	Protein Coding	46	GC06P167111	6.14	https://www.genecards.org/cgi-bin/carddisp.pl?gene=CCR6
CYP3A4	Cytochrome P450 Family 3 Subfamily A Member 4	Protein Coding	51	GC07M099759	6.08	https://www.genecards.org/cgi-bin/carddisp.pl?gene=CYP3A4
VCAM1	Vascular Cell Adhesion Molecule 1	Protein Coding	47	GC01P100719	6.08	https://www.genecards.org/cgi-bin/carddisp.pl?gene=VCAM1
TAC1	Tachykinin Precursor 1	Protein Coding	44	GC07P097731	6.07	https://www.genecards.org/cgi-bin/carddisp.pl?gene=TAC1
ATXN8OS	ATXN8 Opposite Strand LncRNA	RNA Gene	27	GC13P070107	6.04	https://www.genecards.org/cgi-bin/carddisp.pl?gene=ATXN8OS
EPX	Eosinophil Peroxidase	Protein Coding	43	GC17P058192	6.04	https://www.genecards.org/cgi-bin/carddisp.pl?gene=EPX
BCL2L1	BCL2 Like 1	Protein Coding	49	GC20M031664	6.04	https://www.genecards.org/cgi-bin/carddisp.pl?gene=BCL2L1
CCR7	C-C Motif Chemokine Receptor 7	Protein Coding	46	GC17M040556	6.01	https://www.genecards.org/cgi-bin/carddisp.pl?gene=CCR7
MIR21	MicroRNA 21	RNA Gene	24	GC17P059841	5.99	https://www.genecards.org/cgi-bin/carddisp.pl?gene=MIR21
CCL11	C-C Motif Chemokine Ligand 11	Protein Coding	45	GC17P034285	5.97	https://www.genecards.org/cgi-bin/carddisp.pl?gene=CCL11
SYK	Spleen Associated Tyrosine Kinase	Protein Coding	51	GC09P091113	5.97	https://www.genecards.org/cgi-bin/carddisp.pl?gene=SYK
TRPV4	Transient Receptor Potential Cation Channel Subfamily V Member 4	Protein Coding	51	GC12M109783	5.95	https://www.genecards.org/cgi-bin/carddisp.pl?gene=TRPV4
TBP	TATA-Box Binding Protein	Protein Coding	49	GC06P170554	5.92	https://www.genecards.org/cgi-bin/carddisp.pl?gene=TBP
MSH2	MutS Homolog 2	Protein Coding	50	GC02P047402	5.9	https://www.genecards.org/cgi-bin/carddisp.pl?gene=MSH2
DDIT3	DNA Damage Inducible Transcript 3	Protein Coding	47	GC12M057516	5.89	https://www.genecards.org/cgi-bin/carddisp.pl?gene=DDIT3
TIMP2	TIMP Metallopeptidase Inhibitor 2	Protein Coding	45	GC17M078852	5.86	https://www.genecards.org/cgi-bin/carddisp.pl?gene=TIMP2
IL17A	Interleukin 17A	Protein Coding	44	GC06P052186	5.85	https://www.genecards.org/cgi-bin/carddisp.pl?gene=IL17A
IGF1R	Insulin Like Growth Factor 1 Receptor	Protein Coding	56	GC15P098648	5.83	https://www.genecards.org/cgi-bin/carddisp.pl?gene=IGF1R
CXCL10	C-X-C Motif Chemokine Ligand 10	Protein Coding	45	GC04M076021	5.83	https://www.genecards.org/cgi-bin/carddisp.pl?gene=CXCL10
LTA4H	Leukotriene A4 Hydrolase	Protein Coding	47	GC12M096000	5.82	https://www.genecards.org/cgi-bin/carddisp.pl?gene=LTA4H
KIF23	Kinesin Family Member 23	Protein Coding	44	GC15P069414	5.81	https://www.genecards.org/cgi-bin/carddisp.pl?gene=KIF23
PLEC	Plectin	Protein Coding	43	GC08M143916	5.8	https://www.genecards.org/cgi-bin/carddisp.pl?gene=PLEC
PGM3	Phosphoglucomutase 3	Protein Coding	44	GC06M083161	5.76	https://www.genecards.org/cgi-bin/carddisp.pl?gene=PGM3
EGF	Epidermal Growth Factor	Protein Coding	52	GC04P109912	5.76	https://www.genecards.org/cgi-bin/carddisp.pl?gene=EGF
OPRM1	Opioid Receptor Mu 1	Protein Coding	50	GC06P154075	5.71	https://www.genecards.org/cgi-bin/carddisp.pl?gene=OPRM1
IGF2	Insulin Like Growth Factor 2	Protein Coding	49	GC11M002130	5.68	https://www.genecards.org/cgi-bin/carddisp.pl?gene=IGF2
SRSF2	Serine And Arginine Rich Splicing Factor 2	Protein Coding	41	GC17M076734	5.68	https://www.genecards.org/cgi-bin/carddisp.pl?gene=SRSF2
SELE	Selectin E	Protein Coding	45	GC01M169722	5.68	https://www.genecards.org/cgi-bin/carddisp.pl?gene=SELE
DEFB4A	Defensin Beta 4A	Protein Coding	38	GC08P007895	5.68	https://www.genecards.org/cgi-bin/carddisp.pl?gene=DEFB4A
CYP27B1	Cytochrome P450 Family 27 Subfamily B Member 1	Protein Coding	48	GC12M057757	5.67	https://www.genecards.org/cgi-bin/carddisp.pl?gene=CYP27B1
RAD51	RAD51 Recombinase	Protein Coding	52	GC15P040694	5.67	https://www.genecards.org/cgi-bin/carddisp.pl?gene=RAD51
AP2S1	Adaptor Related Protein Complex 2 Subunit Sigma 1	Protein Coding	43	GC19M046838	5.67	https://www.genecards.org/cgi-bin/carddisp.pl?gene=AP2S1
GRM5	Glutamate Metabotropic Receptor 5	Protein Coding	48	GC11M088504	5.66	https://www.genecards.org/cgi-bin/carddisp.pl?gene=GRM5
GLUD2	Glutamate Dehydrogenase 2	Protein Coding	41	GC0XP121047	5.66	https://www.genecards.org/cgi-bin/carddisp.pl?gene=GLUD2
SERPINE1	Serpin Family E Member 1	Protein Coding	52	GC07P101127	5.65	https://www.genecards.org/cgi-bin/carddisp.pl?gene=SERPINE1
RBP4	Retinol Binding Protein 4	Protein Coding	45	GC10M093591	5.64	https://www.genecards.org/cgi-bin/carddisp.pl?gene=RBP4
FUS	FUS RNA Binding Protein	Protein Coding	45	GC16P031418	5.63	https://www.genecards.org/cgi-bin/carddisp.pl?gene=FUS
CYP2E1	Cytochrome P450 Family 2 Subfamily E Member 1	Protein Coding	47	GC10P133520	5.63	https://www.genecards.org/cgi-bin/carddisp.pl?gene=CYP2E1
CDKN2A	Cyclin Dependent Kinase Inhibitor 2A	Protein Coding	52	GC09M021967	5.63	https://www.genecards.org/cgi-bin/carddisp.pl?gene=CDKN2A
CX3CR1	C-X3-C Motif Chemokine Receptor 1	Protein Coding	46	GC03M039279	5.61	https://www.genecards.org/cgi-bin/carddisp.pl?gene=CX3CR1
TLR9	Toll Like Receptor 9	Protein Coding	46	GC03M052222	5.6	https://www.genecards.org/cgi-bin/carddisp.pl?gene=TLR9
ANKK1	Ankyrin Repeat And Kinase Domain Containing 1	Protein Coding	39	GC11P113387	5.6	https://www.genecards.org/cgi-bin/carddisp.pl?gene=ANKK1
CALCA	Calcitonin Related Polypeptide Alpha	Protein Coding	44	GC11M014945	5.6	https://www.genecards.org/cgi-bin/carddisp.pl?gene=CALCA
SLC18A2	Solute Carrier Family 18 Member A2	Protein Coding	48	GC10P117241	5.59	https://www.genecards.org/cgi-bin/carddisp.pl?gene=SLC18A2
TERF1	Telomeric Repeat Binding Factor 1	Protein Coding	43	GC08P073003	5.58	https://www.genecards.org/cgi-bin/carddisp.pl?gene=TERF1
TSLP	Thymic Stromal Lymphopoietin	Protein Coding	40	GC05P111070	5.57	https://www.genecards.org/cgi-bin/carddisp.pl?gene=TSLP
LBR	Lamin B Receptor	Protein Coding	49	GC01M225401	5.57	https://www.genecards.org/cgi-bin/carddisp.pl?gene=LBR
CAMP	Cathelicidin Antimicrobial Peptide	Protein Coding	43	GC03P048250	5.55	https://www.genecards.org/cgi-bin/carddisp.pl?gene=CAMP
IAPP	Islet Amyloid Polypeptide	Protein Coding	41	GC12P021354	5.55	https://www.genecards.org/cgi-bin/carddisp.pl?gene=IAPP
RFWD3	Ring Finger And WD Repeat Domain 3	Protein Coding	41	GC16M074621	5.5	https://www.genecards.org/cgi-bin/carddisp.pl?gene=RFWD3
ATP7A	ATPase Copper Transporting Alpha	Protein Coding	47	GC0XP077924	5.45	https://www.genecards.org/cgi-bin/carddisp.pl?gene=ATP7A
MALAT1	Metastasis Associated Lung Adenocarcinoma Transcript 1	RNA Gene	25	GC11P065621	5.44	https://www.genecards.org/cgi-bin/carddisp.pl?gene=MALAT1
KRAS	KRAS Proto-Oncogene, GTPase	Protein Coding	52	GC12M025204	5.43	https://www.genecards.org/cgi-bin/carddisp.pl?gene=KRAS
TPH1	Tryptophan Hydroxylase 1	Protein Coding	45	GC11M018040	5.43	https://www.genecards.org/cgi-bin/carddisp.pl?gene=TPH1
FABP4	Fatty Acid Binding Protein 4	Protein Coding	46	GC08M081478	5.42	https://www.genecards.org/cgi-bin/carddisp.pl?gene=FABP4
ALDH9A1	Aldehyde Dehydrogenase 9 Family Member A1	Protein Coding	42	GC01M165665	5.4	https://www.genecards.org/cgi-bin/carddisp.pl?gene=ALDH9A1
IL16	Interleukin 16	Protein Coding	44	GC15P081159	5.4	https://www.genecards.org/cgi-bin/carddisp.pl?gene=IL16
PTH	Parathyroid Hormone	Protein Coding	48	GC11M013492	5.38	https://www.genecards.org/cgi-bin/carddisp.pl?gene=PTH
ALDH1A1	Aldehyde Dehydrogenase 1 Family Member A1	Protein Coding	48	GC09M072900	5.38	https://www.genecards.org/cgi-bin/carddisp.pl?gene=ALDH1A1
MSH6	MutS Homolog 6	Protein Coding	51	GC02P047695	5.38	https://www.genecards.org/cgi-bin/carddisp.pl?gene=MSH6
PPBP	Pro-Platelet Basic Protein	Protein Coding	45	GC04M073986	5.37	https://www.genecards.org/cgi-bin/carddisp.pl?gene=PPBP
ACP1	Acid Phosphatase 1	Protein Coding	45	GC02P000254	5.37	https://www.genecards.org/cgi-bin/carddisp.pl?gene=ACP1
IL1RN	Interleukin 1 Receptor Antagonist	Protein Coding	50	GC02P114906	5.37	https://www.genecards.org/cgi-bin/carddisp.pl?gene=IL1RN
LALBA	Lactalbumin Alpha	Protein Coding	40	GC12M048567	5.36	https://www.genecards.org/cgi-bin/carddisp.pl?gene=LALBA
DRD5	Dopamine Receptor D5	Protein Coding	47	GC04P009783	5.35	https://www.genecards.org/cgi-bin/carddisp.pl?gene=DRD5
TINF2	TERF1 Interacting Nuclear Factor 2	Protein Coding	41	GC14M024234	5.35	https://www.genecards.org/cgi-bin/carddisp.pl?gene=TINF2
LGALS3	Galectin 3	Protein Coding	46	GC14P055124	5.34	https://www.genecards.org/cgi-bin/carddisp.pl?gene=LGALS3
H2AC18	H2A Clustered Histone 18	Protein Coding	27	GC01M149914	5.34	https://www.genecards.org/cgi-bin/carddisp.pl?gene=H2AC18
LTA	Lymphotoxin Alpha	Protein Coding	43	GC06P033395	5.33	https://www.genecards.org/cgi-bin/carddisp.pl?gene=LTA
CTLA4	Cytotoxic T-Lymphocyte Associated Protein 4	Protein Coding	47	GC02P203867	5.32	https://www.genecards.org/cgi-bin/carddisp.pl?gene=CTLA4
PAICS	Phosphoribosylaminoimidazole Carboxylase And Phosphoribosylaminoimidazolesuccinocarboxamide Synthase	Protein Coding	43	GC04P056435	5.32	https://www.genecards.org/cgi-bin/carddisp.pl?gene=PAICS
SMAD3	SMAD Family Member 3	Protein Coding	50	GC15P067063	5.31	https://www.genecards.org/cgi-bin/carddisp.pl?gene=SMAD3
DPM3	Dolichyl-Phosphate Mannosyltransferase Subunit 3, Regulatory	Protein Coding	41	GC01M155112	5.28	https://www.genecards.org/cgi-bin/carddisp.pl?gene=DPM3
CSN3	Casein Kappa	Protein Coding	36	GC04P070242	5.28	https://www.genecards.org/cgi-bin/carddisp.pl?gene=CSN3
BCL2	BCL2 Apoptosis Regulator	Protein Coding	53	GC18M063123	5.25	https://www.genecards.org/cgi-bin/carddisp.pl?gene=BCL2
IGES	Immunoglobulin E Concentration, Serum	Genetic Locus	6	GC05U990033	5.25	https://www.genecards.org/cgi-bin/carddisp.pl?gene=IGES
ICAM1	Intercellular Adhesion Molecule 1	Protein Coding	52	GC19P010270	5.25	https://www.genecards.org/cgi-bin/carddisp.pl?gene=ICAM1
GABBR1	Gamma-Aminobutyric Acid Type B Receptor Subunit 1	Protein Coding	48	GC06M029555	5.24	https://www.genecards.org/cgi-bin/carddisp.pl?gene=GABBR1
TRPV1	Transient Receptor Potential Cation Channel Subfamily V Member 1	Protein Coding	47	GC17M003565	5.24	https://www.genecards.org/cgi-bin/carddisp.pl?gene=TRPV1
CD28	CD28 Molecule	Protein Coding	48	GC02P203706	5.24	https://www.genecards.org/cgi-bin/carddisp.pl?gene=CD28
IL33	Interleukin 33	Protein Coding	41	GC09P006206	5.23	https://www.genecards.org/cgi-bin/carddisp.pl?gene=IL33
IL1RL1	Interleukin 1 Receptor Like 1	Protein Coding	43	GC02P102294	5.22	https://www.genecards.org/cgi-bin/carddisp.pl?gene=IL1RL1
RAD51C	RAD51 Paralog C	Protein Coding	44	GC17P058692	5.18	https://www.genecards.org/cgi-bin/carddisp.pl?gene=RAD51C
TMPO	Thymopoietin	Protein Coding	45	GC12P098515	5.18	https://www.genecards.org/cgi-bin/carddisp.pl?gene=TMPO
GALNS	Galactosamine (N-Acetyl)-6-Sulfatase	Protein Coding	45	GC16M088813	5.18	https://www.genecards.org/cgi-bin/carddisp.pl?gene=GALNS
CCL26	C-C Motif Chemokine Ligand 26	Protein Coding	39	GC07M075769	5.18	https://www.genecards.org/cgi-bin/carddisp.pl?gene=CCL26
GATA4	GATA Binding Protein 4	Protein Coding	50	GC08P011676	5.15	https://www.genecards.org/cgi-bin/carddisp.pl?gene=GATA4
DMD	Dystrophin	Protein Coding	48	GC0XM031047	5.15	https://www.genecards.org/cgi-bin/carddisp.pl?gene=DMD
CCL4	C-C Motif Chemokine Ligand 4	Protein Coding	42	GC17P036103	5.14	https://www.genecards.org/cgi-bin/carddisp.pl?gene=CCL4
RAD51B	RAD51 Paralog B	Protein Coding	39	GC14P067819	5.14	https://www.genecards.org/cgi-bin/carddisp.pl?gene=RAD51B
ESR1	Estrogen Receptor 1	Protein Coding	55	GC06P151656	5.12	https://www.genecards.org/cgi-bin/carddisp.pl?gene=ESR1
CA4	Carbonic Anhydrase 4	Protein Coding	48	GC17P060149	5.12	https://www.genecards.org/cgi-bin/carddisp.pl?gene=CA4
TMEM189	Transmembrane Protein 189	Protein Coding	32	GC20M050118	5.12	https://www.genecards.org/cgi-bin/carddisp.pl?gene=TMEM189
CCR3	C-C Motif Chemokine Receptor 3	Protein Coding	48	GC03P046227	5.11	https://www.genecards.org/cgi-bin/carddisp.pl?gene=CCR3
KRT14	Keratin 14	Protein Coding	49	GC17M041582	5.1	https://www.genecards.org/cgi-bin/carddisp.pl?gene=KRT14
CYP2C19	Cytochrome P450 Family 2 Subfamily C Member 19	Protein Coding	48	GC10P094762	5.09	https://www.genecards.org/cgi-bin/carddisp.pl?gene=CYP2C19
HSPA9	Heat Shock Protein Family A (Hsp70) Member 9	Protein Coding	48	GC05M138554	5.08	https://www.genecards.org/cgi-bin/carddisp.pl?gene=HSPA9
TRA2B	Transformer 2 Beta Homolog	Protein Coding	40	GC03M185914	5.07	https://www.genecards.org/cgi-bin/carddisp.pl?gene=TRA2B
AR	Androgen Receptor	Protein Coding	54	GC0XP067544	5.07	https://www.genecards.org/cgi-bin/carddisp.pl?gene=AR
RC3H1	Ring Finger And CCCH-Type Domains 1	Protein Coding	36	GC01M173931	5.06	https://www.genecards.org/cgi-bin/carddisp.pl?gene=RC3H1
GABRG2	Gamma-Aminobutyric Acid Type A Receptor Subunit Gamma2	Protein Coding	48	GC05P162000	5.06	https://www.genecards.org/cgi-bin/carddisp.pl?gene=GABRG2
GAD2	Glutamate Decarboxylase 2	Protein Coding	47	GC10P026216	5.05	https://www.genecards.org/cgi-bin/carddisp.pl?gene=GAD2
CCKAR	Cholecystokinin A Receptor	Protein Coding	47	GC04M026483	5.05	https://www.genecards.org/cgi-bin/carddisp.pl?gene=CCKAR
CCL22	C-C Motif Chemokine Ligand 22	Protein Coding	39	GC16P057359	5.03	https://www.genecards.org/cgi-bin/carddisp.pl?gene=CCL22
NELFCD	Negative Elongation Factor Complex Member C/D	Protein Coding	36	GC20P058981	5.01	https://www.genecards.org/cgi-bin/carddisp.pl?gene=NELFCD
TPMT	Thiopurine S-Methyltransferase	Protein Coding	49	GC06M018128	5.01	https://www.genecards.org/cgi-bin/carddisp.pl?gene=TPMT
HRH1	Histamine Receptor H1	Protein Coding	47	GC03P011113	4.98	https://www.genecards.org/cgi-bin/carddisp.pl?gene=HRH1
FOXP3	Forkhead Box P3	Protein Coding	48	GC0XM049250	4.96	https://www.genecards.org/cgi-bin/carddisp.pl?gene=FOXP3
PRG2	Proteoglycan 2, Pro Eosinophil Major Basic Protein	Protein Coding	41	GC11M057386	4.96	https://www.genecards.org/cgi-bin/carddisp.pl?gene=PRG2
EGFR	Epidermal Growth Factor Receptor	Protein Coding	56	GC07P055019	4.92	https://www.genecards.org/cgi-bin/carddisp.pl?gene=EGFR
OPRL1	Opioid Related Nociceptin Receptor 1	Protein Coding	46	GC20P064080	4.91	https://www.genecards.org/cgi-bin/carddisp.pl?gene=OPRL1
CHRNA3	Cholinergic Receptor Nicotinic Alpha 3 Subunit	Protein Coding	45	GC15M078594	4.91	https://www.genecards.org/cgi-bin/carddisp.pl?gene=CHRNA3
GLE1	GLE1 RNA Export Mediator	Protein Coding	41	GC09P128504	4.91	https://www.genecards.org/cgi-bin/carddisp.pl?gene=GLE1
MTHFR	Methylenetetrahydrofolate Reductase	Protein Coding	48	GC01M011785	4.89	https://www.genecards.org/cgi-bin/carddisp.pl?gene=MTHFR
CCR4	C-C Motif Chemokine Receptor 4	Protein Coding	47	GC03P032951	4.89	https://www.genecards.org/cgi-bin/carddisp.pl?gene=CCR4
CD44	CD44 Molecule (Indian Blood Group)	Protein Coding	49	GC11P035139	4.88	https://www.genecards.org/cgi-bin/carddisp.pl?gene=CD44
TLR3	Toll Like Receptor 3	Protein Coding	54	GC04P186059	4.88	https://www.genecards.org/cgi-bin/carddisp.pl?gene=TLR3
SBF2	SET Binding Factor 2	Protein Coding	40	GC11M009784	4.87	https://www.genecards.org/cgi-bin/carddisp.pl?gene=SBF2
FBL	Fibrillarin	Protein Coding	44	GC19M039834	4.87	https://www.genecards.org/cgi-bin/carddisp.pl?gene=FBL
CCL20	C-C Motif Chemokine Ligand 20	Protein Coding	45	GC02P227813	4.87	https://www.genecards.org/cgi-bin/carddisp.pl?gene=CCL20
MAP3K11	Mitogen-Activated Protein Kinase Kinase Kinase 11	Protein Coding	49	GC11M065598	4.86	https://www.genecards.org/cgi-bin/carddisp.pl?gene=MAP3K11
GABRA1	Gamma-Aminobutyric Acid Type A Receptor Subunit Alpha1	Protein Coding	48	GC05P161847	4.86	https://www.genecards.org/cgi-bin/carddisp.pl?gene=GABRA1
ADH5	Alcohol Dehydrogenase 5 (Class III), Chi Polypeptide	Protein Coding	47	GC04M099070	4.86	https://www.genecards.org/cgi-bin/carddisp.pl?gene=ADH5
OPRK1	Opioid Receptor Kappa 1	Protein Coding	46	GC08M053227	4.86	https://www.genecards.org/cgi-bin/carddisp.pl?gene=OPRK1
CD36	CD36 Molecule	Protein Coding	50	GC07P080369	4.86	https://www.genecards.org/cgi-bin/carddisp.pl?gene=CD36
TIA1	TIA1 Cytotoxic Granule Associated RNA Binding Protein	Protein Coding	44	GC02M070209	4.85	https://www.genecards.org/cgi-bin/carddisp.pl?gene=TIA1
BMP2	Bone Morphogenetic Protein 2	Protein Coding	48	GC20P006696	4.85	https://www.genecards.org/cgi-bin/carddisp.pl?gene=BMP2
TLR8	Toll Like Receptor 8	Protein Coding	49	GC0XP012924	4.82	https://www.genecards.org/cgi-bin/carddisp.pl?gene=TLR8
PTHLH	Parathyroid Hormone Like Hormone	Protein Coding	47	GC12M027959	4.81	https://www.genecards.org/cgi-bin/carddisp.pl?gene=PTHLH
HTT	Huntingtin	Protein Coding	45	GC04P003041	4.8	https://www.genecards.org/cgi-bin/carddisp.pl?gene=HTT
CDH1	Cadherin 1	Protein Coding	52	GC16P068737	4.79	https://www.genecards.org/cgi-bin/carddisp.pl?gene=CDH1
TRAF6	TNF Receptor Associated Factor 6	Protein Coding	48	GC11M036467	4.79	https://www.genecards.org/cgi-bin/carddisp.pl?gene=TRAF6
ADH7	Alcohol Dehydrogenase 7 (Class IV), Mu Or Sigma Polypeptide	Protein Coding	45	GC04M099412	4.79	https://www.genecards.org/cgi-bin/carddisp.pl?gene=ADH7
GRIK3	Glutamate Ionotropic Receptor Kainate Type Subunit 3	Protein Coding	43	GC01M036795	4.79	https://www.genecards.org/cgi-bin/carddisp.pl?gene=GRIK3
CCL27	C-C Motif Chemokine Ligand 27	Protein Coding	39	GC09M034662	4.78	https://www.genecards.org/cgi-bin/carddisp.pl?gene=CCL27
LTBP3	Latent Transforming Growth Factor Beta Binding Protein 3	Protein Coding	42	GC11M065538	4.78	https://www.genecards.org/cgi-bin/carddisp.pl?gene=LTBP3
UPF1	UPF1 RNA Helicase And ATPase	Protein Coding	41	GC19P018831	4.78	https://www.genecards.org/cgi-bin/carddisp.pl?gene=UPF1
HBB	Hemoglobin Subunit Beta	Protein Coding	47	GC11M005334	4.77	https://www.genecards.org/cgi-bin/carddisp.pl?gene=HBB
ADH6	Alcohol Dehydrogenase 6 (Class V)	Protein Coding	41	GC04M099202	4.77	https://www.genecards.org/cgi-bin/carddisp.pl?gene=ADH6
IL25	Interleukin 25	Protein Coding	40	GC14P025011	4.77	https://www.genecards.org/cgi-bin/carddisp.pl?gene=IL25
MIR9-1	MicroRNA 9-1	RNA Gene	21	GC01M156420	4.77	https://www.genecards.org/cgi-bin/carddisp.pl?gene=MIR9-1
KNG1	Kininogen 1	Protein Coding	45	GC03P186717	4.77	https://www.genecards.org/cgi-bin/carddisp.pl?gene=KNG1
SETX	Senataxin	Protein Coding	41	GC09M132261	4.76	https://www.genecards.org/cgi-bin/carddisp.pl?gene=SETX
CD14	CD14 Molecule	Protein Coding	46	GC05M140631	4.76	https://www.genecards.org/cgi-bin/carddisp.pl?gene=CD14
FGF23	Fibroblast Growth Factor 23	Protein Coding	47	GC12M004368	4.75	https://www.genecards.org/cgi-bin/carddisp.pl?gene=FGF23
CRHR1	Corticotropin Releasing Hormone Receptor 1	Protein Coding	46	GC17P045784	4.75	https://www.genecards.org/cgi-bin/carddisp.pl?gene=CRHR1
HNRNPL	Heterogeneous Nuclear Ribonucleoprotein L	Protein Coding	40	GC19M038836	4.75	https://www.genecards.org/cgi-bin/carddisp.pl?gene=HNRNPL
RNASE2	Ribonuclease A Family Member 2	Protein Coding	39	GC14P021144	4.74	https://www.genecards.org/cgi-bin/carddisp.pl?gene=RNASE2
CXCR3	C-X-C Motif Chemokine Receptor 3	Protein Coding	45	GC0XM071615	4.74	https://www.genecards.org/cgi-bin/carddisp.pl?gene=CXCR3
NXN	Nucleoredoxin	Protein Coding	42	GC17M000799	4.74	https://www.genecards.org/cgi-bin/carddisp.pl?gene=NXN
SSTR2	Somatostatin Receptor 2	Protein Coding	49	GC17P073165	4.74	https://www.genecards.org/cgi-bin/carddisp.pl?gene=SSTR2
TLR1	Toll Like Receptor 1	Protein Coding	49	GC04M038797	4.73	https://www.genecards.org/cgi-bin/carddisp.pl?gene=TLR1
FAAH	Fatty Acid Amide Hydrolase	Protein Coding	48	GC01P046394	4.73	https://www.genecards.org/cgi-bin/carddisp.pl?gene=FAAH
HBA1	Hemoglobin Subunit Alpha 1	Protein Coding	43	GC16P001212	4.73	https://www.genecards.org/cgi-bin/carddisp.pl?gene=HBA1
GABRG1	Gamma-Aminobutyric Acid Type A Receptor Subunit Gamma1	Protein Coding	39	GC04M046035	4.73	https://www.genecards.org/cgi-bin/carddisp.pl?gene=GABRG1
FST	Follistatin	Protein Coding	48	GC05P053480	4.72	https://www.genecards.org/cgi-bin/carddisp.pl?gene=FST
CRLF2	Cytokine Receptor Like Factor 2	Protein Coding	40	GC0XM001190	4.71	https://www.genecards.org/cgi-bin/carddisp.pl?gene=CRLF2
CCL24	C-C Motif Chemokine Ligand 24	Protein Coding	38	GC07M075811	4.71	https://www.genecards.org/cgi-bin/carddisp.pl?gene=CCL24
GLT8D1	Glycosyltransferase 8 Domain Containing 1	Protein Coding	39	GC03M052704	4.71	https://www.genecards.org/cgi-bin/carddisp.pl?gene=GLT8D1
ANXA2	Annexin A2	Protein Coding	49	GC15M060347	4.71	https://www.genecards.org/cgi-bin/carddisp.pl?gene=ANXA2
POLG	DNA Polymerase Gamma, Catalytic Subunit	Protein Coding	47	GC15M089316	4.69	https://www.genecards.org/cgi-bin/carddisp.pl?gene=POLG
LEMD3	LEM Domain Containing 3	Protein Coding	42	GC12P065169	4.69	https://www.genecards.org/cgi-bin/carddisp.pl?gene=LEMD3
CACNA1A	Calcium Voltage-Gated Channel Subunit Alpha1 A	Protein Coding	50	GC19M013206	4.69	https://www.genecards.org/cgi-bin/carddisp.pl?gene=CACNA1A
GSTO2	Glutathione S-Transferase Omega 2	Protein Coding	44	GC10P104268	4.68	https://www.genecards.org/cgi-bin/carddisp.pl?gene=GSTO2
FGFR2	Fibroblast Growth Factor Receptor 2	Protein Coding	55	GC10M121478	4.67	https://www.genecards.org/cgi-bin/carddisp.pl?gene=FGFR2
TTC12	Tetratricopeptide Repeat Domain 12	Protein Coding	37	GC11P113314	4.67	https://www.genecards.org/cgi-bin/carddisp.pl?gene=TTC12
CDC6	Cell Division Cycle 6	Protein Coding	47	GC17P040287	4.66	https://www.genecards.org/cgi-bin/carddisp.pl?gene=CDC6
CD8A	CD8a Molecule	Protein Coding	48	GC02M086784	4.66	https://www.genecards.org/cgi-bin/carddisp.pl?gene=CD8A
SLC25A4	Solute Carrier Family 25 Member 4	Protein Coding	48	GC04P185143	4.66	https://www.genecards.org/cgi-bin/carddisp.pl?gene=SLC25A4
APIP	APAF1 Interacting Protein	Protein Coding	41	GC11M034854	4.64	https://www.genecards.org/cgi-bin/carddisp.pl?gene=APIP
HTR3B	5-Hydroxytryptamine Receptor 3B	Protein Coding	45	GC11P113905	4.64	https://www.genecards.org/cgi-bin/carddisp.pl?gene=HTR3B
CYSLTR1	Cysteinyl Leukotriene Receptor 1	Protein Coding	44	GC0XM078271	4.64	https://www.genecards.org/cgi-bin/carddisp.pl?gene=CYSLTR1
HBA2	Hemoglobin Subunit Alpha 2	Protein Coding	43	GC16P001213	4.64	https://www.genecards.org/cgi-bin/carddisp.pl?gene=HBA2
HOMER2	Homer Scaffold Protein 2	Protein Coding	43	GC15M082838	4.64	https://www.genecards.org/cgi-bin/carddisp.pl?gene=HOMER2
GABRG3	Gamma-Aminobutyric Acid Type A Receptor Subunit Gamma3	Protein Coding	42	GC15P026971	4.64	https://www.genecards.org/cgi-bin/carddisp.pl?gene=GABRG3
IL17D	Interleukin 17D	Protein Coding	39	GC13P020702	4.64	https://www.genecards.org/cgi-bin/carddisp.pl?gene=IL17D
FCER2	Fc Fragment Of IgE Receptor II	Protein Coding	47	GC19M007689	4.63	https://www.genecards.org/cgi-bin/carddisp.pl?gene=FCER2
MIF	Macrophage Migration Inhibitory Factor	Protein Coding	51	GC22P023894	4.63	https://www.genecards.org/cgi-bin/carddisp.pl?gene=MIF
ERCC4	ERCC Excision Repair 4, Endonuclease Catalytic Subunit	Protein Coding	47	GC16P013920	4.63	https://www.genecards.org/cgi-bin/carddisp.pl?gene=ERCC4
COL11A2	Collagen Type XI Alpha 2 Chain	Protein Coding	44	GC06M033162	4.63	https://www.genecards.org/cgi-bin/carddisp.pl?gene=COL11A2
KIAA0040	KIAA0040	Protein Coding	29	GC01M175126	4.63	https://www.genecards.org/cgi-bin/carddisp.pl?gene=KIAA0040
CRAT	Carnitine O-Acetyltransferase	Protein Coding	45	GC09M129094	4.63	https://www.genecards.org/cgi-bin/carddisp.pl?gene=CRAT
IL7	Interleukin 7	Protein Coding	44	GC08M078689	4.62	https://www.genecards.org/cgi-bin/carddisp.pl?gene=IL7
GRM1	Glutamate Metabotropic Receptor 1	Protein Coding	52	GC06P145973	4.61	https://www.genecards.org/cgi-bin/carddisp.pl?gene=GRM1
ITGA6	Integrin Subunit Alpha 6	Protein Coding	51	GC02P172427	4.61	https://www.genecards.org/cgi-bin/carddisp.pl?gene=ITGA6
PKNOX2	PBX/Knotted 1 Homeobox 2	Protein Coding	37	GC11P125164	4.61	https://www.genecards.org/cgi-bin/carddisp.pl?gene=PKNOX2
GCH1	GTP Cyclohydrolase 1	Protein Coding	47	GC14M054842	4.61	https://www.genecards.org/cgi-bin/carddisp.pl?gene=GCH1
CCKBR	Cholecystokinin B Receptor	Protein Coding	46	GC11P006259	4.59	https://www.genecards.org/cgi-bin/carddisp.pl?gene=CCKBR
MEFV	MEFV Innate Immuity Regulator, Pyrin	Protein Coding	44	GC16M003259	4.59	https://www.genecards.org/cgi-bin/carddisp.pl?gene=MEFV
MORC2	MORC Family CW-Type Zinc Finger 2	Protein Coding	40	GC22M030925	4.59	https://www.genecards.org/cgi-bin/carddisp.pl?gene=MORC2
HDAC9	Histone Deacetylase 9	Protein Coding	48	GC07P018086	4.59	https://www.genecards.org/cgi-bin/carddisp.pl?gene=HDAC9
CCL18	C-C Motif Chemokine Ligand 18	Protein Coding	38	GC17P036064	4.58	https://www.genecards.org/cgi-bin/carddisp.pl?gene=CCL18
NPPB	Natriuretic Peptide B	Protein Coding	45	GC01M011858	4.58	https://www.genecards.org/cgi-bin/carddisp.pl?gene=NPPB
IL2RB	Interleukin 2 Receptor Subunit Beta	Protein Coding	50	GC22M037125	4.58	https://www.genecards.org/cgi-bin/carddisp.pl?gene=IL2RB
SPINK5	Serine Peptidase Inhibitor Kazal Type 5	Protein Coding	43	GC05P148025	4.58	https://www.genecards.org/cgi-bin/carddisp.pl?gene=SPINK5
HNRNPA2B1	Heterogeneous Nuclear Ribonucleoprotein A2/B1	Protein Coding	47	GC07M026174	4.58	https://www.genecards.org/cgi-bin/carddisp.pl?gene=HNRNPA2B1
TTN	Titin	Protein Coding	48	GC02M178525	4.57	https://www.genecards.org/cgi-bin/carddisp.pl?gene=TTN
GRIK1	Glutamate Ionotropic Receptor Kainate Type Subunit 1	Protein Coding	47	GC21M029536	4.57	https://www.genecards.org/cgi-bin/carddisp.pl?gene=GRIK1
CHRNA5	Cholinergic Receptor Nicotinic Alpha 5 Subunit	Protein Coding	45	GC15P078565	4.57	https://www.genecards.org/cgi-bin/carddisp.pl?gene=CHRNA5
ALG8	ALG8 Alpha-1,3-Glucosyltransferase	Protein Coding	44	GC11M078100	4.56	https://www.genecards.org/cgi-bin/carddisp.pl?gene=ALG8
GABRB3	Gamma-Aminobutyric Acid Type A Receptor Subunit Beta3	Protein Coding	50	GC15M026543	4.56	https://www.genecards.org/cgi-bin/carddisp.pl?gene=GABRB3
CHRNA6	Cholinergic Receptor Nicotinic Alpha 6 Subunit	Protein Coding	43	GC08M042752	4.56	https://www.genecards.org/cgi-bin/carddisp.pl?gene=CHRNA6
SRSF1	Serine And Arginine Rich Splicing Factor 1	Protein Coding	43	GC17M058000	4.55	https://www.genecards.org/cgi-bin/carddisp.pl?gene=SRSF1
IL9	Interleukin 9	Protein Coding	45	GC05M135891	4.54	https://www.genecards.org/cgi-bin/carddisp.pl?gene=IL9
ITGB4	Integrin Subunit Beta 4	Protein Coding	50	GC17P075721	4.53	https://www.genecards.org/cgi-bin/carddisp.pl?gene=ITGB4
FANCD2	FA Complementation Group D2	Protein Coding	48	GC03P010026	4.53	https://www.genecards.org/cgi-bin/carddisp.pl?gene=FANCD2
TPH2	Tryptophan Hydroxylase 2	Protein Coding	48	GC12P071938	4.53	https://www.genecards.org/cgi-bin/carddisp.pl?gene=TPH2
PALB2	Partner And Localizer Of BRCA2	Protein Coding	43	GC16M023603	4.53	https://www.genecards.org/cgi-bin/carddisp.pl?gene=PALB2
CRP	C-Reactive Protein	Protein Coding	48	GC01M159715	4.53	https://www.genecards.org/cgi-bin/carddisp.pl?gene=CRP
RAPGEF3	Rap Guanine Nucleotide Exchange Factor 3	Protein Coding	46	GC12M047736	4.52	https://www.genecards.org/cgi-bin/carddisp.pl?gene=RAPGEF3
TOP2A	DNA Topoisomerase II Alpha	Protein Coding	51	GC17M040388	4.52	https://www.genecards.org/cgi-bin/carddisp.pl?gene=TOP2A
ITGAM	Integrin Subunit Alpha M	Protein Coding	48	GC16P031420	4.52	https://www.genecards.org/cgi-bin/carddisp.pl?gene=ITGAM
SART1	Spliceosome Associated Factor 1, Recruiter Of U4/U6.U5 Tri-SnRNP	Protein Coding	41	GC11P065979	4.51	https://www.genecards.org/cgi-bin/carddisp.pl?gene=SART1
SELL	Selectin L	Protein Coding	44	GC01M169690	4.51	https://www.genecards.org/cgi-bin/carddisp.pl?gene=SELL
VIP	Vasoactive Intestinal Peptide	Protein Coding	46	GC06P152750	4.49	https://www.genecards.org/cgi-bin/carddisp.pl?gene=VIP
CLEC7A	C-Type Lectin Domain Containing 7A	Protein Coding	45	GC12M013368	4.49	https://www.genecards.org/cgi-bin/carddisp.pl?gene=CLEC7A
PTGDR2	Prostaglandin D2 Receptor 2	Protein Coding	43	GC11M060850	4.49	https://www.genecards.org/cgi-bin/carddisp.pl?gene=PTGDR2
SDHAF3	Succinate Dehydrogenase Complex Assembly Factor 3	Protein Coding	31	GC07P097116	4.49	https://www.genecards.org/cgi-bin/carddisp.pl?gene=SDHAF3
PARK16	Parkinson Disease 16 (Susceptibility)	Genetic Locus	5	GC01U902505	4.49	https://www.genecards.org/cgi-bin/carddisp.pl?gene=PARK16
PF4	Platelet Factor 4	Protein Coding	43	GC04M073980	4.48	https://www.genecards.org/cgi-bin/carddisp.pl?gene=PF4
CD86	CD86 Molecule	Protein Coding	45	GC03P122055	4.47	https://www.genecards.org/cgi-bin/carddisp.pl?gene=CD86
CX3CL1	C-X3-C Motif Chemokine Ligand 1	Protein Coding	44	GC16P057372	4.47	https://www.genecards.org/cgi-bin/carddisp.pl?gene=CX3CL1
CSF1	Colony Stimulating Factor 1	Protein Coding	45	GC01P109911	4.47	https://www.genecards.org/cgi-bin/carddisp.pl?gene=CSF1
CD80	CD80 Molecule	Protein Coding	43	GC03M119524	4.47	https://www.genecards.org/cgi-bin/carddisp.pl?gene=CD80
S100A7	S100 Calcium Binding Protein A7	Protein Coding	41	GC01M153457	4.46	https://www.genecards.org/cgi-bin/carddisp.pl?gene=S100A7
DEFB103B	Defensin Beta 103B	Protein Coding	31	GC08M007430	4.46	https://www.genecards.org/cgi-bin/carddisp.pl?gene=DEFB103B
GABRB2	Gamma-Aminobutyric Acid Type A Receptor Subunit Beta2	Protein Coding	48	GC05M161288	4.46	https://www.genecards.org/cgi-bin/carddisp.pl?gene=GABRB2
HTR7	5-Hydroxytryptamine Receptor 7	Protein Coding	47	GC10M090740	4.46	https://www.genecards.org/cgi-bin/carddisp.pl?gene=HTR7
GABRB1	Gamma-Aminobutyric Acid Type A Receptor Subunit Beta1	Protein Coding	46	GC04P046949	4.46	https://www.genecards.org/cgi-bin/carddisp.pl?gene=GABRB1
GABRA6	Gamma-Aminobutyric Acid Type A Receptor Subunit Alpha6	Protein Coding	45	GC05P161547	4.46	https://www.genecards.org/cgi-bin/carddisp.pl?gene=GABRA6
ALDOB	Aldolase, Fructose-Bisphosphate B	Protein Coding	45	GC09M101420	4.46	https://www.genecards.org/cgi-bin/carddisp.pl?gene=ALDOB
MAD2L2	Mitotic Arrest Deficient 2 Like 2	Protein Coding	45	GC01M011674	4.46	https://www.genecards.org/cgi-bin/carddisp.pl?gene=MAD2L2
MPDZ	Multiple PDZ Domain Crumbs Cell Polarity Complex Component	Protein Coding	44	GC09M013095	4.46	https://www.genecards.org/cgi-bin/carddisp.pl?gene=MPDZ
CHRNB4	Cholinergic Receptor Nicotinic Beta 4 Subunit	Protein Coding	44	GC15M078624	4.46	https://www.genecards.org/cgi-bin/carddisp.pl?gene=CHRNB4
TREX1	Three Prime Repair Exonuclease 1	Protein Coding	44	GC03P048466	4.46	https://www.genecards.org/cgi-bin/carddisp.pl?gene=TREX1
EDAR	Ectodysplasin A Receptor	Protein Coding	43	GC02M108894	4.46	https://www.genecards.org/cgi-bin/carddisp.pl?gene=EDAR
PNOC	Prepronociceptin	Protein Coding	38	GC08P028316	4.46	https://www.genecards.org/cgi-bin/carddisp.pl?gene=PNOC
MEN1	Menin 1	Protein Coding	48	GC11M064803	4.46	https://www.genecards.org/cgi-bin/carddisp.pl?gene=MEN1
MUS81	MUS81 Structure-Specific Endonuclease Subunit	Protein Coding	43	GC11P065878	4.46	https://www.genecards.org/cgi-bin/carddisp.pl?gene=MUS81
HM13	Histocompatibility Minor 13	Protein Coding	39	GC20P031514	4.45	https://www.genecards.org/cgi-bin/carddisp.pl?gene=HM13
FIS1	Fission, Mitochondrial 1	Protein Coding	40	GC07M101239	4.43	https://www.genecards.org/cgi-bin/carddisp.pl?gene=FIS1
IL17RA	Interleukin 17 Receptor A	Protein Coding	46	GC22P017086	4.42	https://www.genecards.org/cgi-bin/carddisp.pl?gene=IL17RA
FANCM	FA Complementation Group M	Protein Coding	43	GC14P045135	4.42	https://www.genecards.org/cgi-bin/carddisp.pl?gene=FANCM
FANCI	FA Complementation Group I	Protein Coding	43	GC15P089243	4.42	https://www.genecards.org/cgi-bin/carddisp.pl?gene=FANCI
NRXN3	Neurexin 3	Protein Coding	42	GC14P078021	4.42	https://www.genecards.org/cgi-bin/carddisp.pl?gene=NRXN3
CDKN1B	Cyclin Dependent Kinase Inhibitor 1B	Protein Coding	50	GC12P012716	4.42	https://www.genecards.org/cgi-bin/carddisp.pl?gene=CDKN1B
HNRNPR	Heterogeneous Nuclear Ribonucleoprotein R	Protein Coding	40	GC01M023303	4.42	https://www.genecards.org/cgi-bin/carddisp.pl?gene=HNRNPR
F2RL1	F2R Like Trypsin Receptor 1	Protein Coding	47	GC05P076818	4.42	https://www.genecards.org/cgi-bin/carddisp.pl?gene=F2RL1
PARK7	Parkinsonism Associated Deglycase	Protein Coding	47	GC01P007968	4.41	https://www.genecards.org/cgi-bin/carddisp.pl?gene=PARK7
PDE4A	Phosphodiesterase 4A	Protein Coding	45	GC19P010416	4.41	https://www.genecards.org/cgi-bin/carddisp.pl?gene=PDE4A
CXCL1	C-X-C Motif Chemokine Ligand 1	Protein Coding	44	GC04P073869	4.41	https://www.genecards.org/cgi-bin/carddisp.pl?gene=CXCL1
LORICRIN	Loricrin Cornified Envelope Precursor Protein	Protein Coding	28	GC01P153262	4.41	https://www.genecards.org/cgi-bin/carddisp.pl?gene=LORICRIN
NOD2	Nucleotide Binding Oligomerization Domain Containing 2	Protein Coding	49	GC16P050693	4.39	https://www.genecards.org/cgi-bin/carddisp.pl?gene=NOD2
ARFGAP3	ADP Ribosylation Factor GTPase Activating Protein 3	Protein Coding	41	GC22M042796	4.39	https://www.genecards.org/cgi-bin/carddisp.pl?gene=ARFGAP3
SCT	Secretin	Protein Coding	36	GC11M000628	4.39	https://www.genecards.org/cgi-bin/carddisp.pl?gene=SCT
TET1	Tet Methylcytosine Dioxygenase 1	Protein Coding	39	GC10P068560	4.39	https://www.genecards.org/cgi-bin/carddisp.pl?gene=TET1
FANCA	FA Complementation Group A	Protein Coding	50	GC16M089744	4.38	https://www.genecards.org/cgi-bin/carddisp.pl?gene=FANCA
BRIP1	BRCA1 Interacting Protein C-Terminal Helicase 1	Protein Coding	49	GC17M061679	4.38	https://www.genecards.org/cgi-bin/carddisp.pl?gene=BRIP1
GRM8	Glutamate Metabotropic Receptor 8	Protein Coding	47	GC07M126438	4.38	https://www.genecards.org/cgi-bin/carddisp.pl?gene=GRM8
GABRA4	Gamma-Aminobutyric Acid Type A Receptor Subunit Alpha4	Protein Coding	45	GC04M046836	4.38	https://www.genecards.org/cgi-bin/carddisp.pl?gene=GABRA4
FANCL	FA Complementation Group L	Protein Coding	45	GC02M058127	4.38	https://www.genecards.org/cgi-bin/carddisp.pl?gene=FANCL
FANCG	FA Complementation Group G	Protein Coding	44	GC09M035073	4.38	https://www.genecards.org/cgi-bin/carddisp.pl?gene=FANCG
UBE2T	Ubiquitin Conjugating Enzyme E2 T	Protein Coding	44	GC01M202300	4.38	https://www.genecards.org/cgi-bin/carddisp.pl?gene=UBE2T
ARHGEF10	Rho Guanine Nucleotide Exchange Factor 10	Protein Coding	43	GC08P001823	4.38	https://www.genecards.org/cgi-bin/carddisp.pl?gene=ARHGEF10
FANCE	FA Complementation Group E	Protein Coding	43	GC06P046034	4.38	https://www.genecards.org/cgi-bin/carddisp.pl?gene=FANCE
FANCF	FA Complementation Group F	Protein Coding	43	GC11M022600	4.38	https://www.genecards.org/cgi-bin/carddisp.pl?gene=FANCF
XRCC2	X-Ray Repair Cross Complementing 2	Protein Coding	43	GC07M152644	4.38	https://www.genecards.org/cgi-bin/carddisp.pl?gene=XRCC2
IL17RC	Interleukin 17 Receptor C	Protein Coding	41	GC03P009917	4.38	https://www.genecards.org/cgi-bin/carddisp.pl?gene=IL17RC
TMEM43	Transmembrane Protein 43	Protein Coding	41	GC03P014124	4.38	https://www.genecards.org/cgi-bin/carddisp.pl?gene=TMEM43
CHRNB3	Cholinergic Receptor Nicotinic Beta 3 Subunit	Protein Coding	41	GC08P042697	4.38	https://www.genecards.org/cgi-bin/carddisp.pl?gene=CHRNB3
GABRR2	Gamma-Aminobutyric Acid Type A Receptor Subunit Rho2	Protein Coding	41	GC06M089257	4.38	https://www.genecards.org/cgi-bin/carddisp.pl?gene=GABRR2
ICOSLG	Inducible T Cell Costimulator Ligand	Protein Coding	40	GC21M044222	4.38	https://www.genecards.org/cgi-bin/carddisp.pl?gene=ICOSLG
EDARADD	EDAR Associated Death Domain	Protein Coding	40	GC01P236348	4.38	https://www.genecards.org/cgi-bin/carddisp.pl?gene=EDARADD
FANCB	FA Complementation Group B	Protein Coding	40	GC0XM014796	4.38	https://www.genecards.org/cgi-bin/carddisp.pl?gene=FANCB
AUTS2	Activator Of Transcription And Developmental Regulator AUTS2	Protein Coding	40	GC07P069598	4.38	https://www.genecards.org/cgi-bin/carddisp.pl?gene=AUTS2
SLX4	SLX4 Structure-Specific Endonuclease Subunit	Protein Coding	39	GC16M003581	4.38	https://www.genecards.org/cgi-bin/carddisp.pl?gene=SLX4
PHF3	PHD Finger Protein 3	Protein Coding	37	GC06P063635	4.38	https://www.genecards.org/cgi-bin/carddisp.pl?gene=PHF3
TAS2R16	Taste 2 Receptor Member 16	Protein Coding	37	GC07M122994	4.38	https://www.genecards.org/cgi-bin/carddisp.pl?gene=TAS2R16
VPS13C	Vacuolar Protein Sorting 13 Homolog C	Protein Coding	36	GC15M061852	4.38	https://www.genecards.org/cgi-bin/carddisp.pl?gene=VPS13C
KDF1	Keratinocyte Differentiation Factor 1	Protein Coding	34	GC01M026949	4.38	https://www.genecards.org/cgi-bin/carddisp.pl?gene=KDF1
HYOU1	Hypoxia Up-Regulated 1	Protein Coding	44	GC11M119045	4.38	https://www.genecards.org/cgi-bin/carddisp.pl?gene=HYOU1
PACSIN3	Protein Kinase C And Casein Kinase Substrate In Neurons 3	Protein Coding	38	GC11M059685	4.37	https://www.genecards.org/cgi-bin/carddisp.pl?gene=PACSIN3
AOPEP	Aminopeptidase O (Putative)	Protein Coding	31	GC09P094728	4.37	https://www.genecards.org/cgi-bin/carddisp.pl?gene=AOPEP
CD69	CD69 Molecule	Protein Coding	42	GC12M013363	4.35	https://www.genecards.org/cgi-bin/carddisp.pl?gene=CD69
CYP24A1	Cytochrome P450 Family 24 Subfamily A Member 1	Protein Coding	48	GC20M054153	4.34	https://www.genecards.org/cgi-bin/carddisp.pl?gene=CYP24A1
SLC2A1	Solute Carrier Family 2 Member 1	Protein Coding	54	GC01M042925	4.34	https://www.genecards.org/cgi-bin/carddisp.pl?gene=SLC2A1
COIL	Coilin	Protein Coding	41	GC17M056938	4.34	https://www.genecards.org/cgi-bin/carddisp.pl?gene=COIL
IVL	Involucrin	Protein Coding	39	GC01P152881	4.34	https://www.genecards.org/cgi-bin/carddisp.pl?gene=IVL
CTNNB1	Catenin Beta 1	Protein Coding	54	GC03P041236	4.34	https://www.genecards.org/cgi-bin/carddisp.pl?gene=CTNNB1
CMA1	Chymase 1	Protein Coding	45	GC14M024506	4.33	https://www.genecards.org/cgi-bin/carddisp.pl?gene=CMA1
DLL3	Delta Like Canonical Notch Ligand 3	Protein Coding	42	GC19P039498	4.33	https://www.genecards.org/cgi-bin/carddisp.pl?gene=DLL3
PTEN	Phosphatase And Tensin Homolog	Protein Coding	54	GC10P087863	4.33	https://www.genecards.org/cgi-bin/carddisp.pl?gene=PTEN
CXCL9	C-X-C Motif Chemokine Ligand 9	Protein Coding	40	GC04M076001	4.32	https://www.genecards.org/cgi-bin/carddisp.pl?gene=CXCL9
FN1	Fibronectin 1	Protein Coding	51	GC02M215360	4.32	https://www.genecards.org/cgi-bin/carddisp.pl?gene=FN1
IFNA1	Interferon Alpha 1	Protein Coding	40	GC09P021478	4.32	https://www.genecards.org/cgi-bin/carddisp.pl?gene=IFNA1
KIT	KIT Proto-Oncogene, Receptor Tyrosine Kinase	Protein Coding	54	GC04P054657	4.31	https://www.genecards.org/cgi-bin/carddisp.pl?gene=KIT
MYD88	MYD88 Innate Immune Signal Transduction Adaptor	Protein Coding	51	GC03P038179	4.31	https://www.genecards.org/cgi-bin/carddisp.pl?gene=MYD88
TGM3	Transglutaminase 3	Protein Coding	43	GC20P002276	4.31	https://www.genecards.org/cgi-bin/carddisp.pl?gene=TGM3
PSIP1	PC4 And SFRS1 Interacting Protein 1	Protein Coding	40	GC09M015456	4.3	https://www.genecards.org/cgi-bin/carddisp.pl?gene=PSIP1
CD83	CD83 Molecule	Protein Coding	40	GC06P014117	4.3	https://www.genecards.org/cgi-bin/carddisp.pl?gene=CD83
PMP22	Peripheral Myelin Protein 22	Protein Coding	42	GC17M015229	4.29	https://www.genecards.org/cgi-bin/carddisp.pl?gene=PMP22
KHSRP	KH-Type Splicing Regulatory Protein	Protein Coding	41	GC19M006413	4.29	https://www.genecards.org/cgi-bin/carddisp.pl?gene=KHSRP
RPA1	Replication Protein A1	Protein Coding	47	GC17P001829	4.29	https://www.genecards.org/cgi-bin/carddisp.pl?gene=RPA1
CD59	CD59 Molecule (CD59 Blood Group)	Protein Coding	48	GC11M033704	4.27	https://www.genecards.org/cgi-bin/carddisp.pl?gene=CD59
ANO5	Anoctamin 5	Protein Coding	39	GC11P021799	4.27	https://www.genecards.org/cgi-bin/carddisp.pl?gene=ANO5
ZNF699	Zinc Finger Protein 699	Protein Coding	36	GC19M009294	4.27	https://www.genecards.org/cgi-bin/carddisp.pl?gene=ZNF699
MIR133B	MicroRNA 133b	RNA Gene	21	GC06P052148	4.27	https://www.genecards.org/cgi-bin/carddisp.pl?gene=MIR133B
MIR433	MicroRNA 433	RNA Gene	21	GC14P104250	4.27	https://www.genecards.org/cgi-bin/carddisp.pl?gene=MIR433
MIR659	MicroRNA 659	RNA Gene	18	GC22M044777	4.27	https://www.genecards.org/cgi-bin/carddisp.pl?gene=MIR659
CBSL	Cystathionine Beta-Synthase Like	Protein Coding	18	GC21M006445	4.27	https://www.genecards.org/cgi-bin/carddisp.pl?gene=CBSL
GULOP	Gulonolactone (L-) Oxidase, Pseudogene	Pseudogene	13	GC08P027560	4.27	https://www.genecards.org/cgi-bin/carddisp.pl?gene=GULOP
PARK10	Parkinson Disease 10 (Susceptibility)	Genetic Locus	5	GC01U900034	4.27	https://www.genecards.org/cgi-bin/carddisp.pl?gene=PARK10
PARK12	Parkinson Disease 12 (Susceptibility)	Genetic Locus	4	GC0XU900750	4.27	https://www.genecards.org/cgi-bin/carddisp.pl?gene=PARK12
CDAN3	Congenital Dyserythropoietic Anemia, Type III	Genetic Locus	4	GC15U990008	4.27	https://www.genecards.org/cgi-bin/carddisp.pl?gene=CDAN3
CANDN1	Candidiasis, Nail 1 (With ICAM1 Deficiency)	Genetic Locus	4	GC11U900009	4.27	https://www.genecards.org/cgi-bin/carddisp.pl?gene=CANDN1
CANDF1	Candidiasis, Familial 1	Genetic Locus	3	GC02U902082	4.27	https://www.genecards.org/cgi-bin/carddisp.pl?gene=CANDF1
PARK21	Parkinson Disease 21	Genetic Locus	2	GC03U903043	4.27	https://www.genecards.org/cgi-bin/carddisp.pl?gene=PARK21
EOE1	Esophagitis, Eosinophilic	Genetic Locus	2	GC07U904973	4.27	https://www.genecards.org/cgi-bin/carddisp.pl?gene=EOE1
EOE2	Esophagitis, Eosinophilic, 2	Genetic Locus	2	GC05U901393	4.27	https://www.genecards.org/cgi-bin/carddisp.pl?gene=EOE2
HRH4	Histamine Receptor H4	Protein Coding	44	GC18P024460	4.27	https://www.genecards.org/cgi-bin/carddisp.pl?gene=HRH4
KLK7	Kallikrein Related Peptidase 7	Protein Coding	41	GC19M050977	4.27	https://www.genecards.org/cgi-bin/carddisp.pl?gene=KLK7
ERBB2	Erb-B2 Receptor Tyrosine Kinase 2	Protein Coding	56	GC17P039687	4.26	https://www.genecards.org/cgi-bin/carddisp.pl?gene=ERBB2
CDKN1A	Cyclin Dependent Kinase Inhibitor 1A	Protein Coding	51	GC06P046057	4.26	https://www.genecards.org/cgi-bin/carddisp.pl?gene=CDKN1A
TLR5	Toll Like Receptor 5	Protein Coding	49	GC01M223109	4.26	https://www.genecards.org/cgi-bin/carddisp.pl?gene=TLR5
PKD1	Polycystin 1, Transient Receptor Potential Channel Interacting	Protein Coding	46	GC16M002170	4.25	https://www.genecards.org/cgi-bin/carddisp.pl?gene=PKD1
FLG-AS1	FLG Antisense RNA 1	RNA Gene	16	GC01P152168	4.24	https://www.genecards.org/cgi-bin/carddisp.pl?gene=FLG-AS1
CARM1	Coactivator Associated Arginine Methyltransferase 1	Protein Coding	48	GC19P010871	4.23	https://www.genecards.org/cgi-bin/carddisp.pl?gene=CARM1
NCOR2	Nuclear Receptor Corepressor 2	Protein Coding	44	GC12M124324	4.23	https://www.genecards.org/cgi-bin/carddisp.pl?gene=NCOR2
RARA	Retinoic Acid Receptor Alpha	Protein Coding	52	GC17P040309	4.22	https://www.genecards.org/cgi-bin/carddisp.pl?gene=RARA
ADNP	Activity Dependent Neuroprotector Homeobox	Protein Coding	43	GC20M050888	4.21	https://www.genecards.org/cgi-bin/carddisp.pl?gene=ADNP
CTSE	Cathepsin E	Protein Coding	44	GC01M206009	4.2	https://www.genecards.org/cgi-bin/carddisp.pl?gene=CTSE
AAAS	Aladin WD Repeat Nucleoporin	Protein Coding	43	GC12M053307	4.2	https://www.genecards.org/cgi-bin/carddisp.pl?gene=AAAS
NECTIN2	Nectin Cell Adhesion Molecule 2	Protein Coding	38	GC19P044849	4.18	https://www.genecards.org/cgi-bin/carddisp.pl?gene=NECTIN2
MS4A2	Membrane Spanning 4-Domains A2	Protein Coding	43	GC11P060088	4.17	https://www.genecards.org/cgi-bin/carddisp.pl?gene=MS4A2
CCL13	C-C Motif Chemokine Ligand 13	Protein Coding	40	GC17P034356	4.17	https://www.genecards.org/cgi-bin/carddisp.pl?gene=CCL13
PTPRC	Protein Tyrosine Phosphatase Receptor Type C	Protein Coding	52	GC01P198607	4.15	https://www.genecards.org/cgi-bin/carddisp.pl?gene=PTPRC
CSTA	Cystatin A	Protein Coding	45	GC03P122325	4.15	https://www.genecards.org/cgi-bin/carddisp.pl?gene=CSTA
TLR10	Toll Like Receptor 10	Protein Coding	42	GC04M038773	4.15	https://www.genecards.org/cgi-bin/carddisp.pl?gene=TLR10
CCL1	C-C Motif Chemokine Ligand 1	Protein Coding	40	GC17M034398	4.15	https://www.genecards.org/cgi-bin/carddisp.pl?gene=CCL1
TMEM79	Transmembrane Protein 79	Protein Coding	36	GC01P156252	4.15	https://www.genecards.org/cgi-bin/carddisp.pl?gene=TMEM79
RAD52	RAD52 Homolog, DNA Repair Protein	Protein Coding	43	GC12M000912	4.15	https://www.genecards.org/cgi-bin/carddisp.pl?gene=RAD52
CXCR1	C-X-C Motif Chemokine Receptor 1	Protein Coding	44	GC02M218162	4.14	https://www.genecards.org/cgi-bin/carddisp.pl?gene=CXCR1
DNTT	DNA Nucleotidylexotransferase	Protein Coding	43	GC10P096304	4.14	https://www.genecards.org/cgi-bin/carddisp.pl?gene=DNTT
AMBP	Alpha-1-Microglobulin/Bikunin Precursor	Protein Coding	43	GC09M114060	4.14	https://www.genecards.org/cgi-bin/carddisp.pl?gene=AMBP
ERCC1	ERCC Excision Repair 1, Endonuclease Non-Catalytic Subunit	Protein Coding	47	GC19M045409	4.14	https://www.genecards.org/cgi-bin/carddisp.pl?gene=ERCC1
KL	Klotho	Protein Coding	45	GC13P033016	4.14	https://www.genecards.org/cgi-bin/carddisp.pl?gene=KL
CEACAM5	CEA Cell Adhesion Molecule 5	Protein Coding	43	GC19P041709	4.13	https://www.genecards.org/cgi-bin/carddisp.pl?gene=CEACAM5
CCL7	C-C Motif Chemokine Ligand 7	Protein Coding	43	GC17P034270	4.11	https://www.genecards.org/cgi-bin/carddisp.pl?gene=CCL7
FCGR1A	Fc Fragment Of IgG Receptor Ia	Protein Coding	43	GC01P149754	4.11	https://www.genecards.org/cgi-bin/carddisp.pl?gene=FCGR1A
TNFSF4	TNF Superfamily Member 4	Protein Coding	42	GC01M173183	4.11	https://www.genecards.org/cgi-bin/carddisp.pl?gene=TNFSF4
LYN	LYN Proto-Oncogene, Src Family Tyrosine Kinase	Protein Coding	51	GC08P055879	4.1	https://www.genecards.org/cgi-bin/carddisp.pl?gene=LYN
TNFRSF8	TNF Receptor Superfamily Member 8	Protein Coding	44	GC01P012063	4.1	https://www.genecards.org/cgi-bin/carddisp.pl?gene=TNFRSF8
HAVCR1	Hepatitis A Virus Cellular Receptor 1	Protein Coding	43	GC05M157007	4.1	https://www.genecards.org/cgi-bin/carddisp.pl?gene=HAVCR1
AIF1	Allograft Inflammatory Factor 1	Protein Coding	41	GC06P033396	4.1	https://www.genecards.org/cgi-bin/carddisp.pl?gene=AIF1
TK2	Thymidine Kinase 2	Protein Coding	43	GC16M066508	4.1	https://www.genecards.org/cgi-bin/carddisp.pl?gene=TK2
TNFSF10	TNF Superfamily Member 10	Protein Coding	48	GC03M172505	4.09	https://www.genecards.org/cgi-bin/carddisp.pl?gene=TNFSF10
CD46	CD46 Molecule	Protein Coding	48	GC01P207752	4.09	https://www.genecards.org/cgi-bin/carddisp.pl?gene=CD46
ITGAX	Integrin Subunit Alpha X	Protein Coding	45	GC16P031432	4.09	https://www.genecards.org/cgi-bin/carddisp.pl?gene=ITGAX
TLR6	Toll Like Receptor 6	Protein Coding	45	GC04M038828	4.09	https://www.genecards.org/cgi-bin/carddisp.pl?gene=TLR6
FCER1A	Fc Fragment Of IgE Receptor Ia	Protein Coding	44	GC01P159259	4.09	https://www.genecards.org/cgi-bin/carddisp.pl?gene=FCER1A
MIR142	MicroRNA 142	RNA Gene	20	GC17M058331	4.09	https://www.genecards.org/cgi-bin/carddisp.pl?gene=MIR142
B4GALT1	Beta-1,4-Galactosyltransferase 1	Protein Coding	46	GC09M033100	4.09	https://www.genecards.org/cgi-bin/carddisp.pl?gene=B4GALT1
RET	Ret Proto-Oncogene	Protein Coding	55	GC10P043081	4.08	https://www.genecards.org/cgi-bin/carddisp.pl?gene=RET
YWHAQ	Tyrosine 3-Monooxygenase/Tryptophan 5-Monooxygenase Activation Protein Theta	Protein Coding	48	GC02M009583	4.08	https://www.genecards.org/cgi-bin/carddisp.pl?gene=YWHAQ
FCGR3A	Fc Fragment Of IgG Receptor IIIa	Protein Coding	46	GC01M161541	4.07	https://www.genecards.org/cgi-bin/carddisp.pl?gene=FCGR3A
MUC5AC	Mucin 5AC, Oligomeric Mucus/Gel-Forming	Protein Coding	40	GC11P001151	4.07	https://www.genecards.org/cgi-bin/carddisp.pl?gene=MUC5AC
MDM2	MDM2 Proto-Oncogene	Protein Coding	54	GC12P068808	4.07	https://www.genecards.org/cgi-bin/carddisp.pl?gene=MDM2
HPRT1	Hypoxanthine Phosphoribosyltransferase 1	Protein Coding	49	GC0XP134460	4.06	https://www.genecards.org/cgi-bin/carddisp.pl?gene=HPRT1
SPP1	Secreted Phosphoprotein 1	Protein Coding	48	GC04P087975	4.06	https://www.genecards.org/cgi-bin/carddisp.pl?gene=SPP1
SRR	Serine Racemase	Protein Coding	44	GC17P002303	4.06	https://www.genecards.org/cgi-bin/carddisp.pl?gene=SRR
ADAMTS2	ADAM Metallopeptidase With Thrombospondin Type 1 Motif 2	Protein Coding	44	GC05M179110	4.06	https://www.genecards.org/cgi-bin/carddisp.pl?gene=ADAMTS2
ALG9	ALG9 Alpha-1,2-Mannosyltransferase	Protein Coding	43	GC11M111782	4.06	https://www.genecards.org/cgi-bin/carddisp.pl?gene=ALG9
SDK2	Sidekick Cell Adhesion Molecule 2	Protein Coding	36	GC17M073334	4.06	https://www.genecards.org/cgi-bin/carddisp.pl?gene=SDK2
NTMT1	N-Terminal Xaa-Pro-Lys N-Methyltransferase 1	Protein Coding	39	GC09P129608	4.06	https://www.genecards.org/cgi-bin/carddisp.pl?gene=NTMT1
HLA-G	Major Histocompatibility Complex, Class I, G	Protein Coding	46	GC06P033174	4.05	https://www.genecards.org/cgi-bin/carddisp.pl?gene=HLA-G
PMCH	Pro-Melanin Concentrating Hormone	Protein Coding	36	GC12M102196	4.04	https://www.genecards.org/cgi-bin/carddisp.pl?gene=PMCH
VAMP1	Vesicle Associated Membrane Protein 1	Protein Coding	46	GC12M006462	4.02	https://www.genecards.org/cgi-bin/carddisp.pl?gene=VAMP1
REL	REL Proto-Oncogene, NF-KB Subunit	Protein Coding	48	GC02P060881	4.02	https://www.genecards.org/cgi-bin/carddisp.pl?gene=REL
CD63	CD63 Molecule	Protein Coding	43	GC12M055725	4.02	https://www.genecards.org/cgi-bin/carddisp.pl?gene=CD63
PCBP2	Poly(RC) Binding Protein 2	Protein Coding	41	GC12P053452	4.02	https://www.genecards.org/cgi-bin/carddisp.pl?gene=PCBP2
TOR1A	Torsin Family 1 Member A	Protein Coding	45	GC09M129812	4.02	https://www.genecards.org/cgi-bin/carddisp.pl?gene=TOR1A
HMBS	Hydroxymethylbilane Synthase	Protein Coding	46	GC11P119084	4.02	https://www.genecards.org/cgi-bin/carddisp.pl?gene=HMBS
CD19	CD19 Molecule	Protein Coding	50	GC16P028943	4	https://www.genecards.org/cgi-bin/carddisp.pl?gene=CD19
WAS	WASP Actin Nucleation Promoting Factor	Protein Coding	50	GC0XP048676	4	https://www.genecards.org/cgi-bin/carddisp.pl?gene=WAS
NR1I3	Nuclear Receptor Subfamily 1 Group I Member 3	Protein Coding	45	GC01M161229	4	https://www.genecards.org/cgi-bin/carddisp.pl?gene=NR1I3
HEXA	Hexosaminidase Subunit Alpha	Protein Coding	47	GC15M072340	3.99	https://www.genecards.org/cgi-bin/carddisp.pl?gene=HEXA
GATA3	GATA Binding Protein 3	Protein Coding	50	GC10P008045	3.98	https://www.genecards.org/cgi-bin/carddisp.pl?gene=GATA3
AQP3	Aquaporin 3 (Gill Blood Group)	Protein Coding	48	GC09M033431	3.98	https://www.genecards.org/cgi-bin/carddisp.pl?gene=AQP3
TLR7	Toll Like Receptor 7	Protein Coding	48	GC0XP012867	3.98	https://www.genecards.org/cgi-bin/carddisp.pl?gene=TLR7
ICAM3	Intercellular Adhesion Molecule 3	Protein Coding	43	GC19M010335	3.98	https://www.genecards.org/cgi-bin/carddisp.pl?gene=ICAM3
GCM2	Glial Cells Missing Transcription Factor 2	Protein Coding	42	GC06M010873	3.98	https://www.genecards.org/cgi-bin/carddisp.pl?gene=GCM2
KAT5	Lysine Acetyltransferase 5	Protein Coding	48	GC11P065711	3.98	https://www.genecards.org/cgi-bin/carddisp.pl?gene=KAT5
ADA	Adenosine Deaminase	Protein Coding	51	GC20M044620	3.98	https://www.genecards.org/cgi-bin/carddisp.pl?gene=ADA
FOSB	FosB Proto-Oncogene, AP-1 Transcription Factor Subunit	Protein Coding	43	GC19P045467	3.98	https://www.genecards.org/cgi-bin/carddisp.pl?gene=FOSB
DHFR	Dihydrofolate Reductase	Protein Coding	51	GC05M080626	3.97	https://www.genecards.org/cgi-bin/carddisp.pl?gene=DHFR
ACAN	Aggrecan	Protein Coding	47	GC15P088814	3.97	https://www.genecards.org/cgi-bin/carddisp.pl?gene=ACAN
DSPP	Dentin Sialophosphoprotein	Protein Coding	37	GC04P087608	3.97	https://www.genecards.org/cgi-bin/carddisp.pl?gene=DSPP
PDGFRB	Platelet Derived Growth Factor Receptor Beta	Protein Coding	56	GC05M150113	3.97	https://www.genecards.org/cgi-bin/carddisp.pl?gene=PDGFRB
CCNA2	Cyclin A2	Protein Coding	46	GC04M121816	3.96	https://www.genecards.org/cgi-bin/carddisp.pl?gene=CCNA2
AGTR1	Angiotensin II Receptor Type 1	Protein Coding	51	GC03P148697	3.96	https://www.genecards.org/cgi-bin/carddisp.pl?gene=AGTR1
PRKAR1A	Protein Kinase CAMP-Dependent Type I Regulatory Subunit Alpha	Protein Coding	53	GC17P068414	3.96	https://www.genecards.org/cgi-bin/carddisp.pl?gene=PRKAR1A
SCO2	Synthesis Of Cytochrome C Oxidase 2	Protein Coding	46	GC22M050523	3.96	https://www.genecards.org/cgi-bin/carddisp.pl?gene=SCO2
UBQLN2	Ubiquilin 2	Protein Coding	44	GC0XP056563	3.96	https://www.genecards.org/cgi-bin/carddisp.pl?gene=UBQLN2
SPN	Sialophorin	Protein Coding	41	GC16P029662	3.96	https://www.genecards.org/cgi-bin/carddisp.pl?gene=SPN
THBD	Thrombomodulin	Protein Coding	45	GC20M023026	3.94	https://www.genecards.org/cgi-bin/carddisp.pl?gene=THBD
CFTR	CF Transmembrane Conductance Regulator	Protein Coding	52	GC07P117465	3.94	https://www.genecards.org/cgi-bin/carddisp.pl?gene=CFTR
MSN	Moesin	Protein Coding	48	GC0XP065588	3.94	https://www.genecards.org/cgi-bin/carddisp.pl?gene=MSN
IL10RA	Interleukin 10 Receptor Subunit Alpha	Protein Coding	47	GC11P117987	3.94	https://www.genecards.org/cgi-bin/carddisp.pl?gene=IL10RA
TNFRSF18	TNF Receptor Superfamily Member 18	Protein Coding	44	GC01M001203	3.94	https://www.genecards.org/cgi-bin/carddisp.pl?gene=TNFRSF18
CLDN16	Claudin 16	Protein Coding	41	GC03P190322	3.94	https://www.genecards.org/cgi-bin/carddisp.pl?gene=CLDN16
PHF11	PHD Finger Protein 11	Protein Coding	37	GC13P049495	3.94	https://www.genecards.org/cgi-bin/carddisp.pl?gene=PHF11
MMP7	Matrix Metallopeptidase 7	Protein Coding	50	GC11M102425	3.92	https://www.genecards.org/cgi-bin/carddisp.pl?gene=MMP7
TFAM	Transcription Factor A, Mitochondrial	Protein Coding	45	GC10P058385	3.92	https://www.genecards.org/cgi-bin/carddisp.pl?gene=TFAM
PRPF8	Pre-MRNA Processing Factor 8	Protein Coding	42	GC17M001650	3.92	https://www.genecards.org/cgi-bin/carddisp.pl?gene=PRPF8
REV3L	REV3 Like, DNA Directed Polymerase Zeta Catalytic Subunit	Protein Coding	45	GC06M111299	3.92	https://www.genecards.org/cgi-bin/carddisp.pl?gene=REV3L
DDX20	DEAD-Box Helicase 20	Protein Coding	43	GC01P111755	3.91	https://www.genecards.org/cgi-bin/carddisp.pl?gene=DDX20
CHCHD10	Coiled-Coil-Helix-Coiled-Coil-Helix Domain Containing 10	Protein Coding	40	GC22M023765	3.91	https://www.genecards.org/cgi-bin/carddisp.pl?gene=CHCHD10
GEMIN5	Gem Nuclear Organelle Associated Protein 5	Protein Coding	38	GC05M154887	3.91	https://www.genecards.org/cgi-bin/carddisp.pl?gene=GEMIN5
CARS1	Cysteinyl-TRNA Synthetase 1	Protein Coding	33	GC11M003000	3.91	https://www.genecards.org/cgi-bin/carddisp.pl?gene=CARS1
KIF3A	Kinesin Family Member 3A	Protein Coding	42	GC05M132689	3.91	https://www.genecards.org/cgi-bin/carddisp.pl?gene=KIF3A
TYR	Tyrosinase	Protein Coding	48	GC11P089177	3.91	https://www.genecards.org/cgi-bin/carddisp.pl?gene=TYR
ALPL	Alkaline Phosphatase, Biomineralization Associated	Protein Coding	52	GC01P021508	3.89	https://www.genecards.org/cgi-bin/carddisp.pl?gene=ALPL
IREB2	Iron Responsive Element Binding Protein 2	Protein Coding	44	GC15P078437	3.89	https://www.genecards.org/cgi-bin/carddisp.pl?gene=IREB2
KDELR1	KDEL Endoplasmic Reticulum Protein Retention Receptor 1	Protein Coding	41	GC19M048382	3.89	https://www.genecards.org/cgi-bin/carddisp.pl?gene=KDELR1
TRIP4	Thyroid Hormone Receptor Interactor 4	Protein Coding	41	GC15P071814	3.89	https://www.genecards.org/cgi-bin/carddisp.pl?gene=TRIP4
NEPRO	Nucleolus And Neural Progenitor Protein	Protein Coding	30	GC03M113003	3.89	https://www.genecards.org/cgi-bin/carddisp.pl?gene=NEPRO
TRPM6	Transient Receptor Potential Cation Channel Subfamily M Member 6	Protein Coding	45	GC09M074725	3.89	https://www.genecards.org/cgi-bin/carddisp.pl?gene=TRPM6
ENPP3	Ectonucleotide Pyrophosphatase/Phosphodiesterase 3	Protein Coding	44	GC06P131617	3.89	https://www.genecards.org/cgi-bin/carddisp.pl?gene=ENPP3
DDX41	DEAD-Box Helicase 41	Protein Coding	44	GC05M177511	3.89	https://www.genecards.org/cgi-bin/carddisp.pl?gene=DDX41
DCPS	Decapping Enzyme, Scavenger	Protein Coding	43	GC11P126303	3.89	https://www.genecards.org/cgi-bin/carddisp.pl?gene=DCPS
SYNCRIP	Synaptotagmin Binding Cytoplasmic RNA Interacting Protein	Protein Coding	40	GC06M085607	3.89	https://www.genecards.org/cgi-bin/carddisp.pl?gene=SYNCRIP
PDC	Phosducin	Protein Coding	39	GC01M186412	3.89	https://www.genecards.org/cgi-bin/carddisp.pl?gene=PDC
THPO	Thrombopoietin	Protein Coding	44	GC03M184371	3.88	https://www.genecards.org/cgi-bin/carddisp.pl?gene=THPO
ALPP	Alkaline Phosphatase, Placental	Protein Coding	46	GC02P232378	3.88	https://www.genecards.org/cgi-bin/carddisp.pl?gene=ALPP
OR2AD1P	Olfactory Receptor Family 2 Subfamily AD Member 1 Pseudogene	Pseudogene	7	GC06M029026	3.86	https://www.genecards.org/cgi-bin/carddisp.pl?gene=OR2AD1P
ZNF780B	Zinc Finger Protein 780B	Protein Coding	31	GC19M041452	3.85	https://www.genecards.org/cgi-bin/carddisp.pl?gene=ZNF780B
TBX21	T-Box Transcription Factor 21	Protein Coding	47	GC17P047733	3.85	https://www.genecards.org/cgi-bin/carddisp.pl?gene=TBX21
ITGAE	Integrin Subunit Alpha E	Protein Coding	41	GC17M003722	3.85	https://www.genecards.org/cgi-bin/carddisp.pl?gene=ITGAE
GTF2H2	General Transcription Factor IIH Subunit 2	Protein Coding	38	GC05M071034	3.85	https://www.genecards.org/cgi-bin/carddisp.pl?gene=GTF2H2
FHL1	Four And A Half LIM Domains 1	Protein Coding	47	GC0XP136146	3.84	https://www.genecards.org/cgi-bin/carddisp.pl?gene=FHL1
AXL	AXL Receptor Tyrosine Kinase	Protein Coding	52	GC19P041219	3.84	https://www.genecards.org/cgi-bin/carddisp.pl?gene=AXL
IL24	Interleukin 24	Protein Coding	44	GC01P206897	3.83	https://www.genecards.org/cgi-bin/carddisp.pl?gene=IL24
IGFBP2	Insulin Like Growth Factor Binding Protein 2	Protein Coding	45	GC02P216632	3.82	https://www.genecards.org/cgi-bin/carddisp.pl?gene=IGFBP2
NCAPD2	Non-SMC Condensin I Complex Subunit D2	Protein Coding	41	GC12P006493	3.82	https://www.genecards.org/cgi-bin/carddisp.pl?gene=NCAPD2
CALCOCO1	Calcium Binding And Coiled-Coil Domain 1	Protein Coding	37	GC12M053709	3.82	https://www.genecards.org/cgi-bin/carddisp.pl?gene=CALCOCO1
WASHC4	WASH Complex Subunit 4	Protein Coding	31	GC12P105108	3.81	https://www.genecards.org/cgi-bin/carddisp.pl?gene=WASHC4
VAPB	VAMP Associated Protein B And C	Protein Coding	47	GC20P058389	3.81	https://www.genecards.org/cgi-bin/carddisp.pl?gene=VAPB
ATP6V1B1	ATPase H+ Transporting V1 Subunit B1	Protein Coding	44	GC02P070935	3.81	https://www.genecards.org/cgi-bin/carddisp.pl?gene=ATP6V1B1
ATP6V0A4	ATPase H+ Transporting V0 Subunit A4	Protein Coding	44	GC07M138707	3.81	https://www.genecards.org/cgi-bin/carddisp.pl?gene=ATP6V0A4
ASCC1	Activating Signal Cointegrator 1 Complex Subunit 1	Protein Coding	44	GC10M072096	3.81	https://www.genecards.org/cgi-bin/carddisp.pl?gene=ASCC1
PLS3	Plastin 3	Protein Coding	42	GC0XP115560	3.81	https://www.genecards.org/cgi-bin/carddisp.pl?gene=PLS3
BSND	Barttin CLCNK Type Accessory Subunit Beta	Protein Coding	41	GC01P054998	3.81	https://www.genecards.org/cgi-bin/carddisp.pl?gene=BSND
CDSN	Corneodesmosin	Protein Coding	41	GC06M031115	3.81	https://www.genecards.org/cgi-bin/carddisp.pl?gene=CDSN
PDCL	Phosducin Like	Protein Coding	40	GC09M122798	3.81	https://www.genecards.org/cgi-bin/carddisp.pl?gene=PDCL
CYP4F22	Cytochrome P450 Family 4 Subfamily F Member 22	Protein Coding	40	GC19P015508	3.81	https://www.genecards.org/cgi-bin/carddisp.pl?gene=CYP4F22
SIGLEC5	Sialic Acid Binding Ig Like Lectin 5	Protein Coding	39	GC19M051611	3.81	https://www.genecards.org/cgi-bin/carddisp.pl?gene=SIGLEC5
WDR72	WD Repeat Domain 72	Protein Coding	39	GC15M060599	3.81	https://www.genecards.org/cgi-bin/carddisp.pl?gene=WDR72
GHITM	Growth Hormone Inducible Transmembrane Protein	Protein Coding	37	GC10P084139	3.81	https://www.genecards.org/cgi-bin/carddisp.pl?gene=GHITM
ZPR1	ZPR1 Zinc Finger	Protein Coding	36	GC11M116777	3.81	https://www.genecards.org/cgi-bin/carddisp.pl?gene=ZPR1
PRDM10	PR/SET Domain 10	Protein Coding	35	GC11M129899	3.81	https://www.genecards.org/cgi-bin/carddisp.pl?gene=PRDM10
NPS	Neuropeptide S	Protein Coding	34	GC10P127549	3.81	https://www.genecards.org/cgi-bin/carddisp.pl?gene=NPS
TMEM213	Transmembrane Protein 213	Protein Coding	32	GC07P138797	3.81	https://www.genecards.org/cgi-bin/carddisp.pl?gene=TMEM213
SERF1A	Small EDRK-Rich Factor 1A	Protein Coding	32	GC05P070900	3.81	https://www.genecards.org/cgi-bin/carddisp.pl?gene=SERF1A
SERF1B	Small EDRK-Rich Factor 1B	Protein Coding	31	GC05P070025	3.81	https://www.genecards.org/cgi-bin/carddisp.pl?gene=SERF1B
HSPA4	Heat Shock Protein Family A (Hsp70) Member 4	Protein Coding	43	GC05P133051	3.8	https://www.genecards.org/cgi-bin/carddisp.pl?gene=HSPA4
PARP10	Poly(ADP-Ribose) Polymerase Family Member 10	Protein Coding	37	GC08M143977	3.79	https://www.genecards.org/cgi-bin/carddisp.pl?gene=PARP10
NCAM1	Neural Cell Adhesion Molecule 1	Protein Coding	47	GC11P112961	3.79	https://www.genecards.org/cgi-bin/carddisp.pl?gene=NCAM1
WASHC3	WASH Complex Subunit 3	Protein Coding	28	GC12M102013	3.78	https://www.genecards.org/cgi-bin/carddisp.pl?gene=WASHC3
BANF1	BAF Nuclear Assembly Factor 1	Protein Coding	43	GC11P066002	3.77	https://www.genecards.org/cgi-bin/carddisp.pl?gene=BANF1
COG2	Component Of Oligomeric Golgi Complex 2	Protein Coding	41	GC01P230642	3.77	https://www.genecards.org/cgi-bin/carddisp.pl?gene=COG2
MTMR2	Myotubularin Related Protein 2	Protein Coding	44	GC11M095832	3.76	https://www.genecards.org/cgi-bin/carddisp.pl?gene=MTMR2
H2AX	H2A.X Variant Histone	Protein Coding	37	GC11M119097	3.76	https://www.genecards.org/cgi-bin/carddisp.pl?gene=H2AX
CHGA	Chromogranin A	Protein Coding	44	GC14P092923	3.76	https://www.genecards.org/cgi-bin/carddisp.pl?gene=CHGA
TIMP3	TIMP Metallopeptidase Inhibitor 3	Protein Coding	47	GC22P032800	3.75	https://www.genecards.org/cgi-bin/carddisp.pl?gene=TIMP3
PTPN1	Protein Tyrosine Phosphatase Non-Receptor Type 1	Protein Coding	52	GC20P050510	3.74	https://www.genecards.org/cgi-bin/carddisp.pl?gene=PTPN1
BIRC5	Baculoviral IAP Repeat Containing 5	Protein Coding	48	GC17P078214	3.74	https://www.genecards.org/cgi-bin/carddisp.pl?gene=BIRC5
SIGMAR1	Sigma Non-Opioid Intracellular Receptor 1	Protein Coding	47	GC09M034634	3.73	https://www.genecards.org/cgi-bin/carddisp.pl?gene=SIGMAR1
EEF1A1	Eukaryotic Translation Elongation Factor 1 Alpha 1	Protein Coding	44	GC06M073515	3.73	https://www.genecards.org/cgi-bin/carddisp.pl?gene=EEF1A1
TOP1	DNA Topoisomerase I	Protein Coding	48	GC20P041028	3.72	https://www.genecards.org/cgi-bin/carddisp.pl?gene=TOP1
APC	APC Regulator Of WNT Signaling Pathway	Protein Coding	50	GC05P112707	3.72	https://www.genecards.org/cgi-bin/carddisp.pl?gene=APC
TERC	Telomerase RNA Component	RNA Gene	29	GC03M169765	3.72	https://www.genecards.org/cgi-bin/carddisp.pl?gene=TERC
MPI	Mannose Phosphate Isomerase	Protein Coding	45	GC15P074890	3.71	https://www.genecards.org/cgi-bin/carddisp.pl?gene=MPI
ZNF341	Zinc Finger Protein 341	Protein Coding	37	GC20P033731	3.71	https://www.genecards.org/cgi-bin/carddisp.pl?gene=ZNF341
LARGE2	LARGE Xylosyl- And Glucuronyltransferase 2	Protein Coding	30	GC11P045920	3.7	https://www.genecards.org/cgi-bin/carddisp.pl?gene=LARGE2
TXK	TXK Tyrosine Kinase	Protein Coding	47	GC04M048066	3.7	https://www.genecards.org/cgi-bin/carddisp.pl?gene=TXK
FLNC	Filamin C	Protein Coding	45	GC07P128830	3.7	https://www.genecards.org/cgi-bin/carddisp.pl?gene=FLNC
CLCNKB	Chloride Voltage-Gated Channel Kb	Protein Coding	45	GC01P016043	3.7	https://www.genecards.org/cgi-bin/carddisp.pl?gene=CLCNKB
RNU12-2P	RNA, U12 Small Nuclear 2, Pseudogene	Pseudogene	10	GC0XP047152	3.7	https://www.genecards.org/cgi-bin/carddisp.pl?gene=RNU12-2P
SELENOS	Selenoprotein S	Protein Coding	32	GC15M102816	3.7	https://www.genecards.org/cgi-bin/carddisp.pl?gene=SELENOS
LAMP1	Lysosomal Associated Membrane Protein 1	Protein Coding	44	GC13P113297	3.69	https://www.genecards.org/cgi-bin/carddisp.pl?gene=LAMP1
GH1	Growth Hormone 1	Protein Coding	46	GC17M063917	3.69	https://www.genecards.org/cgi-bin/carddisp.pl?gene=GH1
ADAM12	ADAM Metallopeptidase Domain 12	Protein Coding	47	GC10M126012	3.69	https://www.genecards.org/cgi-bin/carddisp.pl?gene=ADAM12
ACE2	Angiotensin I Converting Enzyme 2	Protein Coding	50	GC0XM015494	3.67	https://www.genecards.org/cgi-bin/carddisp.pl?gene=ACE2
ECE2	Endothelin Converting Enzyme 2	Protein Coding	39	GC03P184249	3.67	https://www.genecards.org/cgi-bin/carddisp.pl?gene=ECE2
HLA-DRB5	Major Histocompatibility Complex, Class II, DR Beta 5	Protein Coding	40	GC06M032530	3.65	https://www.genecards.org/cgi-bin/carddisp.pl?gene=HLA-DRB5
TGFBR2	Transforming Growth Factor Beta Receptor 2	Protein Coding	54	GC03P030623	3.64	https://www.genecards.org/cgi-bin/carddisp.pl?gene=TGFBR2
SNHG1	Small Nucleolar RNA Host Gene 1	RNA Gene	21	GC11M063085	3.64	https://www.genecards.org/cgi-bin/carddisp.pl?gene=SNHG1
PMM2	Phosphomannomutase 2	Protein Coding	48	GC16P008788	3.63	https://www.genecards.org/cgi-bin/carddisp.pl?gene=PMM2
MAN1B1	Mannosidase Alpha Class 1B Member 1	Protein Coding	47	GC09P137086	3.63	https://www.genecards.org/cgi-bin/carddisp.pl?gene=MAN1B1
IGF2R	Insulin Like Growth Factor 2 Receptor	Protein Coding	47	GC06P159969	3.63	https://www.genecards.org/cgi-bin/carddisp.pl?gene=IGF2R
AQP1	Aquaporin 1 (Colton Blood Group)	Protein Coding	47	GC07P030911	3.63	https://www.genecards.org/cgi-bin/carddisp.pl?gene=AQP1
HRAS	HRas Proto-Oncogene, GTPase	Protein Coding	53	GC11M000522	3.62	https://www.genecards.org/cgi-bin/carddisp.pl?gene=HRAS
HLA-DRA	Major Histocompatibility Complex, Class II, DR Alpha	Protein Coding	48	GC06P032439	3.62	https://www.genecards.org/cgi-bin/carddisp.pl?gene=HLA-DRA
ACP5	Acid Phosphatase 5, Tartrate Resistant	Protein Coding	48	GC19M011574	3.6	https://www.genecards.org/cgi-bin/carddisp.pl?gene=ACP5
JA662163		RNA Gene	5	GC15M048409	3.6	https://www.genecards.org/cgi-bin/carddisp.pl?gene=JA662163
PSAP	Prosaposin	Protein Coding	47	GC10M071816	3.6	https://www.genecards.org/cgi-bin/carddisp.pl?gene=PSAP
HMGA2	High Mobility Group AT-Hook 2	Protein Coding	46	GC12P065824	3.59	https://www.genecards.org/cgi-bin/carddisp.pl?gene=HMGA2
IFNA2	Interferon Alpha 2	Protein Coding	42	GC09M021374	3.58	https://www.genecards.org/cgi-bin/carddisp.pl?gene=IFNA2
KRT19	Keratin 19	Protein Coding	47	GC17M041523	3.58	https://www.genecards.org/cgi-bin/carddisp.pl?gene=KRT19
SORT1	Sortilin 1	Protein Coding	44	GC01M109310	3.58	https://www.genecards.org/cgi-bin/carddisp.pl?gene=SORT1
VWF	Von Willebrand Factor	Protein Coding	50	GC12M005917	3.58	https://www.genecards.org/cgi-bin/carddisp.pl?gene=VWF
CDK4	Cyclin Dependent Kinase 4	Protein Coding	56	GC12M057743	3.56	https://www.genecards.org/cgi-bin/carddisp.pl?gene=CDK4
ST13	ST13 Hsp70 Interacting Protein	Protein Coding	40	GC22M044564	3.55	https://www.genecards.org/cgi-bin/carddisp.pl?gene=ST13
TYMP	Thymidine Phosphorylase	Protein Coding	48	GC22M050525	3.55	https://www.genecards.org/cgi-bin/carddisp.pl?gene=TYMP
NAT2	N-Acetyltransferase 2	Protein Coding	44	GC08P018391	3.55	https://www.genecards.org/cgi-bin/carddisp.pl?gene=NAT2
ADSS2	Adenylosuccinate Synthase 2	Protein Coding	35	GC01M244410	3.54	https://www.genecards.org/cgi-bin/carddisp.pl?gene=ADSS2
VPS35	VPS35 Retromer Complex Component	Protein Coding	45	GC16M046678	3.53	https://www.genecards.org/cgi-bin/carddisp.pl?gene=VPS35
XDH	Xanthine Dehydrogenase	Protein Coding	47	GC02M031294	3.53	https://www.genecards.org/cgi-bin/carddisp.pl?gene=XDH
FAF2	Fas Associated Factor Family Member 2	Protein Coding	39	GC05P176447	3.53	https://www.genecards.org/cgi-bin/carddisp.pl?gene=FAF2
TOMM20	Translocase Of Outer Mitochondrial Membrane 20	Protein Coding	41	GC01M235109	3.52	https://www.genecards.org/cgi-bin/carddisp.pl?gene=TOMM20
IRF1	Interferon Regulatory Factor 1	Protein Coding	49	GC05M132481	3.52	https://www.genecards.org/cgi-bin/carddisp.pl?gene=IRF1
NRP1	Neuropilin 1	Protein Coding	48	GC10M033177	3.5	https://www.genecards.org/cgi-bin/carddisp.pl?gene=NRP1
ERBB3	Erb-B2 Receptor Tyrosine Kinase 3	Protein Coding	55	GC12P056086	3.49	https://www.genecards.org/cgi-bin/carddisp.pl?gene=ERBB3
USP1	Ubiquitin Specific Peptidase 1	Protein Coding	45	GC01P062436	3.49	https://www.genecards.org/cgi-bin/carddisp.pl?gene=USP1
SFPQ	Splicing Factor Proline And Glutamine Rich	Protein Coding	44	GC01M035176	3.49	https://www.genecards.org/cgi-bin/carddisp.pl?gene=SFPQ
ALK	ALK Receptor Tyrosine Kinase	Protein Coding	52	GC02M029156	3.48	https://www.genecards.org/cgi-bin/carddisp.pl?gene=ALK
ASAH1	N-Acylsphingosine Amidohydrolase 1	Protein Coding	47	GC08M018055	3.48	https://www.genecards.org/cgi-bin/carddisp.pl?gene=ASAH1
IBSP	Integrin Binding Sialoprotein	Protein Coding	39	GC04P087799	3.48	https://www.genecards.org/cgi-bin/carddisp.pl?gene=IBSP
DAPK1	Death Associated Protein Kinase 1	Protein Coding	50	GC09P087497	3.47	https://www.genecards.org/cgi-bin/carddisp.pl?gene=DAPK1
STK11	Serine/Threonine Kinase 11	Protein Coding	50	GC19P001177	3.46	https://www.genecards.org/cgi-bin/carddisp.pl?gene=STK11
PPARGC1A	PPARG Coactivator 1 Alpha	Protein Coding	48	GC04M023755	3.46	https://www.genecards.org/cgi-bin/carddisp.pl?gene=PPARGC1A
HNRNPC	Heterogeneous Nuclear Ribonucleoprotein C	Protein Coding	43	GC14M021210	3.45	https://www.genecards.org/cgi-bin/carddisp.pl?gene=HNRNPC
ATXN10	Ataxin 10	Protein Coding	43	GC22P045673	3.44	https://www.genecards.org/cgi-bin/carddisp.pl?gene=ATXN10
TAF9	TATA-Box Binding Protein Associated Factor 9	Protein Coding	41	GC05M069364	3.43	https://www.genecards.org/cgi-bin/carddisp.pl?gene=TAF9
HGF	Hepatocyte Growth Factor	Protein Coding	53	GC07M081699	3.43	https://www.genecards.org/cgi-bin/carddisp.pl?gene=HGF
EPO	Erythropoietin	Protein Coding	43	GC07P100720	3.43	https://www.genecards.org/cgi-bin/carddisp.pl?gene=EPO
NNMT	Nicotinamide N-Methyltransferase	Protein Coding	46	GC11P114257	3.42	https://www.genecards.org/cgi-bin/carddisp.pl?gene=NNMT
ANXA7	Annexin A7	Protein Coding	44	GC10M073375	3.42	https://www.genecards.org/cgi-bin/carddisp.pl?gene=ANXA7
MATR3	Matrin 3	Protein Coding	42	GC05P139274	3.42	https://www.genecards.org/cgi-bin/carddisp.pl?gene=MATR3
CDC25A	Cell Division Cycle 25A	Protein Coding	49	GC03M048173	3.42	https://www.genecards.org/cgi-bin/carddisp.pl?gene=CDC25A
NCL	Nucleolin	Protein Coding	44	GC02M231453	3.42	https://www.genecards.org/cgi-bin/carddisp.pl?gene=NCL
GSTA1	Glutathione S-Transferase Alpha 1	Protein Coding	43	GC06M052791	3.41	https://www.genecards.org/cgi-bin/carddisp.pl?gene=GSTA1
TERF2	Telomeric Repeat Binding Factor 2	Protein Coding	41	GC16M069355	3.41	https://www.genecards.org/cgi-bin/carddisp.pl?gene=TERF2
DNM1	Dynamin 1	Protein Coding	52	GC09P128191	3.41	https://www.genecards.org/cgi-bin/carddisp.pl?gene=DNM1
KRT20	Keratin 20	Protein Coding	43	GC17M040875	3.41	https://www.genecards.org/cgi-bin/carddisp.pl?gene=KRT20
PIK3C3	Phosphatidylinositol 3-Kinase Catalytic Subunit Type 3	Protein Coding	50	GC18P041955	3.41	https://www.genecards.org/cgi-bin/carddisp.pl?gene=PIK3C3
MOBP	Myelin Associated Oligodendrocyte Basic Protein	Protein Coding	37	GC03P039515	3.41	https://www.genecards.org/cgi-bin/carddisp.pl?gene=MOBP
PABPN1	Poly(A) Binding Protein Nuclear 1	Protein Coding	45	GC14P025088	3.4	https://www.genecards.org/cgi-bin/carddisp.pl?gene=PABPN1
BHLHE40	Basic Helix-Loop-Helix Family Member E40	Protein Coding	42	GC03P004997	3.4	https://www.genecards.org/cgi-bin/carddisp.pl?gene=BHLHE40
EMSY	EMSY Transcriptional Repressor, BRCA2 Interacting	Protein Coding	32	GC11P076445	3.4	https://www.genecards.org/cgi-bin/carddisp.pl?gene=EMSY
DCK	Deoxycytidine Kinase	Protein Coding	47	GC04P070992	3.4	https://www.genecards.org/cgi-bin/carddisp.pl?gene=DCK
HMGN1	High Mobility Group Nucleosome Binding Domain 1	Protein Coding	42	GC21M039342	3.4	https://www.genecards.org/cgi-bin/carddisp.pl?gene=HMGN1
ALYREF	Aly/REF Export Factor	Protein Coding	38	GC17M081887	3.4	https://www.genecards.org/cgi-bin/carddisp.pl?gene=ALYREF
MSTN	Myostatin	Protein Coding	47	GC02M190055	3.39	https://www.genecards.org/cgi-bin/carddisp.pl?gene=MSTN
IRF3	Interferon Regulatory Factor 3	Protein Coding	48	GC19M049659	3.39	https://www.genecards.org/cgi-bin/carddisp.pl?gene=IRF3
SNX5	Sorting Nexin 5	Protein Coding	43	GC20M017970	3.38	https://www.genecards.org/cgi-bin/carddisp.pl?gene=SNX5
PHF1	PHD Finger Protein 1	Protein Coding	40	GC06P033598	3.38	https://www.genecards.org/cgi-bin/carddisp.pl?gene=PHF1
F2	Coagulation Factor II, Thrombin	Protein Coding	50	GC11P046720	3.37	https://www.genecards.org/cgi-bin/carddisp.pl?gene=F2
FGF2	Fibroblast Growth Factor 2	Protein Coding	49	GC04P122826	3.37	https://www.genecards.org/cgi-bin/carddisp.pl?gene=FGF2
HELLS	Helicase, Lymphoid Specific	Protein Coding	45	GC10P094501	3.37	https://www.genecards.org/cgi-bin/carddisp.pl?gene=HELLS
MPG	N-Methylpurine DNA Glycosylase	Protein Coding	43	GC16P001209	3.37	https://www.genecards.org/cgi-bin/carddisp.pl?gene=MPG
DMAP1	DNA Methyltransferase 1 Associated Protein 1	Protein Coding	39	GC01P044214	3.36	https://www.genecards.org/cgi-bin/carddisp.pl?gene=DMAP1
LARGE1	LARGE Xylosyl- And Glucuronyltransferase 1	Protein Coding	33	GC22M033163	3.36	https://www.genecards.org/cgi-bin/carddisp.pl?gene=LARGE1
ARHGDIA	Rho GDP Dissociation Inhibitor Alpha	Protein Coding	48	GC17M081867	3.36	https://www.genecards.org/cgi-bin/carddisp.pl?gene=ARHGDIA
BCL10	BCL10 Immune Signaling Adaptor	Protein Coding	47	GC01M085265	3.36	https://www.genecards.org/cgi-bin/carddisp.pl?gene=BCL10
RMI2	RecQ Mediated Genome Instability 2	Protein Coding	35	GC16P011250	3.36	https://www.genecards.org/cgi-bin/carddisp.pl?gene=RMI2
AVPR2	Arginine Vasopressin Receptor 2	Protein Coding	50	GC0XP153902	3.36	https://www.genecards.org/cgi-bin/carddisp.pl?gene=AVPR2
ACTA1	Actin Alpha 1, Skeletal Muscle	Protein Coding	48	GC01M229431	3.36	https://www.genecards.org/cgi-bin/carddisp.pl?gene=ACTA1
HSPB8	Heat Shock Protein Family B (Small) Member 8	Protein Coding	46	GC12P119178	3.36	https://www.genecards.org/cgi-bin/carddisp.pl?gene=HSPB8
EPHA3	EPH Receptor A3	Protein Coding	46	GC03P089077	3.36	https://www.genecards.org/cgi-bin/carddisp.pl?gene=EPHA3
MSX1	Msh Homeobox 1	Protein Coding	45	GC04P004861	3.36	https://www.genecards.org/cgi-bin/carddisp.pl?gene=MSX1
SRSF3	Serine And Arginine Rich Splicing Factor 3	Protein Coding	41	GC06P046053	3.36	https://www.genecards.org/cgi-bin/carddisp.pl?gene=SRSF3
LSM12	LSM12 Homolog	Protein Coding	33	GC17M044034	3.36	https://www.genecards.org/cgi-bin/carddisp.pl?gene=LSM12
PMS2	PMS1 Homolog 2, Mismatch Repair System Component	Protein Coding	50	GC07M005973	3.35	https://www.genecards.org/cgi-bin/carddisp.pl?gene=PMS2
RELA	RELA Proto-Oncogene, NF-KB Subunit	Protein Coding	51	GC11M065653	3.34	https://www.genecards.org/cgi-bin/carddisp.pl?gene=RELA
GRIA3	Glutamate Ionotropic Receptor AMPA Type Subunit 3	Protein Coding	51	GC0XP123184	3.34	https://www.genecards.org/cgi-bin/carddisp.pl?gene=GRIA3
SOX9	SRY-Box Transcription Factor 9	Protein Coding	48	GC17P072121	3.34	https://www.genecards.org/cgi-bin/carddisp.pl?gene=SOX9
ATP12A	ATPase H+/K+ Transporting Non-Gastric Alpha2 Subunit	Protein Coding	44	GC13P024680	3.34	https://www.genecards.org/cgi-bin/carddisp.pl?gene=ATP12A
DNAH10OS	Dynein Axonemal Heavy Chain 10 Opposite Strand	Protein Coding	21	GC12M123927	3.34	https://www.genecards.org/cgi-bin/carddisp.pl?gene=DNAH10OS
PKD2	Polycystin 2, Transient Receptor Potential Cation Channel	Protein Coding	47	GC04P088007	3.32	https://www.genecards.org/cgi-bin/carddisp.pl?gene=PKD2
CANX	Calnexin	Protein Coding	46	GC05P179678	3.32	https://www.genecards.org/cgi-bin/carddisp.pl?gene=CANX
ATXN3	Ataxin 3	Protein Coding	45	GC14M093534	3.32	https://www.genecards.org/cgi-bin/carddisp.pl?gene=ATXN3
SOS1	SOS Ras/Rac Guanine Nucleotide Exchange Factor 1	Protein Coding	49	GC02M038981	3.32	https://www.genecards.org/cgi-bin/carddisp.pl?gene=SOS1
CDK10	Cyclin Dependent Kinase 10	Protein Coding	44	GC16P089680	3.32	https://www.genecards.org/cgi-bin/carddisp.pl?gene=CDK10
SYT11	Synaptotagmin 11	Protein Coding	43	GC01P155829	3.32	https://www.genecards.org/cgi-bin/carddisp.pl?gene=SYT11
MTMR3	Myotubularin Related Protein 3	Protein Coding	43	GC22P029885	3.32	https://www.genecards.org/cgi-bin/carddisp.pl?gene=MTMR3
PNMA2	PNMA Family Member 2	Protein Coding	37	GC08M026504	3.32	https://www.genecards.org/cgi-bin/carddisp.pl?gene=PNMA2
MESP2	Mesoderm Posterior BHLH Transcription Factor 2	Protein Coding	36	GC15P089764	3.32	https://www.genecards.org/cgi-bin/carddisp.pl?gene=MESP2
FAAP100	FA Core Complex Associated Protein 100	Protein Coding	31	GC17M081540	3.32	https://www.genecards.org/cgi-bin/carddisp.pl?gene=FAAP100
TFRC	Transferrin Receptor	Protein Coding	50	GC03M196027	3.31	https://www.genecards.org/cgi-bin/carddisp.pl?gene=TFRC
CTSK	Cathepsin K	Protein Coding	50	GC01M150796	3.31	https://www.genecards.org/cgi-bin/carddisp.pl?gene=CTSK
FGF1	Fibroblast Growth Factor 1	Protein Coding	48	GC05M142555	3.31	https://www.genecards.org/cgi-bin/carddisp.pl?gene=FGF1
BUB1	BUB1 Mitotic Checkpoint Serine/Threonine Kinase	Protein Coding	51	GC02M110637	3.3	https://www.genecards.org/cgi-bin/carddisp.pl?gene=BUB1
CNTNAP2	Contactin Associated Protein 2	Protein Coding	45	GC07P146116	3.3	https://www.genecards.org/cgi-bin/carddisp.pl?gene=CNTNAP2
LITAF	Lipopolysaccharide Induced TNF Factor	Protein Coding	45	GC16M011547	3.3	https://www.genecards.org/cgi-bin/carddisp.pl?gene=LITAF
ATRIP	ATR Interacting Protein	Protein Coding	43	GC03P048449	3.3	https://www.genecards.org/cgi-bin/carddisp.pl?gene=ATRIP
LSM2	LSM2 Homolog, U6 Small Nuclear RNA And MRNA Degradation Associated	Protein Coding	41	GC06M032380	3.3	https://www.genecards.org/cgi-bin/carddisp.pl?gene=LSM2
SNRPD1	Small Nuclear Ribonucleoprotein D1 Polypeptide	Protein Coding	40	GC18P021612	3.3	https://www.genecards.org/cgi-bin/carddisp.pl?gene=SNRPD1
CTSC	Cathepsin C	Protein Coding	46	GC11M088211	3.29	https://www.genecards.org/cgi-bin/carddisp.pl?gene=CTSC
SEPTIN9	Septin 9	Protein Coding	36	GC17P077282	3.28	https://www.genecards.org/cgi-bin/carddisp.pl?gene=SEPTIN9
BSCL2	BSCL2 Lipid Droplet Biogenesis Associated, Seipin	Protein Coding	43	GC11M063080	3.28	https://www.genecards.org/cgi-bin/carddisp.pl?gene=BSCL2
GARS1	Glycyl-TRNA Synthetase 1	Protein Coding	37	GC07P030595	3.28	https://www.genecards.org/cgi-bin/carddisp.pl?gene=GARS1
SNX1	Sorting Nexin 1	Protein Coding	41	GC15P064094	3.28	https://www.genecards.org/cgi-bin/carddisp.pl?gene=SNX1
SHBG	Sex Hormone Binding Globulin	Protein Coding	43	GC17P007613	3.28	https://www.genecards.org/cgi-bin/carddisp.pl?gene=SHBG
CYP17A1	Cytochrome P450 Family 17 Subfamily A Member 1	Protein Coding	50	GC10M102830	3.27	https://www.genecards.org/cgi-bin/carddisp.pl?gene=CYP17A1
ACD	ACD Shelterin Complex Subunit And Telomerase Recruitment Factor	Protein Coding	44	GC16M067658	3.27	https://www.genecards.org/cgi-bin/carddisp.pl?gene=ACD
MIR34C	MicroRNA 34c	RNA Gene	21	GC11P111579	3.27	https://www.genecards.org/cgi-bin/carddisp.pl?gene=MIR34C
TRPC1	Transient Receptor Potential Cation Channel Subfamily C Member 1	Protein Coding	43	GC03P142724	3.26	https://www.genecards.org/cgi-bin/carddisp.pl?gene=TRPC1
KHDRBS1	KH RNA Binding Domain Containing, Signal Transduction Associated 1	Protein Coding	42	GC01P031981	3.26	https://www.genecards.org/cgi-bin/carddisp.pl?gene=KHDRBS1
ELAVL4	ELAV Like RNA Binding Protein 4	Protein Coding	41	GC01P050025	3.26	https://www.genecards.org/cgi-bin/carddisp.pl?gene=ELAVL4
NRN1	Neuritin 1	Protein Coding	40	GC06M005997	3.26	https://www.genecards.org/cgi-bin/carddisp.pl?gene=NRN1
SH3TC2	SH3 Domain And Tetratricopeptide Repeats 2	Protein Coding	39	GC05M148923	3.26	https://www.genecards.org/cgi-bin/carddisp.pl?gene=SH3TC2
TMEM230	Transmembrane Protein 230	Protein Coding	37	GC20M005069	3.26	https://www.genecards.org/cgi-bin/carddisp.pl?gene=TMEM230
GAR1	GAR1 Ribonucleoprotein	Protein Coding	37	GC04P109815	3.26	https://www.genecards.org/cgi-bin/carddisp.pl?gene=GAR1
RAB29	RAB29, Member RAS Oncogene Family	Protein Coding	34	GC01M205768	3.26	https://www.genecards.org/cgi-bin/carddisp.pl?gene=RAB29
WASHC5	WASH Complex Subunit 5	Protein Coding	33	GC08M127923	3.26	https://www.genecards.org/cgi-bin/carddisp.pl?gene=WASHC5
H19	H19 Imprinted Maternally Expressed Transcript	RNA Gene	28	GC11M001995	3.26	https://www.genecards.org/cgi-bin/carddisp.pl?gene=H19
ROR1	Receptor Tyrosine Kinase Like Orphan Receptor 1	Protein Coding	47	GC01P063774	3.26	https://www.genecards.org/cgi-bin/carddisp.pl?gene=ROR1
NUDT1	Nudix Hydrolase 1	Protein Coding	43	GC07P002242	3.26	https://www.genecards.org/cgi-bin/carddisp.pl?gene=NUDT1
TAT	Tyrosine Aminotransferase	Protein Coding	45	GC16M071565	3.26	https://www.genecards.org/cgi-bin/carddisp.pl?gene=TAT
HIF1A	Hypoxia Inducible Factor 1 Subunit Alpha	Protein Coding	49	GC14P061695	3.25	https://www.genecards.org/cgi-bin/carddisp.pl?gene=HIF1A
MET	MET Proto-Oncogene, Receptor Tyrosine Kinase	Protein Coding	56	GC07P116672	3.25	https://www.genecards.org/cgi-bin/carddisp.pl?gene=MET
LCN2	Lipocalin 2	Protein Coding	45	GC09P128149	3.25	https://www.genecards.org/cgi-bin/carddisp.pl?gene=LCN2
POT1	Protection Of Telomeres 1	Protein Coding	44	GC07M124822	3.25	https://www.genecards.org/cgi-bin/carddisp.pl?gene=POT1
RNMT	RNA Guanine-7 Methyltransferase	Protein Coding	43	GC18P013716	3.25	https://www.genecards.org/cgi-bin/carddisp.pl?gene=RNMT
RAMAC	RNA Guanine-7 Methyltransferase Activating Subunit	Protein Coding	26	GC15P083007	3.25	https://www.genecards.org/cgi-bin/carddisp.pl?gene=RAMAC
CHI3L1	Chitinase 3 Like 1	Protein Coding	45	GC01M203148	3.24	https://www.genecards.org/cgi-bin/carddisp.pl?gene=CHI3L1
CDC42EP2	CDC42 Effector Protein 2	Protein Coding	37	GC11P065332	3.24	https://www.genecards.org/cgi-bin/carddisp.pl?gene=CDC42EP2
PRKD1	Protein Kinase D1	Protein Coding	51	GC14M029576	3.23	https://www.genecards.org/cgi-bin/carddisp.pl?gene=PRKD1
ADCY5	Adenylate Cyclase 5	Protein Coding	49	GC03M123282	3.23	https://www.genecards.org/cgi-bin/carddisp.pl?gene=ADCY5
CAPN3	Calpain 3	Protein Coding	48	GC15P042359	3.23	https://www.genecards.org/cgi-bin/carddisp.pl?gene=CAPN3
UBA1	Ubiquitin Like Modifier Activating Enzyme 1	Protein Coding	48	GC0XP047190	3.23	https://www.genecards.org/cgi-bin/carddisp.pl?gene=UBA1
SLC26A2	Solute Carrier Family 26 Member 2	Protein Coding	45	GC05P149944	3.23	https://www.genecards.org/cgi-bin/carddisp.pl?gene=SLC26A2
RAPGEF4	Rap Guanine Nucleotide Exchange Factor 4	Protein Coding	44	GC02P172735	3.23	https://www.genecards.org/cgi-bin/carddisp.pl?gene=RAPGEF4
TIAL1	TIA1 Cytotoxic Granule Associated RNA Binding Protein Like 1	Protein Coding	41	GC10M119571	3.23	https://www.genecards.org/cgi-bin/carddisp.pl?gene=TIAL1
HNRNPM	Heterogeneous Nuclear Ribonucleoprotein M	Protein Coding	41	GC19P008444	3.23	https://www.genecards.org/cgi-bin/carddisp.pl?gene=HNRNPM
DNA2	DNA Replication Helicase/Nuclease 2	Protein Coding	43	GC10M068414	3.22	https://www.genecards.org/cgi-bin/carddisp.pl?gene=DNA2
NT5C1A	5'-Nucleotidase, Cytosolic IA	Protein Coding	40	GC01M039659	3.21	https://www.genecards.org/cgi-bin/carddisp.pl?gene=NT5C1A
SSTR1	Somatostatin Receptor 1	Protein Coding	44	GC14P038207	3.21	https://www.genecards.org/cgi-bin/carddisp.pl?gene=SSTR1
SEC61A1	SEC61 Translocon Subunit Alpha 1	Protein Coding	43	GC03P128051	3.21	https://www.genecards.org/cgi-bin/carddisp.pl?gene=SEC61A1
SSTR5	Somatostatin Receptor 5	Protein Coding	42	GC16P001072	3.21	https://www.genecards.org/cgi-bin/carddisp.pl?gene=SSTR5
GPBAR1	G Protein-Coupled Bile Acid Receptor 1	Protein Coding	41	GC02P218259	3.21	https://www.genecards.org/cgi-bin/carddisp.pl?gene=GPBAR1
CHCHD2	Coiled-Coil-Helix-Coiled-Coil-Helix Domain Containing 2	Protein Coding	39	GC07M056101	3.21	https://www.genecards.org/cgi-bin/carddisp.pl?gene=CHCHD2
GEMIN4	Gem Nuclear Organelle Associated Protein 4	Protein Coding	39	GC17M000744	3.21	https://www.genecards.org/cgi-bin/carddisp.pl?gene=GEMIN4
SNRPD3	Small Nuclear Ribonucleoprotein D3 Polypeptide	Protein Coding	37	GC22P024555	3.21	https://www.genecards.org/cgi-bin/carddisp.pl?gene=SNRPD3
TOPBP1	DNA Topoisomerase II Binding Protein 1	Protein Coding	43	GC03M133600	3.18	https://www.genecards.org/cgi-bin/carddisp.pl?gene=TOPBP1
HOTAIR	HOX Transcript Antisense RNA	RNA Gene	25	GC12M053962	3.18	https://www.genecards.org/cgi-bin/carddisp.pl?gene=HOTAIR
KRT7	Keratin 7	Protein Coding	43	GC12P052232	3.18	https://www.genecards.org/cgi-bin/carddisp.pl?gene=KRT7
MALT1	MALT1 Paracaspase	Protein Coding	48	GC18P058671	3.17	https://www.genecards.org/cgi-bin/carddisp.pl?gene=MALT1
LAMA4	Laminin Subunit Alpha 4	Protein Coding	45	GC06M112107	3.17	https://www.genecards.org/cgi-bin/carddisp.pl?gene=LAMA4
SETMAR	SET Domain And Mariner Transposase Fusion Gene	Protein Coding	41	GC03P004303	3.17	https://www.genecards.org/cgi-bin/carddisp.pl?gene=SETMAR
SLC35C1	Solute Carrier Family 35 Member C1	Protein Coding	40	GC11P045958	3.17	https://www.genecards.org/cgi-bin/carddisp.pl?gene=SLC35C1
SYDE1	Synapse Defective Rho GTPase Homolog 1	Protein Coding	35	GC19P015107	3.17	https://www.genecards.org/cgi-bin/carddisp.pl?gene=SYDE1
CYRIB	CYFIP Related Rac1 Interactor B	Protein Coding	31	GC08M129840	3.17	https://www.genecards.org/cgi-bin/carddisp.pl?gene=CYRIB
PRODH	Proline Dehydrogenase 1	Protein Coding	47	GC22M018912	3.17	https://www.genecards.org/cgi-bin/carddisp.pl?gene=PRODH
SSTR3	Somatostatin Receptor 3	Protein Coding	46	GC22M037204	3.17	https://www.genecards.org/cgi-bin/carddisp.pl?gene=SSTR3
SNRPB	Small Nuclear Ribonucleoprotein Polypeptides B And B1	Protein Coding	45	GC20M002461	3.17	https://www.genecards.org/cgi-bin/carddisp.pl?gene=SNRPB
ABCB7	ATP Binding Cassette Subfamily B Member 7	Protein Coding	44	GC0XM075053	3.17	https://www.genecards.org/cgi-bin/carddisp.pl?gene=ABCB7
NEK8	NIMA Related Kinase 8	Protein Coding	43	GC17P028725	3.17	https://www.genecards.org/cgi-bin/carddisp.pl?gene=NEK8
OFD1	OFD1 Centriole And Centriolar Satellite Protein	Protein Coding	43	GC0XP013715	3.17	https://www.genecards.org/cgi-bin/carddisp.pl?gene=OFD1
DNAJB11	DnaJ Heat Shock Protein Family (Hsp40) Member B11	Protein Coding	41	GC03P186567	3.17	https://www.genecards.org/cgi-bin/carddisp.pl?gene=DNAJB11
EXOSC8	Exosome Component 8	Protein Coding	40	GC13P036998	3.17	https://www.genecards.org/cgi-bin/carddisp.pl?gene=EXOSC8
SEC61B	SEC61 Translocon Subunit Beta	Protein Coding	39	GC09P099222	3.17	https://www.genecards.org/cgi-bin/carddisp.pl?gene=SEC61B
FBXO38	F-Box Protein 38	Protein Coding	39	GC05P148383	3.17	https://www.genecards.org/cgi-bin/carddisp.pl?gene=FBXO38
MIR199A1	MicroRNA 199a-1	RNA Gene	20	GC19M010792	3.17	https://www.genecards.org/cgi-bin/carddisp.pl?gene=MIR199A1
NDUFAF4	NADH:Ubiquinone Oxidoreductase Complex Assembly Factor 4	Protein Coding	43	GC06M096889	3.17	https://www.genecards.org/cgi-bin/carddisp.pl?gene=NDUFAF4
MAPK15	Mitogen-Activated Protein Kinase 15	Protein Coding	41	GC08P143716	3.17	https://www.genecards.org/cgi-bin/carddisp.pl?gene=MAPK15
GALNT7	Polypeptide N-Acetylgalactosaminyltransferase 7	Protein Coding	39	GC04P173168	3.17	https://www.genecards.org/cgi-bin/carddisp.pl?gene=GALNT7
TTLL3	Tubulin Tyrosine Ligase Like 3	Protein Coding	36	GC03P009808	3.17	https://www.genecards.org/cgi-bin/carddisp.pl?gene=TTLL3
COL6A1	Collagen Type VI Alpha 1 Chain	Protein Coding	44	GC21P045981	3.16	https://www.genecards.org/cgi-bin/carddisp.pl?gene=COL6A1
COG4	Component Of Oligomeric Golgi Complex 4	Protein Coding	41	GC16M070482	3.14	https://www.genecards.org/cgi-bin/carddisp.pl?gene=COG4
ADCY6	Adenylate Cyclase 6	Protein Coding	49	GC12M048766	3.13	https://www.genecards.org/cgi-bin/carddisp.pl?gene=ADCY6
PAPSS2	3'-Phosphoadenosine 5'-Phosphosulfate Synthase 2	Protein Coding	45	GC10P087659	3.13	https://www.genecards.org/cgi-bin/carddisp.pl?gene=PAPSS2
INVS	Inversin	Protein Coding	45	GC09P100099	3.13	https://www.genecards.org/cgi-bin/carddisp.pl?gene=INVS
DNAJB2	DnaJ Heat Shock Protein Family (Hsp40) Member B2	Protein Coding	44	GC02P219279	3.13	https://www.genecards.org/cgi-bin/carddisp.pl?gene=DNAJB2
KDSR	3-Ketodihydrosphingosine Reductase	Protein Coding	43	GC18M063327	3.13	https://www.genecards.org/cgi-bin/carddisp.pl?gene=KDSR
NCALD	Neurocalcin Delta	Protein Coding	43	GC08M101704	3.13	https://www.genecards.org/cgi-bin/carddisp.pl?gene=NCALD
ATP13A2	ATPase Cation Transporting 13A2	Protein Coding	43	GC01M016985	3.13	https://www.genecards.org/cgi-bin/carddisp.pl?gene=ATP13A2
SCTR	Secretin Receptor	Protein Coding	42	GC02M119439	3.13	https://www.genecards.org/cgi-bin/carddisp.pl?gene=SCTR
PLEKHG5	Pleckstrin Homology And RhoGEF Domain Containing G5	Protein Coding	41	GC01M006466	3.13	https://www.genecards.org/cgi-bin/carddisp.pl?gene=PLEKHG5
TBCE	Tubulin Folding Cofactor E	Protein Coding	41	GC01P235367	3.13	https://www.genecards.org/cgi-bin/carddisp.pl?gene=TBCE
ONECUT1	One Cut Homeobox 1	Protein Coding	41	GC15M059715	3.13	https://www.genecards.org/cgi-bin/carddisp.pl?gene=ONECUT1
RBSN	Rabenosyn, RAB Effector	Protein Coding	39	GC03M015070	3.13	https://www.genecards.org/cgi-bin/carddisp.pl?gene=RBSN
DYM	Dymeclin	Protein Coding	39	GC18M049041	3.13	https://www.genecards.org/cgi-bin/carddisp.pl?gene=DYM
CCDC151	Coiled-Coil Domain Containing 151	Protein Coding	39	GC19M011420	3.13	https://www.genecards.org/cgi-bin/carddisp.pl?gene=CCDC151
TMEM67	Transmembrane Protein 67	Protein Coding	38	GC08P093754	3.13	https://www.genecards.org/cgi-bin/carddisp.pl?gene=TMEM67
SEC62	SEC62 Homolog, Preprotein Translocation Factor	Protein Coding	37	GC03P169966	3.13	https://www.genecards.org/cgi-bin/carddisp.pl?gene=SEC62
GEMIN8	Gem Nuclear Organelle Associated Protein 8	Protein Coding	37	GC0XM014002	3.13	https://www.genecards.org/cgi-bin/carddisp.pl?gene=GEMIN8
TTC26	Tetratricopeptide Repeat Domain 26	Protein Coding	36	GC07P139135	3.13	https://www.genecards.org/cgi-bin/carddisp.pl?gene=TTC26
ZNF385C	Zinc Finger Protein 385C	Protein Coding	31	GC17M042026	3.13	https://www.genecards.org/cgi-bin/carddisp.pl?gene=ZNF385C
CEBPD	CCAAT Enhancer Binding Protein Delta	Protein Coding	39	GC08M047759	3.13	https://www.genecards.org/cgi-bin/carddisp.pl?gene=CEBPD
MIR223	MicroRNA 223	RNA Gene	22	GC0XP066018	3.13	https://www.genecards.org/cgi-bin/carddisp.pl?gene=MIR223
F10	Coagulation Factor X	Protein Coding	49	GC13P113122	3.12	https://www.genecards.org/cgi-bin/carddisp.pl?gene=F10
GLUD1	Glutamate Dehydrogenase 1	Protein Coding	51	GC10M087050	3.12	https://www.genecards.org/cgi-bin/carddisp.pl?gene=GLUD1
DPAGT1	Dolichyl-Phosphate N-Acetylglucosaminephosphotransferase 1	Protein Coding	46	GC11M119096	3.12	https://www.genecards.org/cgi-bin/carddisp.pl?gene=DPAGT1
THBS1	Thrombospondin 1	Protein Coding	45	GC15P039581	3.12	https://www.genecards.org/cgi-bin/carddisp.pl?gene=THBS1
RAD50	RAD50 Double Strand Break Repair Protein	Protein Coding	51	GC05P132556	3.11	https://www.genecards.org/cgi-bin/carddisp.pl?gene=RAD50
PRKDC	Protein Kinase, DNA-Activated, Catalytic Subunit	Protein Coding	51	GC08M047773	3.1	https://www.genecards.org/cgi-bin/carddisp.pl?gene=PRKDC
LIPC	Lipase C, Hepatic Type	Protein Coding	46	GC15P058410	3.09	https://www.genecards.org/cgi-bin/carddisp.pl?gene=LIPC
KALRN	Kalirin RhoGEF Kinase	Protein Coding	43	GC03P124033	3.09	https://www.genecards.org/cgi-bin/carddisp.pl?gene=KALRN
MAP2K3	Mitogen-Activated Protein Kinase Kinase 3	Protein Coding	51	GC17P026156	3.08	https://www.genecards.org/cgi-bin/carddisp.pl?gene=MAP2K3
ATXN2L	Ataxin 2 Like	Protein Coding	38	GC16P028883	3.08	https://www.genecards.org/cgi-bin/carddisp.pl?gene=ATXN2L
HLA-DQB1	Major Histocompatibility Complex, Class II, DQ Beta 1	Protein Coding	45	GC06M032660	3.08	https://www.genecards.org/cgi-bin/carddisp.pl?gene=HLA-DQB1
AK6	Adenylate Kinase 6	Protein Coding	27	GC05M069350	3.07	https://www.genecards.org/cgi-bin/carddisp.pl?gene=AK6
SCARB1	Scavenger Receptor Class B Member 1	Protein Coding	47	GC12M124776	3.07	https://www.genecards.org/cgi-bin/carddisp.pl?gene=SCARB1
PSPN	Persephin	Protein Coding	40	GC19M006375	3.07	https://www.genecards.org/cgi-bin/carddisp.pl?gene=PSPN
GIGYF1	GRB10 Interacting GYF Protein 1	Protein Coding	35	GC07M100679	3.07	https://www.genecards.org/cgi-bin/carddisp.pl?gene=GIGYF1
ERCC2	ERCC Excision Repair 2, TFIIH Core Complex Helicase Subunit	Protein Coding	48	GC19M045349	3.06	https://www.genecards.org/cgi-bin/carddisp.pl?gene=ERCC2
EIF4A1	Eukaryotic Translation Initiation Factor 4A1	Protein Coding	45	GC17P007572	3.06	https://www.genecards.org/cgi-bin/carddisp.pl?gene=EIF4A1
VAMP2	Vesicle Associated Membrane Protein 2	Protein Coding	44	GC17M008762	3.06	https://www.genecards.org/cgi-bin/carddisp.pl?gene=VAMP2
TTLL8	Tubulin Tyrosine Ligase Like 8	Protein Coding	25	GC22M050015	3.06	https://www.genecards.org/cgi-bin/carddisp.pl?gene=TTLL8
KDR	Kinase Insert Domain Receptor	Protein Coding	55	GC04M055078	3.06	https://www.genecards.org/cgi-bin/carddisp.pl?gene=KDR
POLA2	DNA Polymerase Alpha 2, Accessory Subunit	Protein Coding	41	GC11P065279	3.06	https://www.genecards.org/cgi-bin/carddisp.pl?gene=POLA2
CD9	CD9 Molecule	Protein Coding	45	GC12P006594	3.05	https://www.genecards.org/cgi-bin/carddisp.pl?gene=CD9
TNFSF11	TNF Superfamily Member 11	Protein Coding	49	GC13P042562	3.05	https://www.genecards.org/cgi-bin/carddisp.pl?gene=TNFSF11
NRTN	Neurturin	Protein Coding	41	GC19P005805	3.04	https://www.genecards.org/cgi-bin/carddisp.pl?gene=NRTN
IGFBP4	Insulin Like Growth Factor Binding Protein 4	Protein Coding	44	GC17P040443	3.04	https://www.genecards.org/cgi-bin/carddisp.pl?gene=IGFBP4
PIK3CA	Phosphatidylinositol-4,5-Bisphosphate 3-Kinase Catalytic Subunit Alpha	Protein Coding	54	GC03P179148	3.03	https://www.genecards.org/cgi-bin/carddisp.pl?gene=PIK3CA
TNFRSF11B	TNF Receptor Superfamily Member 11b	Protein Coding	49	GC08M118923	3.03	https://www.genecards.org/cgi-bin/carddisp.pl?gene=TNFRSF11B
EPCAM	Epithelial Cell Adhesion Molecule	Protein Coding	48	GC02P047345	3.03	https://www.genecards.org/cgi-bin/carddisp.pl?gene=EPCAM
DPM1	Dolichyl-Phosphate Mannosyltransferase Subunit 1, Catalytic	Protein Coding	45	GC20M050934	3.02	https://www.genecards.org/cgi-bin/carddisp.pl?gene=DPM1
TRPV3	Transient Receptor Potential Cation Channel Subfamily V Member 3	Protein Coding	45	GC17M003515	3.02	https://www.genecards.org/cgi-bin/carddisp.pl?gene=TRPV3
KMT2D	Lysine Methyltransferase 2D	Protein Coding	42	GC12M049018	3.02	https://www.genecards.org/cgi-bin/carddisp.pl?gene=KMT2D
ATP4A	ATPase H+/K+ Transporting Subunit Alpha	Protein Coding	42	GC19M041506	3.02	https://www.genecards.org/cgi-bin/carddisp.pl?gene=ATP4A
RBFOX3	RNA Binding Fox-1 Homolog 3	Protein Coding	36	GC17M079089	3.02	https://www.genecards.org/cgi-bin/carddisp.pl?gene=RBFOX3
MIR3651	MicroRNA 3651	RNA Gene	16	GC09M092292	3.02	https://www.genecards.org/cgi-bin/carddisp.pl?gene=MIR3651
MIR4497	MicroRNA 4497	RNA Gene	12	GC12P109833	3.02	https://www.genecards.org/cgi-bin/carddisp.pl?gene=MIR4497
ENSG00000273319		RNA Gene	7	GC07P130936	3.02	https://www.genecards.org/cgi-bin/carddisp.pl?gene=ENSG00000273319
LOC106627981	GBA Recombination Region	Biological Region	2	GC01U905776	3.02	https://www.genecards.org/cgi-bin/carddisp.pl?gene=LOC106627981
RB1	RB Transcriptional Corepressor 1	Protein Coding	51	GC13P048303	3.02	https://www.genecards.org/cgi-bin/carddisp.pl?gene=RB1
TGFA	Transforming Growth Factor Alpha	Protein Coding	48	GC02M070447	3.01	https://www.genecards.org/cgi-bin/carddisp.pl?gene=TGFA
TRPM3	Transient Receptor Potential Cation Channel Subfamily M Member 3	Protein Coding	42	GC09M070529	3.01	https://www.genecards.org/cgi-bin/carddisp.pl?gene=TRPM3
DDB2	Damage Specific DNA Binding Protein 2	Protein Coding	47	GC11P047237	3	https://www.genecards.org/cgi-bin/carddisp.pl?gene=DDB2
COTL1	Coactosin Like F-Actin Binding Protein 1	Protein Coding	41	GC16M084566	3	https://www.genecards.org/cgi-bin/carddisp.pl?gene=COTL1
SPG11	SPG11 Vesicle Trafficking Associated, Spatacsin	Protein Coding	40	GC15M044562	3	https://www.genecards.org/cgi-bin/carddisp.pl?gene=SPG11
SERINC3	Serine Incorporator 3	Protein Coding	39	GC20M044496	3	https://www.genecards.org/cgi-bin/carddisp.pl?gene=SERINC3
ENSG00000254614		Uncategorized	7	GC11M065180	2.99	https://www.genecards.org/cgi-bin/carddisp.pl?gene=ENSG00000254614
CACNA1B	Calcium Voltage-Gated Channel Subunit Alpha1 B	Protein Coding	49	GC09P137877	2.99	https://www.genecards.org/cgi-bin/carddisp.pl?gene=CACNA1B
CCND1	Cyclin D1	Protein Coding	53	GC11P069641	2.97	https://www.genecards.org/cgi-bin/carddisp.pl?gene=CCND1
ATP6V0A2	ATPase H+ Transporting V0 Subunit A2	Protein Coding	44	GC12P123712	2.96	https://www.genecards.org/cgi-bin/carddisp.pl?gene=ATP6V0A2
FRMD8	FERM Domain Containing 8	Protein Coding	34	GC11P065386	2.95	https://www.genecards.org/cgi-bin/carddisp.pl?gene=FRMD8
RAB7A	RAB7A, Member RAS Oncogene Family	Protein Coding	49	GC03P128737	2.95	https://www.genecards.org/cgi-bin/carddisp.pl?gene=RAB7A
RETN	Resistin	Protein Coding	45	GC19P007669	2.94	https://www.genecards.org/cgi-bin/carddisp.pl?gene=RETN
KLF4	Kruppel Like Factor 4	Protein Coding	47	GC09M107484	2.94	https://www.genecards.org/cgi-bin/carddisp.pl?gene=KLF4
CREBZF	CREB/ATF BZIP Transcription Factor	Protein Coding	38	GC11M085657	2.93	https://www.genecards.org/cgi-bin/carddisp.pl?gene=CREBZF
C3	Complement C3	Protein Coding	49	GC19M006677	2.93	https://www.genecards.org/cgi-bin/carddisp.pl?gene=C3
CYP2J2	Cytochrome P450 Family 2 Subfamily J Member 2	Protein Coding	45	GC01M059893	2.93	https://www.genecards.org/cgi-bin/carddisp.pl?gene=CYP2J2
HLA-B	Major Histocompatibility Complex, Class I, B	Protein Coding	46	GC06M031289	2.91	https://www.genecards.org/cgi-bin/carddisp.pl?gene=HLA-B
RPS6KA3	Ribosomal Protein S6 Kinase A3	Protein Coding	53	GC0XM020149	2.9	https://www.genecards.org/cgi-bin/carddisp.pl?gene=RPS6KA3
CA5A	Carbonic Anhydrase 5A	Protein Coding	44	GC16M087882	2.9	https://www.genecards.org/cgi-bin/carddisp.pl?gene=CA5A
IL22	Interleukin 22	Protein Coding	43	GC12M068248	2.9	https://www.genecards.org/cgi-bin/carddisp.pl?gene=IL22
DOCK8-AS1	DOCK8 Antisense RNA 1	RNA Gene	19	GC09M000213	2.9	https://www.genecards.org/cgi-bin/carddisp.pl?gene=DOCK8-AS1
ABCB1	ATP Binding Cassette Subfamily B Member 1	Protein Coding	52	GC07M087504	2.89	https://www.genecards.org/cgi-bin/carddisp.pl?gene=ABCB1
HSPD1	Heat Shock Protein Family D (Hsp60) Member 1	Protein Coding	49	GC02M197486	2.89	https://www.genecards.org/cgi-bin/carddisp.pl?gene=HSPD1
FAU	FAU Ubiquitin Like And Ribosomal Protein S30 Fusion	Protein Coding	40	GC11M065120	2.89	https://www.genecards.org/cgi-bin/carddisp.pl?gene=FAU
SNRPA	Small Nuclear Ribonucleoprotein Polypeptide A	Protein Coding	41	GC19P040750	2.88	https://www.genecards.org/cgi-bin/carddisp.pl?gene=SNRPA
B2M	Beta-2-Microglobulin	Protein Coding	50	GC15P044711	2.88	https://www.genecards.org/cgi-bin/carddisp.pl?gene=B2M
LOC109504728	Chromosome 9 Open Reading Frame 72 Repeat Instability Region	Biological Region	2	GC09U902947	2.88	https://www.genecards.org/cgi-bin/carddisp.pl?gene=LOC109504728
XRCC1	X-Ray Repair Cross Complementing 1	Protein Coding	45	GC19M043543	2.87	https://www.genecards.org/cgi-bin/carddisp.pl?gene=XRCC1
DPM2	Dolichyl-Phosphate Mannosyltransferase Subunit 2, Regulatory	Protein Coding	37	GC09M127935	2.87	https://www.genecards.org/cgi-bin/carddisp.pl?gene=DPM2
IL6ST	Interleukin 6 Signal Transducer	Protein Coding	47	GC05M055935	2.86	https://www.genecards.org/cgi-bin/carddisp.pl?gene=IL6ST
RBPJ	Recombination Signal Binding Protein For Immunoglobulin Kappa J Region	Protein Coding	48	GC04P026165	2.86	https://www.genecards.org/cgi-bin/carddisp.pl?gene=RBPJ
ATG7	Autophagy Related 7	Protein Coding	44	GC03P011273	2.86	https://www.genecards.org/cgi-bin/carddisp.pl?gene=ATG7
ACTN4	Actinin Alpha 4	Protein Coding	47	GC19P038647	2.85	https://www.genecards.org/cgi-bin/carddisp.pl?gene=ACTN4
FLT1	Fms Related Receptor Tyrosine Kinase 1	Protein Coding	52	GC13M028300	2.85	https://www.genecards.org/cgi-bin/carddisp.pl?gene=FLT1
NAMPT	Nicotinamide Phosphoribosyltransferase	Protein Coding	50	GC07M106248	2.84	https://www.genecards.org/cgi-bin/carddisp.pl?gene=NAMPT
ACACB	Acetyl-CoA Carboxylase Beta	Protein Coding	47	GC12P109116	2.84	https://www.genecards.org/cgi-bin/carddisp.pl?gene=ACACB
CUBN	Cubilin	Protein Coding	47	GC10M016824	2.84	https://www.genecards.org/cgi-bin/carddisp.pl?gene=CUBN
TRMT1	TRNA Methyltransferase 1	Protein Coding	43	GC19M013104	2.84	https://www.genecards.org/cgi-bin/carddisp.pl?gene=TRMT1
SPAST	Spastin	Protein Coding	41	GC02P032063	2.83	https://www.genecards.org/cgi-bin/carddisp.pl?gene=SPAST
COL17A1	Collagen Type XVII Alpha 1 Chain	Protein Coding	45	GC10M104031	2.82	https://www.genecards.org/cgi-bin/carddisp.pl?gene=COL17A1
KCNN3	Potassium Calcium-Activated Channel Subfamily N Member 3	Protein Coding	44	GC01M154697	2.82	https://www.genecards.org/cgi-bin/carddisp.pl?gene=KCNN3
WASF2	WASP Family Member 2	Protein Coding	44	GC01M027404	2.82	https://www.genecards.org/cgi-bin/carddisp.pl?gene=WASF2
RAD18	RAD18 E3 Ubiquitin Protein Ligase	Protein Coding	43	GC03M008850	2.82	https://www.genecards.org/cgi-bin/carddisp.pl?gene=RAD18
CDH23	Cadherin Related 23	Protein Coding	43	GC10P071396	2.82	https://www.genecards.org/cgi-bin/carddisp.pl?gene=CDH23
STBD1	Starch Binding Domain 1	Protein Coding	37	GC04P076306	2.82	https://www.genecards.org/cgi-bin/carddisp.pl?gene=STBD1
PTBP3	Polypyrimidine Tract Binding Protein 3	Protein Coding	36	GC09M112217	2.82	https://www.genecards.org/cgi-bin/carddisp.pl?gene=PTBP3
RILPL1	Rab Interacting Lysosomal Protein Like 1	Protein Coding	36	GC12M123470	2.82	https://www.genecards.org/cgi-bin/carddisp.pl?gene=RILPL1
BSG	Basigin (Ok Blood Group)	Protein Coding	45	GC19P000571	2.82	https://www.genecards.org/cgi-bin/carddisp.pl?gene=BSG
AGPS	Alkylglycerone Phosphate Synthase	Protein Coding	44	GC02P177392	2.82	https://www.genecards.org/cgi-bin/carddisp.pl?gene=AGPS
SF1	Splicing Factor 1	Protein Coding	40	GC11M064764	2.82	https://www.genecards.org/cgi-bin/carddisp.pl?gene=SF1
RHO	Rhodopsin	Protein Coding	49	GC03P130392	2.81	https://www.genecards.org/cgi-bin/carddisp.pl?gene=RHO
SORCS1	Sortilin Related VPS10 Domain Containing Receptor 1	Protein Coding	39	GC10M106573	2.81	https://www.genecards.org/cgi-bin/carddisp.pl?gene=SORCS1
SLC25A45	Solute Carrier Family 25 Member 45	Protein Coding	36	GC11M065375	2.79	https://www.genecards.org/cgi-bin/carddisp.pl?gene=SLC25A45
MIR1343	MicroRNA 1343	RNA Gene	14	GC11P034964	2.79	https://www.genecards.org/cgi-bin/carddisp.pl?gene=MIR1343
SAMD4A	Sterile Alpha Motif Domain Containing 4A	Protein Coding	37	GC14P054567	2.79	https://www.genecards.org/cgi-bin/carddisp.pl?gene=SAMD4A
MAML2	Mastermind Like Transcriptional Coactivator 2	Protein Coding	39	GC11M095976	2.78	https://www.genecards.org/cgi-bin/carddisp.pl?gene=MAML2
PIP5K1C	Phosphatidylinositol-4-Phosphate 5-Kinase Type 1 Gamma	Protein Coding	50	GC19M003631	2.78	https://www.genecards.org/cgi-bin/carddisp.pl?gene=PIP5K1C
PTK7	Protein Tyrosine Kinase 7 (Inactive)	Protein Coding	44	GC06P043076	2.78	https://www.genecards.org/cgi-bin/carddisp.pl?gene=PTK7
RRAS	RAS Related	Protein Coding	44	GC19M049635	2.78	https://www.genecards.org/cgi-bin/carddisp.pl?gene=RRAS
ARIH1	Ariadne RBR E3 Ubiquitin Protein Ligase 1	Protein Coding	40	GC15P072474	2.78	https://www.genecards.org/cgi-bin/carddisp.pl?gene=ARIH1
CDCA5	Cell Division Cycle Associated 5	Protein Coding	39	GC11M065068	2.78	https://www.genecards.org/cgi-bin/carddisp.pl?gene=CDCA5
SPIRE2	Spire Type Actin Nucleation Factor 2	Protein Coding	36	GC16P089818	2.78	https://www.genecards.org/cgi-bin/carddisp.pl?gene=SPIRE2
RIC3	RIC3 Acetylcholine Receptor Chaperone	Protein Coding	35	GC11M008092	2.78	https://www.genecards.org/cgi-bin/carddisp.pl?gene=RIC3
ATAD5	ATPase Family AAA Domain Containing 5	Protein Coding	35	GC17P030832	2.78	https://www.genecards.org/cgi-bin/carddisp.pl?gene=ATAD5
WDTC1	WD And Tetratricopeptide Repeats 1	Protein Coding	35	GC01P027245	2.78	https://www.genecards.org/cgi-bin/carddisp.pl?gene=WDTC1
SLX1B	SLX1 Homolog B, Structure-Specific Endonuclease Subunit	Protein Coding	34	GC16P029454	2.78	https://www.genecards.org/cgi-bin/carddisp.pl?gene=SLX1B
ENO1	Enolase 1	Protein Coding	48	GC01M008861	2.78	https://www.genecards.org/cgi-bin/carddisp.pl?gene=ENO1
SMPD1	Sphingomyelin Phosphodiesterase 1	Protein Coding	49	GC11P006390	2.77	https://www.genecards.org/cgi-bin/carddisp.pl?gene=SMPD1
MMP14	Matrix Metallopeptidase 14	Protein Coding	52	GC14P025005	2.76	https://www.genecards.org/cgi-bin/carddisp.pl?gene=MMP14
RAF1	Raf-1 Proto-Oncogene, Serine/Threonine Kinase	Protein Coding	56	GC03M012583	2.76	https://www.genecards.org/cgi-bin/carddisp.pl?gene=RAF1
ADCYAP1	Adenylate Cyclase Activating Polypeptide 1	Protein Coding	42	GC18P000895	2.76	https://www.genecards.org/cgi-bin/carddisp.pl?gene=ADCYAP1
SUPT5H	SPT5 Homolog, DSIF Elongation Factor Subunit	Protein Coding	40	GC19P039436	2.76	https://www.genecards.org/cgi-bin/carddisp.pl?gene=SUPT5H
FTH1	Ferritin Heavy Chain 1	Protein Coding	51	GC11M061959	2.76	https://www.genecards.org/cgi-bin/carddisp.pl?gene=FTH1
POSTN	Periostin	Protein Coding	45	GC13M037562	2.75	https://www.genecards.org/cgi-bin/carddisp.pl?gene=POSTN
NAGLU	N-Acetyl-Alpha-Glucosaminidase	Protein Coding	44	GC17P042535	2.75	https://www.genecards.org/cgi-bin/carddisp.pl?gene=NAGLU
ATM	ATM Serine/Threonine Kinase	Protein Coding	55	GC11P108222	2.74	https://www.genecards.org/cgi-bin/carddisp.pl?gene=ATM
DES	Desmin	Protein Coding	49	GC02P219418	2.74	https://www.genecards.org/cgi-bin/carddisp.pl?gene=DES
piR-39858-205		RNA Gene	4	GC15P048578	2.74	https://www.genecards.org/cgi-bin/carddisp.pl?gene=piR-39858-205
ENO2	Enolase 2	Protein Coding	49	GC12P006913	2.73	https://www.genecards.org/cgi-bin/carddisp.pl?gene=ENO2
MUC1	Mucin 1, Cell Surface Associated	Protein Coding	49	GC01M155185	2.71	https://www.genecards.org/cgi-bin/carddisp.pl?gene=MUC1
STUB1	STIP1 Homology And U-Box Containing Protein 1	Protein Coding	47	GC16P001253	2.71	https://www.genecards.org/cgi-bin/carddisp.pl?gene=STUB1
ATF2	Activating Transcription Factor 2	Protein Coding	47	GC02M175072	2.71	https://www.genecards.org/cgi-bin/carddisp.pl?gene=ATF2
SRPK2	SRSF Protein Kinase 2	Protein Coding	46	GC07M105110	2.71	https://www.genecards.org/cgi-bin/carddisp.pl?gene=SRPK2
PVT1	Pvt1 Oncogene	RNA Gene	26	GC08P127805	2.7	https://www.genecards.org/cgi-bin/carddisp.pl?gene=PVT1
EIF4EBP1	Eukaryotic Translation Initiation Factor 4E Binding Protein 1	Protein Coding	48	GC08P038007	2.7	https://www.genecards.org/cgi-bin/carddisp.pl?gene=EIF4EBP1
F9	Coagulation Factor IX	Protein Coding	47	GC0XP139530	2.7	https://www.genecards.org/cgi-bin/carddisp.pl?gene=F9
FLT3	Fms Related Receptor Tyrosine Kinase 3	Protein Coding	54	GC13M028003	2.69	https://www.genecards.org/cgi-bin/carddisp.pl?gene=FLT3
SLC11A2	Solute Carrier Family 11 Member 2	Protein Coding	48	GC12M050979	2.69	https://www.genecards.org/cgi-bin/carddisp.pl?gene=SLC11A2
IL5RA	Interleukin 5 Receptor Subunit Alpha	Protein Coding	47	GC03M003066	2.69	https://www.genecards.org/cgi-bin/carddisp.pl?gene=IL5RA
HLA-DQA1	Major Histocompatibility Complex, Class II, DQ Alpha 1	Protein Coding	44	GC06P033442	2.69	https://www.genecards.org/cgi-bin/carddisp.pl?gene=HLA-DQA1
HLA-A	Major Histocompatibility Complex, Class I, A	Protein Coding	48	GC06P033211	2.68	https://www.genecards.org/cgi-bin/carddisp.pl?gene=HLA-A
SCD	Stearoyl-CoA Desaturase	Protein Coding	49	GC10P100347	2.68	https://www.genecards.org/cgi-bin/carddisp.pl?gene=SCD
TUBA1B	Tubulin Alpha 1b	Protein Coding	44	GC12M049127	2.68	https://www.genecards.org/cgi-bin/carddisp.pl?gene=TUBA1B
CD248	CD248 Molecule	Protein Coding	40	GC11M066314	2.68	https://www.genecards.org/cgi-bin/carddisp.pl?gene=CD248
CYP19A1	Cytochrome P450 Family 19 Subfamily A Member 1	Protein Coding	50	GC15M051208	2.68	https://www.genecards.org/cgi-bin/carddisp.pl?gene=CYP19A1
AMPD3	Adenosine Monophosphate Deaminase 3	Protein Coding	47	GC11P010309	2.67	https://www.genecards.org/cgi-bin/carddisp.pl?gene=AMPD3
ZBTB16	Zinc Finger And BTB Domain Containing 16	Protein Coding	48	GC11P114059	2.67	https://www.genecards.org/cgi-bin/carddisp.pl?gene=ZBTB16
DCLK3	Doublecortin Like Kinase 3	Protein Coding	39	GC03M036712	2.67	https://www.genecards.org/cgi-bin/carddisp.pl?gene=DCLK3
GDPGP1	GDP-D-Glucose Phosphorylase 1	Protein Coding	31	GC15P090233	2.67	https://www.genecards.org/cgi-bin/carddisp.pl?gene=GDPGP1
EIF4E	Eukaryotic Translation Initiation Factor 4E	Protein Coding	51	GC04M098871	2.67	https://www.genecards.org/cgi-bin/carddisp.pl?gene=EIF4E
CHIT1	Chitinase 1	Protein Coding	45	GC01M203181	2.67	https://www.genecards.org/cgi-bin/carddisp.pl?gene=CHIT1
ACO1	Aconitase 1	Protein Coding	45	GC09P032374	2.67	https://www.genecards.org/cgi-bin/carddisp.pl?gene=ACO1
GC	GC Vitamin D Binding Protein	Protein Coding	44	GC04M071741	2.67	https://www.genecards.org/cgi-bin/carddisp.pl?gene=GC
EXT1	Exostosin Glycosyltransferase 1	Protein Coding	48	GC08M117798	2.67	https://www.genecards.org/cgi-bin/carddisp.pl?gene=EXT1
NKX2-1	NK2 Homeobox 1	Protein Coding	47	GC14M036516	2.66	https://www.genecards.org/cgi-bin/carddisp.pl?gene=NKX2-1
TYMS	Thymidylate Synthetase	Protein Coding	50	GC18P000657	2.66	https://www.genecards.org/cgi-bin/carddisp.pl?gene=TYMS
DUSP19	Dual Specificity Phosphatase 19	Protein Coding	40	GC02P183078	2.66	https://www.genecards.org/cgi-bin/carddisp.pl?gene=DUSP19
CCN2	Cellular Communication Network Factor 2	Protein Coding	40	GC06M131948	2.66	https://www.genecards.org/cgi-bin/carddisp.pl?gene=CCN2
DDC	Dopa Decarboxylase	Protein Coding	53	GC07M050458	2.65	https://www.genecards.org/cgi-bin/carddisp.pl?gene=DDC
P4HB	Prolyl 4-Hydroxylase Subunit Beta	Protein Coding	51	GC17M081843	2.65	https://www.genecards.org/cgi-bin/carddisp.pl?gene=P4HB
NBN	Nibrin	Protein Coding	49	GC08M089933	2.65	https://www.genecards.org/cgi-bin/carddisp.pl?gene=NBN
PTPN22	Protein Tyrosine Phosphatase Non-Receptor Type 22	Protein Coding	48	GC01M113813	2.65	https://www.genecards.org/cgi-bin/carddisp.pl?gene=PTPN22
RAB10	RAB10, Member RAS Oncogene Family	Protein Coding	44	GC02P026033	2.65	https://www.genecards.org/cgi-bin/carddisp.pl?gene=RAB10
HHEX	Hematopoietically Expressed Homeobox	Protein Coding	44	GC10P092689	2.65	https://www.genecards.org/cgi-bin/carddisp.pl?gene=HHEX
CYTH1	Cytohesin 1	Protein Coding	43	GC17M078674	2.64	https://www.genecards.org/cgi-bin/carddisp.pl?gene=CYTH1
SMAD4	SMAD Family Member 4	Protein Coding	52	GC18P051028	2.64	https://www.genecards.org/cgi-bin/carddisp.pl?gene=SMAD4
NPM1	Nucleophosmin 1	Protein Coding	50	GC05P171387	2.64	https://www.genecards.org/cgi-bin/carddisp.pl?gene=NPM1
HNF1A	HNF1 Homeobox A	Protein Coding	47	GC12P120978	2.64	https://www.genecards.org/cgi-bin/carddisp.pl?gene=HNF1A
L13304-005		RNA Gene	5	GC11M065320	2.63	https://www.genecards.org/cgi-bin/carddisp.pl?gene=L13304-005
L13715-004		RNA Gene	5	GC11M065321	2.63	https://www.genecards.org/cgi-bin/carddisp.pl?gene=L13715-004
HTRA2	HtrA Serine Peptidase 2	Protein Coding	48	GC02P074529	2.63	https://www.genecards.org/cgi-bin/carddisp.pl?gene=HTRA2
RPA2	Replication Protein A2	Protein Coding	46	GC01M027902	2.63	https://www.genecards.org/cgi-bin/carddisp.pl?gene=RPA2
CYP26A1	Cytochrome P450 Family 26 Subfamily A Member 1	Protein Coding	45	GC10P093073	2.63	https://www.genecards.org/cgi-bin/carddisp.pl?gene=CYP26A1
HCRTR2	Hypocretin Receptor 2	Protein Coding	44	GC06P055106	2.63	https://www.genecards.org/cgi-bin/carddisp.pl?gene=HCRTR2
HRH3	Histamine Receptor H3	Protein Coding	43	GC20M062214	2.63	https://www.genecards.org/cgi-bin/carddisp.pl?gene=HRH3
NFIX	Nuclear Factor I X	Protein Coding	44	GC19P012996	2.63	https://www.genecards.org/cgi-bin/carddisp.pl?gene=NFIX
LYL1	LYL1 Basic Helix-Loop-Helix Family Member	Protein Coding	41	GC19M013097	2.63	https://www.genecards.org/cgi-bin/carddisp.pl?gene=LYL1
RPS16	Ribosomal Protein S16	Protein Coding	41	GC19M039433	2.62	https://www.genecards.org/cgi-bin/carddisp.pl?gene=RPS16
MPZ	Myelin Protein Zero	Protein Coding	45	GC01M161304	2.62	https://www.genecards.org/cgi-bin/carddisp.pl?gene=MPZ
CORO1C	Coronin 1C	Protein Coding	40	GC12M108645	2.61	https://www.genecards.org/cgi-bin/carddisp.pl?gene=CORO1C
RHOC	Ras Homolog Family Member C	Protein Coding	42	GC01M112701	2.61	https://www.genecards.org/cgi-bin/carddisp.pl?gene=RHOC
DLD	Dihydrolipoamide Dehydrogenase	Protein Coding	51	GC07P107890	2.6	https://www.genecards.org/cgi-bin/carddisp.pl?gene=DLD
SYNJ1	Synaptojanin 1	Protein Coding	47	GC21M032628	2.6	https://www.genecards.org/cgi-bin/carddisp.pl?gene=SYNJ1
EMD	Emerin	Protein Coding	47	GC0XP154379	2.6	https://www.genecards.org/cgi-bin/carddisp.pl?gene=EMD
IL23A	Interleukin 23 Subunit Alpha	Protein Coding	41	GC12P056335	2.6	https://www.genecards.org/cgi-bin/carddisp.pl?gene=IL23A
CHGB	Chromogranin B	Protein Coding	41	GC20P005911	2.6	https://www.genecards.org/cgi-bin/carddisp.pl?gene=CHGB
TPPP3	Tubulin Polymerization Promoting Protein Family Member 3	Protein Coding	38	GC16M067389	2.6	https://www.genecards.org/cgi-bin/carddisp.pl?gene=TPPP3
GCDH	Glutaryl-CoA Dehydrogenase	Protein Coding	47	GC19P012891	2.6	https://www.genecards.org/cgi-bin/carddisp.pl?gene=GCDH
NT5E	5'-Nucleotidase Ecto	Protein Coding	52	GC06P085449	2.6	https://www.genecards.org/cgi-bin/carddisp.pl?gene=NT5E
PTCH1	Patched 1	Protein Coding	51	GC09M095442	2.59	https://www.genecards.org/cgi-bin/carddisp.pl?gene=PTCH1
MEF2C	Myocyte Enhancer Factor 2C	Protein Coding	50	GC05M088718	2.59	https://www.genecards.org/cgi-bin/carddisp.pl?gene=MEF2C
SLC29A2	Solute Carrier Family 29 Member 2	Protein Coding	46	GC11M066363	2.59	https://www.genecards.org/cgi-bin/carddisp.pl?gene=SLC29A2
DUSP1	Dual Specificity Phosphatase 1	Protein Coding	48	GC05M172768	2.59	https://www.genecards.org/cgi-bin/carddisp.pl?gene=DUSP1
GHR	Growth Hormone Receptor	Protein Coding	48	GC05P042429	2.58	https://www.genecards.org/cgi-bin/carddisp.pl?gene=GHR
PDE5A	Phosphodiesterase 5A	Protein Coding	46	GC04M119494	2.58	https://www.genecards.org/cgi-bin/carddisp.pl?gene=PDE5A
SOST	Sclerostin	Protein Coding	45	GC17M043753	2.58	https://www.genecards.org/cgi-bin/carddisp.pl?gene=SOST
POLR2L	RNA Polymerase II Subunit L	Protein Coding	41	GC11M000829	2.57	https://www.genecards.org/cgi-bin/carddisp.pl?gene=POLR2L
SMG6	SMG6 Nonsense Mediated MRNA Decay Factor	Protein Coding	41	GC17M002059	2.57	https://www.genecards.org/cgi-bin/carddisp.pl?gene=SMG6
EID2B	EP300 Interacting Inhibitor Of Differentiation 2B	Protein Coding	29	GC19M039530	2.57	https://www.genecards.org/cgi-bin/carddisp.pl?gene=EID2B
ACAT1	Acetyl-CoA Acetyltransferase 1	Protein Coding	51	GC11P108121	2.56	https://www.genecards.org/cgi-bin/carddisp.pl?gene=ACAT1
CDKN2B	Cyclin Dependent Kinase Inhibitor 2B	Protein Coding	48	GC09M022002	2.56	https://www.genecards.org/cgi-bin/carddisp.pl?gene=CDKN2B
WASF1	WASP Family Member 1	Protein Coding	45	GC06M110099	2.56	https://www.genecards.org/cgi-bin/carddisp.pl?gene=WASF1
TP53BP1	Tumor Protein P53 Binding Protein 1	Protein Coding	45	GC15M043403	2.56	https://www.genecards.org/cgi-bin/carddisp.pl?gene=TP53BP1
CYP2C9	Cytochrome P450 Family 2 Subfamily C Member 9	Protein Coding	50	GC10P094938	2.56	https://www.genecards.org/cgi-bin/carddisp.pl?gene=CYP2C9
MED29	Mediator Complex Subunit 29	Protein Coding	35	GC19P039392	2.55	https://www.genecards.org/cgi-bin/carddisp.pl?gene=MED29
FOXO1	Forkhead Box O1	Protein Coding	50	GC13M040555	2.55	https://www.genecards.org/cgi-bin/carddisp.pl?gene=FOXO1
APPL1	Adaptor Protein, Phosphotyrosine Interacting With PH Domain And Leucine Zipper 1	Protein Coding	47	GC03P057227	2.55	https://www.genecards.org/cgi-bin/carddisp.pl?gene=APPL1
BBC3	BCL2 Binding Component 3	Protein Coding	43	GC19M047220	2.55	https://www.genecards.org/cgi-bin/carddisp.pl?gene=BBC3
TPPP	Tubulin Polymerization Promoting Protein	Protein Coding	41	GC05M000659	2.55	https://www.genecards.org/cgi-bin/carddisp.pl?gene=TPPP
CDC42	Cell Division Cycle 42	Protein Coding	53	GC01P022043	2.54	https://www.genecards.org/cgi-bin/carddisp.pl?gene=CDC42
CHEK1	Checkpoint Kinase 1	Protein Coding	51	GC11P125625	2.54	https://www.genecards.org/cgi-bin/carddisp.pl?gene=CHEK1
MC1R	Melanocortin 1 Receptor	Protein Coding	48	GC16P089912	2.54	https://www.genecards.org/cgi-bin/carddisp.pl?gene=MC1R
WRN	WRN RecQ Like Helicase	Protein Coding	47	GC08P031033	2.54	https://www.genecards.org/cgi-bin/carddisp.pl?gene=WRN
XRCC6	X-Ray Repair Cross Complementing 6	Protein Coding	47	GC22P041622	2.54	https://www.genecards.org/cgi-bin/carddisp.pl?gene=XRCC6
GPNMB	Glycoprotein Nmb	Protein Coding	45	GC07P023238	2.54	https://www.genecards.org/cgi-bin/carddisp.pl?gene=GPNMB
CSMD1	CUB And Sushi Multiple Domains 1	Protein Coding	37	GC08M002953	2.54	https://www.genecards.org/cgi-bin/carddisp.pl?gene=CSMD1
PIK3CG	Phosphatidylinositol-4,5-Bisphosphate 3-Kinase Catalytic Subunit Gamma	Protein Coding	49	GC07P106865	2.54	https://www.genecards.org/cgi-bin/carddisp.pl?gene=PIK3CG
NEK9	NIMA Related Kinase 9	Protein Coding	47	GC14M075079	2.53	https://www.genecards.org/cgi-bin/carddisp.pl?gene=NEK9
DNASE1	Deoxyribonuclease 1	Protein Coding	43	GC16P003611	2.53	https://www.genecards.org/cgi-bin/carddisp.pl?gene=DNASE1
TGIF1	TGFB Induced Factor Homeobox 1	Protein Coding	47	GC18P003411	2.53	https://www.genecards.org/cgi-bin/carddisp.pl?gene=TGIF1
OXA1L	OXA1L Mitochondrial Inner Membrane Protein	Protein Coding	40	GC14P022766	2.52	https://www.genecards.org/cgi-bin/carddisp.pl?gene=OXA1L
UBC	Ubiquitin C	Protein Coding	44	GC12M124911	2.52	https://www.genecards.org/cgi-bin/carddisp.pl?gene=UBC
MFN2	Mitofusin 2	Protein Coding	50	GC01P011980	2.52	https://www.genecards.org/cgi-bin/carddisp.pl?gene=MFN2
RAB11A	RAB11A, Member RAS Oncogene Family	Protein Coding	48	GC15P071832	2.52	https://www.genecards.org/cgi-bin/carddisp.pl?gene=RAB11A
EIF4G1	Eukaryotic Translation Initiation Factor 4 Gamma 1	Protein Coding	47	GC03P184314	2.52	https://www.genecards.org/cgi-bin/carddisp.pl?gene=EIF4G1
MRE11	MRE11 Homolog, Double Strand Break Repair Nuclease	Protein Coding	43	GC11M094416	2.52	https://www.genecards.org/cgi-bin/carddisp.pl?gene=MRE11
DGKQ	Diacylglycerol Kinase Theta	Protein Coding	42	GC04M000942	2.52	https://www.genecards.org/cgi-bin/carddisp.pl?gene=DGKQ
UGT1A1	UDP Glucuronosyltransferase Family 1 Member A1	Protein Coding	50	GC02P233760	2.52	https://www.genecards.org/cgi-bin/carddisp.pl?gene=UGT1A1
TKT	Transketolase	Protein Coding	49	GC03M053224	2.52	https://www.genecards.org/cgi-bin/carddisp.pl?gene=TKT
MIR100HG	Mir-100-Let-7a-2-Mir-125b-1 Cluster Host Gene	RNA Gene	18	GC11M122029	2.52	https://www.genecards.org/cgi-bin/carddisp.pl?gene=MIR100HG
ENSG00000255320		RNA Gene	8	GC11M066245	2.52	https://www.genecards.org/cgi-bin/carddisp.pl?gene=ENSG00000255320
PDHX	Pyruvate Dehydrogenase Complex Component X	Protein Coding	48	GC11P034894	2.52	https://www.genecards.org/cgi-bin/carddisp.pl?gene=PDHX
LGALS7	Galectin 7	Protein Coding	39	GC19M038770	2.52	https://www.genecards.org/cgi-bin/carddisp.pl?gene=LGALS7
CFD	Complement Factor D	Protein Coding	46	GC19P000859	2.52	https://www.genecards.org/cgi-bin/carddisp.pl?gene=CFD
PTGIS	Prostaglandin I2 Synthase	Protein Coding	48	GC20M049503	2.51	https://www.genecards.org/cgi-bin/carddisp.pl?gene=PTGIS
PRPF31	Pre-MRNA Processing Factor 31	Protein Coding	44	GC19P054165	2.51	https://www.genecards.org/cgi-bin/carddisp.pl?gene=PRPF31
PAK4	P21 (RAC1) Activated Kinase 4	Protein Coding	50	GC19P039125	2.51	https://www.genecards.org/cgi-bin/carddisp.pl?gene=PAK4
PAF1	PAF1 Homolog, Paf1/RNA Polymerase II Complex Component	Protein Coding	37	GC19M039385	2.51	https://www.genecards.org/cgi-bin/carddisp.pl?gene=PAF1
MICAL2	Microtubule Associated Monooxygenase, Calponin And LIM Domain Containing 2	Protein Coding	37	GC11P012115	2.51	https://www.genecards.org/cgi-bin/carddisp.pl?gene=MICAL2
ATG2A	Autophagy Related 2A	Protein Coding	37	GC11M065004	2.51	https://www.genecards.org/cgi-bin/carddisp.pl?gene=ATG2A
METTL23	Methyltransferase Like 23	Protein Coding	36	GC17P076726	2.51	https://www.genecards.org/cgi-bin/carddisp.pl?gene=METTL23
YIF1A	Yip1 Interacting Factor Homolog A, Membrane Trafficking Protein	Protein Coding	36	GC11M066286	2.51	https://www.genecards.org/cgi-bin/carddisp.pl?gene=YIF1A
SAMD4B	Sterile Alpha Motif Domain Containing 4B	Protein Coding	35	GC19P039342	2.51	https://www.genecards.org/cgi-bin/carddisp.pl?gene=SAMD4B
IQCH	IQ Motif Containing H	Protein Coding	33	GC15P067254	2.51	https://www.genecards.org/cgi-bin/carddisp.pl?gene=IQCH
EID2	EP300 Interacting Inhibitor Of Differentiation 2	Protein Coding	33	GC19M039538	2.51	https://www.genecards.org/cgi-bin/carddisp.pl?gene=EID2
SOX2	SRY-Box Transcription Factor 2	Protein Coding	48	GC03P181711	2.51	https://www.genecards.org/cgi-bin/carddisp.pl?gene=SOX2
IL23R	Interleukin 23 Receptor	Protein Coding	46	GC01P067138	2.51	https://www.genecards.org/cgi-bin/carddisp.pl?gene=IL23R
PRTN3	Proteinase 3	Protein Coding	46	GC19P000840	2.51	https://www.genecards.org/cgi-bin/carddisp.pl?gene=PRTN3
OPTN	Optineurin	Protein Coding	45	GC10P013141	2.51	https://www.genecards.org/cgi-bin/carddisp.pl?gene=OPTN
GFRA1	GDNF Family Receptor Alpha 1	Protein Coding	45	GC10M116056	2.51	https://www.genecards.org/cgi-bin/carddisp.pl?gene=GFRA1
FOXP2	Forkhead Box P2	Protein Coding	45	GC07P114086	2.51	https://www.genecards.org/cgi-bin/carddisp.pl?gene=FOXP2
FAF1	Fas Associated Factor 1	Protein Coding	45	GC01M050439	2.51	https://www.genecards.org/cgi-bin/carddisp.pl?gene=FAF1
DNM3	Dynamin 3	Protein Coding	44	GC01P171810	2.51	https://www.genecards.org/cgi-bin/carddisp.pl?gene=DNM3
TGM5	Transglutaminase 5	Protein Coding	43	GC15M043234	2.51	https://www.genecards.org/cgi-bin/carddisp.pl?gene=TGM5
PLEK	Pleckstrin	Protein Coding	41	GC02P068365	2.51	https://www.genecards.org/cgi-bin/carddisp.pl?gene=PLEK
MT-CYB	Mitochondrially Encoded Cytochrome B	Protein Coding	32	GCMTP014749	2.51	https://www.genecards.org/cgi-bin/carddisp.pl?gene=MT-CYB
IGFBP3	Insulin Like Growth Factor Binding Protein 3	Protein Coding	47	GC07M045912	2.51	https://www.genecards.org/cgi-bin/carddisp.pl?gene=IGFBP3
COL6A2	Collagen Type VI Alpha 2 Chain	Protein Coding	44	GC21P046098	2.5	https://www.genecards.org/cgi-bin/carddisp.pl?gene=COL6A2
SHB	SH2 Domain Containing Adaptor Protein B	Protein Coding	41	GC09M038177	2.5	https://www.genecards.org/cgi-bin/carddisp.pl?gene=SHB
MMP1	Matrix Metallopeptidase 1	Protein Coding	53	GC11M102810	2.49	https://www.genecards.org/cgi-bin/carddisp.pl?gene=MMP1
FGFR3	Fibroblast Growth Factor Receptor 3	Protein Coding	56	GC04P001795	2.49	https://www.genecards.org/cgi-bin/carddisp.pl?gene=FGFR3
TRAF3	TNF Receptor Associated Factor 3	Protein Coding	48	GC14P104312	2.49	https://www.genecards.org/cgi-bin/carddisp.pl?gene=TRAF3
SUOX	Sulfite Oxidase	Protein Coding	46	GC12P055997	2.49	https://www.genecards.org/cgi-bin/carddisp.pl?gene=SUOX
XRCC5	X-Ray Repair Cross Complementing 5	Protein Coding	45	GC02P216107	2.49	https://www.genecards.org/cgi-bin/carddisp.pl?gene=XRCC5
SNX3	Sorting Nexin 3	Protein Coding	44	GC06M108211	2.49	https://www.genecards.org/cgi-bin/carddisp.pl?gene=SNX3
FADS2	Fatty Acid Desaturase 2	Protein Coding	44	GC11P061792	2.49	https://www.genecards.org/cgi-bin/carddisp.pl?gene=FADS2
AMPH	Amphiphysin	Protein Coding	44	GC07M038638	2.49	https://www.genecards.org/cgi-bin/carddisp.pl?gene=AMPH
EPB41L3	Erythrocyte Membrane Protein Band 4.1 Like 3	Protein Coding	43	GC18M005382	2.49	https://www.genecards.org/cgi-bin/carddisp.pl?gene=EPB41L3
WASL	WASP Like Actin Nucleation Promoting Factor	Protein Coding	43	GC07M123681	2.49	https://www.genecards.org/cgi-bin/carddisp.pl?gene=WASL
PITX3	Paired Like Homeodomain 3	Protein Coding	41	GC10M102230	2.49	https://www.genecards.org/cgi-bin/carddisp.pl?gene=PITX3
IRS1	Insulin Receptor Substrate 1	Protein Coding	49	GC02M226731	2.49	https://www.genecards.org/cgi-bin/carddisp.pl?gene=IRS1
NACA	Nascent Polypeptide Associated Complex Subunit Alpha	Protein Coding	39	GC12M056712	2.49	https://www.genecards.org/cgi-bin/carddisp.pl?gene=NACA
FTCD	Formimidoyltransferase Cyclodeaminase	Protein Coding	44	GC21M047161	2.49	https://www.genecards.org/cgi-bin/carddisp.pl?gene=FTCD
TRIT1	TRNA Isopentenyltransferase 1	Protein Coding	43	GC01M039842	2.48	https://www.genecards.org/cgi-bin/carddisp.pl?gene=TRIT1
RPUSD3	RNA Pseudouridine Synthase D3	Protein Coding	36	GC03M009839	2.48	https://www.genecards.org/cgi-bin/carddisp.pl?gene=RPUSD3
POLE	DNA Polymerase Epsilon, Catalytic Subunit	Protein Coding	50	GC12M132624	2.47	https://www.genecards.org/cgi-bin/carddisp.pl?gene=POLE
CD47	CD47 Molecule	Protein Coding	45	GC03M108043	2.47	https://www.genecards.org/cgi-bin/carddisp.pl?gene=CD47
UBE2D2	Ubiquitin Conjugating Enzyme E2 D2	Protein Coding	45	GC05P139526	2.47	https://www.genecards.org/cgi-bin/carddisp.pl?gene=UBE2D2
PRDX4	Peroxiredoxin 4	Protein Coding	44	GC0XP023665	2.47	https://www.genecards.org/cgi-bin/carddisp.pl?gene=PRDX4
HCRTR1	Hypocretin Receptor 1	Protein Coding	44	GC01P031587	2.47	https://www.genecards.org/cgi-bin/carddisp.pl?gene=HCRTR1
XRCC4	X-Ray Repair Cross Complementing 4	Protein Coding	44	GC05P083077	2.47	https://www.genecards.org/cgi-bin/carddisp.pl?gene=XRCC4
TFEB	Transcription Factor EB	Protein Coding	43	GC06M041835	2.47	https://www.genecards.org/cgi-bin/carddisp.pl?gene=TFEB
PTBP1	Polypyrimidine Tract Binding Protein 1	Protein Coding	43	GC19P000797	2.47	https://www.genecards.org/cgi-bin/carddisp.pl?gene=PTBP1
RAD9A	RAD9 Checkpoint Clamp Component A	Protein Coding	41	GC11P067318	2.47	https://www.genecards.org/cgi-bin/carddisp.pl?gene=RAD9A
EN2	Engrailed Homeobox 2	Protein Coding	40	GC07P155459	2.47	https://www.genecards.org/cgi-bin/carddisp.pl?gene=EN2
ZRSR2	Zinc Finger CCCH-Type, RNA Binding Motif And Serine/Arginine Rich 2	Protein Coding	36	GC0XP015790	2.47	https://www.genecards.org/cgi-bin/carddisp.pl?gene=ZRSR2
PHF13	PHD Finger Protein 13	Protein Coding	32	GC01P006613	2.47	https://www.genecards.org/cgi-bin/carddisp.pl?gene=PHF13
P2RY6	Pyrimidinergic Receptor P2Y6	Protein Coding	43	GC11P073264	2.47	https://www.genecards.org/cgi-bin/carddisp.pl?gene=P2RY6
RPS6KA1	Ribosomal Protein S6 Kinase A1	Protein Coding	52	GC01P026540	2.47	https://www.genecards.org/cgi-bin/carddisp.pl?gene=RPS6KA1
ZMIZ1	Zinc Finger MIZ-Type Containing 1	Protein Coding	40	GC10P079068	2.46	https://www.genecards.org/cgi-bin/carddisp.pl?gene=ZMIZ1
ENSG00000255478		RNA Gene	8	GC11P065367	2.46	https://www.genecards.org/cgi-bin/carddisp.pl?gene=ENSG00000255478
LOC105370809	Uncharacterized LOC105370809	RNA Gene	6	GC15P048646	2.46	https://www.genecards.org/cgi-bin/carddisp.pl?gene=LOC105370809
DGAT1	Diacylglycerol O-Acyltransferase 1	Protein Coding	48	GC08M144316	2.46	https://www.genecards.org/cgi-bin/carddisp.pl?gene=DGAT1
TUBA4A	Tubulin Alpha 4a	Protein Coding	47	GC02M219249	2.46	https://www.genecards.org/cgi-bin/carddisp.pl?gene=TUBA4A
LAMA3	Laminin Subunit Alpha 3	Protein Coding	46	GC18P023689	2.46	https://www.genecards.org/cgi-bin/carddisp.pl?gene=LAMA3
DYSF	Dysferlin	Protein Coding	45	GC02P071453	2.46	https://www.genecards.org/cgi-bin/carddisp.pl?gene=DYSF
U2AF1	U2 Small Nuclear RNA Auxiliary Factor 1	Protein Coding	42	GC21M043092	2.46	https://www.genecards.org/cgi-bin/carddisp.pl?gene=U2AF1
SUMO2	Small Ubiquitin Like Modifier 2	Protein Coding	41	GC17M075165	2.46	https://www.genecards.org/cgi-bin/carddisp.pl?gene=SUMO2
PENK	Proenkephalin	Protein Coding	39	GC08M056436	2.46	https://www.genecards.org/cgi-bin/carddisp.pl?gene=PENK
CYP20A1	Cytochrome P450 Family 20 Subfamily A Member 1	Protein Coding	39	GC02P203238	2.46	https://www.genecards.org/cgi-bin/carddisp.pl?gene=CYP20A1
OMP	Olfactory Marker Protein	Protein Coding	39	GC11P077102	2.46	https://www.genecards.org/cgi-bin/carddisp.pl?gene=OMP
U2AF2	U2 Small Nuclear RNA Auxiliary Factor 2	Protein Coding	38	GC19P055654	2.46	https://www.genecards.org/cgi-bin/carddisp.pl?gene=U2AF2
CALR	Calreticulin	Protein Coding	52	GC19P012938	2.46	https://www.genecards.org/cgi-bin/carddisp.pl?gene=CALR
LYVE1	Lymphatic Vessel Endothelial Hyaluronan Receptor 1	Protein Coding	43	GC11M010636	2.45	https://www.genecards.org/cgi-bin/carddisp.pl?gene=LYVE1
BCL7B	BAF Chromatin Remodeling Complex Subunit BCL7B	Protein Coding	36	GC07M073536	2.45	https://www.genecards.org/cgi-bin/carddisp.pl?gene=BCL7B
COL6A3	Collagen Type VI Alpha 3 Chain	Protein Coding	45	GC02M237324	2.45	https://www.genecards.org/cgi-bin/carddisp.pl?gene=COL6A3
DPF2	Double PHD Fingers 2	Protein Coding	43	GC11P065351	2.45	https://www.genecards.org/cgi-bin/carddisp.pl?gene=DPF2
AAGAB	Alpha And Gamma Adaptin Binding Protein	Protein Coding	40	GC15M067200	2.45	https://www.genecards.org/cgi-bin/carddisp.pl?gene=AAGAB
STX10	Syntaxin 10	Protein Coding	36	GC19M013144	2.45	https://www.genecards.org/cgi-bin/carddisp.pl?gene=STX10
CCDC130	Coiled-Coil Domain Containing 130	Protein Coding	33	GC19P013734	2.45	https://www.genecards.org/cgi-bin/carddisp.pl?gene=CCDC130
AKAP2	A-Kinase Anchoring Protein 2	Protein Coding	29	GC09P110048	2.45	https://www.genecards.org/cgi-bin/carddisp.pl?gene=AKAP2
PALM2AKAP2	PALM2 And AKAP2 Fusion	Protein Coding	22	GC09P109640	2.45	https://www.genecards.org/cgi-bin/carddisp.pl?gene=PALM2AKAP2
PLAT	Plasminogen Activator, Tissue Type	Protein Coding	51	GC08M042174	2.44	https://www.genecards.org/cgi-bin/carddisp.pl?gene=PLAT
GRIA4	Glutamate Ionotropic Receptor AMPA Type Subunit 4	Protein Coding	50	GC11P105609	2.44	https://www.genecards.org/cgi-bin/carddisp.pl?gene=GRIA4
LIG4	DNA Ligase 4	Protein Coding	50	GC13M108207	2.44	https://www.genecards.org/cgi-bin/carddisp.pl?gene=LIG4
NFATC1	Nuclear Factor Of Activated T Cells 1	Protein Coding	49	GC18P079395	2.44	https://www.genecards.org/cgi-bin/carddisp.pl?gene=NFATC1
TUBG1	Tubulin Gamma 1	Protein Coding	49	GC17P042609	2.44	https://www.genecards.org/cgi-bin/carddisp.pl?gene=TUBG1
DKC1	Dyskerin Pseudouridine Synthase 1	Protein Coding	48	GC0XP154762	2.44	https://www.genecards.org/cgi-bin/carddisp.pl?gene=DKC1
FEN1	Flap Structure-Specific Endonuclease 1	Protein Coding	48	GC11P061811	2.44	https://www.genecards.org/cgi-bin/carddisp.pl?gene=FEN1
VEGFC	Vascular Endothelial Growth Factor C	Protein Coding	48	GC04M176683	2.44	https://www.genecards.org/cgi-bin/carddisp.pl?gene=VEGFC
ERCC6	ERCC Excision Repair 6, Chromatin Remodeling Factor	Protein Coding	46	GC10M049454	2.44	https://www.genecards.org/cgi-bin/carddisp.pl?gene=ERCC6
CD34	CD34 Molecule	Protein Coding	45	GC01M207880	2.44	https://www.genecards.org/cgi-bin/carddisp.pl?gene=CD34
RGN	Regucalcin	Protein Coding	41	GC0XP047080	2.44	https://www.genecards.org/cgi-bin/carddisp.pl?gene=RGN
ARTN	Artemin	Protein Coding	41	GC01P043933	2.44	https://www.genecards.org/cgi-bin/carddisp.pl?gene=ARTN
LINGO2	Leucine Rich Repeat And Ig Domain Containing 2	Protein Coding	36	GC09M027940	2.44	https://www.genecards.org/cgi-bin/carddisp.pl?gene=LINGO2
MT-ND5	Mitochondrially Encoded NADH:Ubiquinone Oxidoreductase Core Subunit 5	Protein Coding	33	GCMTP012339	2.44	https://www.genecards.org/cgi-bin/carddisp.pl?gene=MT-ND5
NR1H2	Nuclear Receptor Subfamily 1 Group H Member 2	Protein Coding	49	GC19P050329	2.44	https://www.genecards.org/cgi-bin/carddisp.pl?gene=NR1H2
NT5C2	5'-Nucleotidase, Cytosolic II	Protein Coding	47	GC10M103088	2.44	https://www.genecards.org/cgi-bin/carddisp.pl?gene=NT5C2
THG1L	TRNA-Histidine Guanylyltransferase 1 Like	Protein Coding	39	GC05P157731	2.43	https://www.genecards.org/cgi-bin/carddisp.pl?gene=THG1L
TIMM8B	Translocase Of Inner Mitochondrial Membrane 8 Homolog B	Protein Coding	39	GC11M112084	2.43	https://www.genecards.org/cgi-bin/carddisp.pl?gene=TIMM8B
ZFX	Zinc Finger Protein X-Linked	Protein Coding	39	GC0XP024148	2.43	https://www.genecards.org/cgi-bin/carddisp.pl?gene=ZFX
CDK5RAP1	CDK5 Regulatory Subunit Associated Protein 1	Protein Coding	38	GC20M033358	2.43	https://www.genecards.org/cgi-bin/carddisp.pl?gene=CDK5RAP1
LYRM7	LYR Motif Containing 7	Protein Coding	38	GC05P131170	2.43	https://www.genecards.org/cgi-bin/carddisp.pl?gene=LYRM7
MICU1	Mitochondrial Calcium Uptake 1	Protein Coding	40	GC10M072367	2.43	https://www.genecards.org/cgi-bin/carddisp.pl?gene=MICU1
RAB1B	RAB1B, Member RAS Oncogene Family	Protein Coding	43	GC11P066270	2.43	https://www.genecards.org/cgi-bin/carddisp.pl?gene=RAB1B
CAPN12	Calpain 12	Protein Coding	38	GC19M038730	2.43	https://www.genecards.org/cgi-bin/carddisp.pl?gene=CAPN12
ATR	ATR Serine/Threonine Kinase	Protein Coding	53	GC03M142449	2.42	https://www.genecards.org/cgi-bin/carddisp.pl?gene=ATR
TBK1	TANK Binding Kinase 1	Protein Coding	51	GC12P064451	2.42	https://www.genecards.org/cgi-bin/carddisp.pl?gene=TBK1
BLM	BLM RecQ Like Helicase	Protein Coding	49	GC15P090717	2.42	https://www.genecards.org/cgi-bin/carddisp.pl?gene=BLM
CTBP1	C-Terminal Binding Protein 1	Protein Coding	48	GC04M001211	2.42	https://www.genecards.org/cgi-bin/carddisp.pl?gene=CTBP1
NQO2	N-Ribosyldihydronicotinamide:Quinone Reductase 2	Protein Coding	47	GC06P003004	2.42	https://www.genecards.org/cgi-bin/carddisp.pl?gene=NQO2
ENPP1	Ectonucleotide Pyrophosphatase/Phosphodiesterase 1	Protein Coding	47	GC06P131808	2.42	https://www.genecards.org/cgi-bin/carddisp.pl?gene=ENPP1
C1QBP	Complement C1q Binding Protein	Protein Coding	47	GC17M005432	2.42	https://www.genecards.org/cgi-bin/carddisp.pl?gene=C1QBP
UBE2L3	Ubiquitin Conjugating Enzyme E2 L3	Protein Coding	46	GC22P021549	2.42	https://www.genecards.org/cgi-bin/carddisp.pl?gene=UBE2L3
SYN1	Synapsin I	Protein Coding	45	GC0XM047571	2.42	https://www.genecards.org/cgi-bin/carddisp.pl?gene=SYN1
NOX4	NADPH Oxidase 4	Protein Coding	44	GC11M089324	2.42	https://www.genecards.org/cgi-bin/carddisp.pl?gene=NOX4
PTP4A2	Protein Tyrosine Phosphatase 4A2	Protein Coding	43	GC01M031907	2.42	https://www.genecards.org/cgi-bin/carddisp.pl?gene=PTP4A2
ANO1	Anoctamin 1	Protein Coding	43	GC11P070078	2.42	https://www.genecards.org/cgi-bin/carddisp.pl?gene=ANO1
PHEX	Phosphate Regulating Endopeptidase Homolog X-Linked	Protein Coding	41	GC0XP022032	2.42	https://www.genecards.org/cgi-bin/carddisp.pl?gene=PHEX
CCRL2	C-C Motif Chemokine Receptor Like 2	Protein Coding	40	GC03P046407	2.42	https://www.genecards.org/cgi-bin/carddisp.pl?gene=CCRL2
PCA3	Prostate Cancer Associated 3	RNA Gene	23	GC09P076691	2.42	https://www.genecards.org/cgi-bin/carddisp.pl?gene=PCA3
F8	Coagulation Factor VIII	Protein Coding	47	GC0XM154835	2.42	https://www.genecards.org/cgi-bin/carddisp.pl?gene=F8
MICALCL	MICAL C-Terminal Like	Protein Coding	34	GC11P012094	2.4	https://www.genecards.org/cgi-bin/carddisp.pl?gene=MICALCL
ENSG00000267892		RNA Gene	7	GC19P038738	2.4	https://www.genecards.org/cgi-bin/carddisp.pl?gene=ENSG00000267892
CA12	Carbonic Anhydrase 12	Protein Coding	48	GC15M063321	2.4	https://www.genecards.org/cgi-bin/carddisp.pl?gene=CA12
TYK2	Tyrosine Kinase 2	Protein Coding	54	GC19M010350	2.4	https://www.genecards.org/cgi-bin/carddisp.pl?gene=TYK2
STAT2	Signal Transducer And Activator Of Transcription 2	Protein Coding	49	GC12M056341	2.4	https://www.genecards.org/cgi-bin/carddisp.pl?gene=STAT2
GATA2	GATA Binding Protein 2	Protein Coding	49	GC03M128479	2.4	https://www.genecards.org/cgi-bin/carddisp.pl?gene=GATA2
CYP27A1	Cytochrome P450 Family 27 Subfamily A Member 1	Protein Coding	48	GC02P218781	2.4	https://www.genecards.org/cgi-bin/carddisp.pl?gene=CYP27A1
LAMC2	Laminin Subunit Gamma 2	Protein Coding	47	GC01P183155	2.4	https://www.genecards.org/cgi-bin/carddisp.pl?gene=LAMC2
XRCC3	X-Ray Repair Cross Complementing 3	Protein Coding	42	GC14M103697	2.4	https://www.genecards.org/cgi-bin/carddisp.pl?gene=XRCC3
SPTB	Spectrin Beta, Erythrocytic	Protein Coding	41	GC14M064746	2.4	https://www.genecards.org/cgi-bin/carddisp.pl?gene=SPTB
SCG2	Secretogranin II	Protein Coding	40	GC02M223596	2.4	https://www.genecards.org/cgi-bin/carddisp.pl?gene=SCG2
SUN2	Sad1 And UNC84 Domain Containing 2	Protein Coding	38	GC22M044549	2.4	https://www.genecards.org/cgi-bin/carddisp.pl?gene=SUN2
NLRP5	NLR Family Pyrin Domain Containing 5	Protein Coding	37	GC19P056000	2.4	https://www.genecards.org/cgi-bin/carddisp.pl?gene=NLRP5
SNX6	Sorting Nexin 6	Protein Coding	37	GC14M034561	2.4	https://www.genecards.org/cgi-bin/carddisp.pl?gene=SNX6
NAT9	N-Acetyltransferase 9 (Putative)	Protein Coding	37	GC17M074770	2.4	https://www.genecards.org/cgi-bin/carddisp.pl?gene=NAT9
FANCD2OS	FANCD2 Opposite Strand	Protein Coding	27	GC03M010082	2.4	https://www.genecards.org/cgi-bin/carddisp.pl?gene=FANCD2OS
EDN1	Endothelin 1	Protein Coding	48	GC06P012290	2.4	https://www.genecards.org/cgi-bin/carddisp.pl?gene=EDN1
WEE1	WEE1 G2 Checkpoint Kinase	Protein Coding	48	GC11P009573	2.39	https://www.genecards.org/cgi-bin/carddisp.pl?gene=WEE1
CPNE1	Copine 1	Protein Coding	41	GC20M035626	2.39	https://www.genecards.org/cgi-bin/carddisp.pl?gene=CPNE1
ARID5B	AT-Rich Interaction Domain 5B	Protein Coding	41	GC10P061901	2.39	https://www.genecards.org/cgi-bin/carddisp.pl?gene=ARID5B
TRDMT1	TRNA Aspartic Acid Methyltransferase 1	Protein Coding	41	GC10M017098	2.39	https://www.genecards.org/cgi-bin/carddisp.pl?gene=TRDMT1
MYOF	Myoferlin	Protein Coding	40	GC10M093306	2.39	https://www.genecards.org/cgi-bin/carddisp.pl?gene=MYOF
PGS1	Phosphatidylglycerophosphate Synthase 1	Protein Coding	39	GC17P078378	2.39	https://www.genecards.org/cgi-bin/carddisp.pl?gene=PGS1
VPS51	VPS51 Subunit Of GARP Complex	Protein Coding	36	GC11P065089	2.39	https://www.genecards.org/cgi-bin/carddisp.pl?gene=VPS51
PRRX2	Paired Related Homeobox 2	Protein Coding	34	GC09P129665	2.39	https://www.genecards.org/cgi-bin/carddisp.pl?gene=PRRX2
ZFPL1	Zinc Finger Protein Like 1	Protein Coding	34	GC11P065084	2.39	https://www.genecards.org/cgi-bin/carddisp.pl?gene=ZFPL1
UGCG	UDP-Glucose Ceramide Glucosyltransferase	Protein Coding	43	GC09P111896	2.38	https://www.genecards.org/cgi-bin/carddisp.pl?gene=UGCG
PTGES	Prostaglandin E Synthase	Protein Coding	42	GC09M129738	2.38	https://www.genecards.org/cgi-bin/carddisp.pl?gene=PTGES
CHEK2	Checkpoint Kinase 2	Protein Coding	55	GC22M028687	2.38	https://www.genecards.org/cgi-bin/carddisp.pl?gene=CHEK2
EPHA2	EPH Receptor A2	Protein Coding	54	GC01M016124	2.38	https://www.genecards.org/cgi-bin/carddisp.pl?gene=EPHA2
RAC2	Rac Family Small GTPase 2	Protein Coding	52	GC22M037227	2.38	https://www.genecards.org/cgi-bin/carddisp.pl?gene=RAC2
QDPR	Quinoid Dihydropteridine Reductase	Protein Coding	50	GC04M017460	2.38	https://www.genecards.org/cgi-bin/carddisp.pl?gene=QDPR
PIKFYVE	Phosphoinositide Kinase, FYVE-Type Zinc Finger Containing	Protein Coding	49	GC02P208266	2.38	https://www.genecards.org/cgi-bin/carddisp.pl?gene=PIKFYVE
SIAH1	Siah E3 Ubiquitin Protein Ligase 1	Protein Coding	47	GC16M048357	2.38	https://www.genecards.org/cgi-bin/carddisp.pl?gene=SIAH1
ARAF	A-Raf Proto-Oncogene, Serine/Threonine Kinase	Protein Coding	47	GC0XP047562	2.38	https://www.genecards.org/cgi-bin/carddisp.pl?gene=ARAF
TCIRG1	T Cell Immune Regulator 1, ATPase H+ Transporting V0 Subunit A3	Protein Coding	45	GC11P068038	2.38	https://www.genecards.org/cgi-bin/carddisp.pl?gene=TCIRG1
PODXL	Podocalyxin Like	Protein Coding	43	GC07M131500	2.38	https://www.genecards.org/cgi-bin/carddisp.pl?gene=PODXL
SYNE1	Spectrin Repeat Containing Nuclear Envelope Protein 1	Protein Coding	42	GC06M152121	2.38	https://www.genecards.org/cgi-bin/carddisp.pl?gene=SYNE1
COL5A2	Collagen Type V Alpha 2 Chain	Protein Coding	42	GC02M189031	2.38	https://www.genecards.org/cgi-bin/carddisp.pl?gene=COL5A2
KDM4C	Lysine Demethylase 4C	Protein Coding	41	GC09P006720	2.38	https://www.genecards.org/cgi-bin/carddisp.pl?gene=KDM4C
UNC13A	Unc-13 Homolog A	Protein Coding	41	GC19M017602	2.38	https://www.genecards.org/cgi-bin/carddisp.pl?gene=UNC13A
SRSF4	Serine And Arginine Rich Splicing Factor 4	Protein Coding	40	GC01M029147	2.38	https://www.genecards.org/cgi-bin/carddisp.pl?gene=SRSF4
UBE2E2	Ubiquitin Conjugating Enzyme E2 E2	Protein Coding	40	GC03P023221	2.38	https://www.genecards.org/cgi-bin/carddisp.pl?gene=UBE2E2
SNX27	Sorting Nexin 27	Protein Coding	39	GC01P151611	2.38	https://www.genecards.org/cgi-bin/carddisp.pl?gene=SNX27
POLN	DNA Polymerase Nu	Protein Coding	35	GC04M002073	2.38	https://www.genecards.org/cgi-bin/carddisp.pl?gene=POLN
H1-2	H1.2 Linker Histone, Cluster Member	Protein Coding	34	GC06M026056	2.38	https://www.genecards.org/cgi-bin/carddisp.pl?gene=H1-2
SLC22A5	Solute Carrier Family 22 Member 5	Protein Coding	48	GC05P132369	2.37	https://www.genecards.org/cgi-bin/carddisp.pl?gene=SLC22A5
FOS	Fos Proto-Oncogene, AP-1 Transcription Factor Subunit	Protein Coding	52	GC14P075278	2.37	https://www.genecards.org/cgi-bin/carddisp.pl?gene=FOS
SMAD6	SMAD Family Member 6	Protein Coding	46	GC15P066702	2.37	https://www.genecards.org/cgi-bin/carddisp.pl?gene=SMAD6
USP36	Ubiquitin Specific Peptidase 36	Protein Coding	39	GC17M078787	2.37	https://www.genecards.org/cgi-bin/carddisp.pl?gene=USP36
EIF1AD	Eukaryotic Translation Initiation Factor 1A Domain Containing	Protein Coding	34	GC11M065996	2.37	https://www.genecards.org/cgi-bin/carddisp.pl?gene=EIF1AD
KDM5C	Lysine Demethylase 5C	Protein Coding	44	GC0XM053159	2.36	https://www.genecards.org/cgi-bin/carddisp.pl?gene=KDM5C
POFUT2	Protein O-Fucosyltransferase 2	Protein Coding	40	GC21M045263	2.36	https://www.genecards.org/cgi-bin/carddisp.pl?gene=POFUT2
CDK17	Cyclin Dependent Kinase 17	Protein Coding	40	GC12M096278	2.36	https://www.genecards.org/cgi-bin/carddisp.pl?gene=CDK17
FGFR4	Fibroblast Growth Factor Receptor 4	Protein Coding	53	GC05P177086	2.35	https://www.genecards.org/cgi-bin/carddisp.pl?gene=FGFR4
SPTAN1	Spectrin Alpha, Non-Erythrocytic 1	Protein Coding	49	GC09P128552	2.35	https://www.genecards.org/cgi-bin/carddisp.pl?gene=SPTAN1
FGF8	Fibroblast Growth Factor 8	Protein Coding	49	GC10M101770	2.35	https://www.genecards.org/cgi-bin/carddisp.pl?gene=FGF8
BARD1	BRCA1 Associated RING Domain 1	Protein Coding	48	GC02M214725	2.35	https://www.genecards.org/cgi-bin/carddisp.pl?gene=BARD1
MOG	Myelin Oligodendrocyte Glycoprotein	Protein Coding	47	GC06P033153	2.35	https://www.genecards.org/cgi-bin/carddisp.pl?gene=MOG
XPA	XPA, DNA Damage Recognition And Repair Factor	Protein Coding	47	GC09M097635	2.35	https://www.genecards.org/cgi-bin/carddisp.pl?gene=XPA
AIRE	Autoimmune Regulator	Protein Coding	46	GC21P044285	2.35	https://www.genecards.org/cgi-bin/carddisp.pl?gene=AIRE
DGKG	Diacylglycerol Kinase Gamma	Protein Coding	45	GC03M186105	2.35	https://www.genecards.org/cgi-bin/carddisp.pl?gene=DGKG
GNE	Glucosamine (UDP-N-Acetyl)-2-Epimerase/N-Acetylmannosamine Kinase	Protein Coding	45	GC09M036214	2.35	https://www.genecards.org/cgi-bin/carddisp.pl?gene=GNE
WNT2	Wnt Family Member 2	Protein Coding	45	GC07M117276	2.35	https://www.genecards.org/cgi-bin/carddisp.pl?gene=WNT2
CENPE	Centromere Protein E	Protein Coding	45	GC04M103105	2.35	https://www.genecards.org/cgi-bin/carddisp.pl?gene=CENPE
CDX2	Caudal Type Homeobox 2	Protein Coding	44	GC13M027962	2.35	https://www.genecards.org/cgi-bin/carddisp.pl?gene=CDX2
EXO1	Exonuclease 1	Protein Coding	44	GC01P241847	2.35	https://www.genecards.org/cgi-bin/carddisp.pl?gene=EXO1
PPM1G	Protein Phosphatase, Mg2+/Mn2+ Dependent 1G	Protein Coding	43	GC02M027382	2.35	https://www.genecards.org/cgi-bin/carddisp.pl?gene=PPM1G
HLA-DPA1	Major Histocompatibility Complex, Class II, DP Alpha 1	Protein Coding	42	GC06M033064	2.35	https://www.genecards.org/cgi-bin/carddisp.pl?gene=HLA-DPA1
MDC1	Mediator Of DNA Damage Checkpoint 1	Protein Coding	42	GC06M030795	2.35	https://www.genecards.org/cgi-bin/carddisp.pl?gene=MDC1
PHF6	PHD Finger Protein 6	Protein Coding	41	GC0XP134373	2.35	https://www.genecards.org/cgi-bin/carddisp.pl?gene=PHF6
SRSF6	Serine And Arginine Rich Splicing Factor 6	Protein Coding	40	GC20P043457	2.35	https://www.genecards.org/cgi-bin/carddisp.pl?gene=SRSF6
RAB39B	RAB39B, Member RAS Oncogene Family	Protein Coding	40	GC0XM155259	2.35	https://www.genecards.org/cgi-bin/carddisp.pl?gene=RAB39B
ATXN7	Ataxin 7	Protein Coding	40	GC03P063864	2.35	https://www.genecards.org/cgi-bin/carddisp.pl?gene=ATXN7
FGF20	Fibroblast Growth Factor 20	Protein Coding	40	GC08M016992	2.35	https://www.genecards.org/cgi-bin/carddisp.pl?gene=FGF20
FKTN	Fukutin	Protein Coding	40	GC09P105558	2.35	https://www.genecards.org/cgi-bin/carddisp.pl?gene=FKTN
SEPHS2	Selenophosphate Synthetase 2	Protein Coding	39	GC16M030463	2.35	https://www.genecards.org/cgi-bin/carddisp.pl?gene=SEPHS2
LRRK1	Leucine Rich Repeat Kinase 1	Protein Coding	39	GC15P100919	2.35	https://www.genecards.org/cgi-bin/carddisp.pl?gene=LRRK1
HACD1	3-Hydroxyacyl-CoA Dehydratase 1	Protein Coding	36	GC10M017589	2.35	https://www.genecards.org/cgi-bin/carddisp.pl?gene=HACD1
SLC2A14	Solute Carrier Family 2 Member 14	Protein Coding	35	GC12M007812	2.35	https://www.genecards.org/cgi-bin/carddisp.pl?gene=SLC2A14
MIR24-1	MicroRNA 24-1	RNA Gene	20	GC09P095086	2.35	https://www.genecards.org/cgi-bin/carddisp.pl?gene=MIR24-1
MIR612	MicroRNA 612	RNA Gene	17	GC11P065619	2.34	https://www.genecards.org/cgi-bin/carddisp.pl?gene=MIR612
LOC100507144	Uncharacterized LOC100507144	RNA Gene	12	GC11M035154	2.34	https://www.genecards.org/cgi-bin/carddisp.pl?gene=LOC100507144
ENSG00000258989		Protein Coding	9	GC14P061530	2.34	https://www.genecards.org/cgi-bin/carddisp.pl?gene=ENSG00000258989
ENSG00000254855		RNA Gene	8	GC11M066264	2.34	https://www.genecards.org/cgi-bin/carddisp.pl?gene=ENSG00000254855
ENSG00000238258		RNA Gene	7	GC10P033211	2.34	https://www.genecards.org/cgi-bin/carddisp.pl?gene=ENSG00000238258
ENSG00000173727		Pseudogene	6	GC11P065611	2.34	https://www.genecards.org/cgi-bin/carddisp.pl?gene=ENSG00000173727
piR-55985-018		RNA Gene	4	GC10P033275	2.34	https://www.genecards.org/cgi-bin/carddisp.pl?gene=piR-55985-018
CD79A	CD79a Molecule	Protein Coding	48	GC19P041877	2.34	https://www.genecards.org/cgi-bin/carddisp.pl?gene=CD79A
CYP3A5	Cytochrome P450 Family 3 Subfamily A Member 5	Protein Coding	48	GC07M099648	2.34	https://www.genecards.org/cgi-bin/carddisp.pl?gene=CYP3A5
SLPI	Secretory Leukocyte Peptidase Inhibitor	Protein Coding	41	GC20M045252	2.34	https://www.genecards.org/cgi-bin/carddisp.pl?gene=SLPI
WNT5B	Wnt Family Member 5B	Protein Coding	45	GC12P001529	2.33	https://www.genecards.org/cgi-bin/carddisp.pl?gene=WNT5B
SH3PXD2A	SH3 And PX Domains 2A	Protein Coding	37	GC10M103594	2.33	https://www.genecards.org/cgi-bin/carddisp.pl?gene=SH3PXD2A
FRS2	Fibroblast Growth Factor Receptor Substrate 2	Protein Coding	43	GC12P069471	2.33	https://www.genecards.org/cgi-bin/carddisp.pl?gene=FRS2
KDM5D	Lysine Demethylase 5D	Protein Coding	37	GC0YM019703	2.33	https://www.genecards.org/cgi-bin/carddisp.pl?gene=KDM5D
NFIC	Nuclear Factor I C	Protein Coding	40	GC19P003314	2.33	https://www.genecards.org/cgi-bin/carddisp.pl?gene=NFIC
TXN2	Thioredoxin 2	Protein Coding	47	GC22M036467	2.33	https://www.genecards.org/cgi-bin/carddisp.pl?gene=TXN2
LACTB	Lactamase Beta	Protein Coding	37	GC15P071910	2.33	https://www.genecards.org/cgi-bin/carddisp.pl?gene=LACTB
ITGB1	Integrin Subunit Beta 1	Protein Coding	51	GC10M032900	2.32	https://www.genecards.org/cgi-bin/carddisp.pl?gene=ITGB1
SPR	Sepiapterin Reductase	Protein Coding	51	GC02P072850	2.32	https://www.genecards.org/cgi-bin/carddisp.pl?gene=SPR
PFN1	Profilin 1	Protein Coding	49	GC17M004945	2.32	https://www.genecards.org/cgi-bin/carddisp.pl?gene=PFN1
DCTN1	Dynactin Subunit 1	Protein Coding	47	GC02M074361	2.32	https://www.genecards.org/cgi-bin/carddisp.pl?gene=DCTN1
RORC	RAR Related Orphan Receptor C	Protein Coding	47	GC01M151806	2.32	https://www.genecards.org/cgi-bin/carddisp.pl?gene=RORC
SLC2A5	Solute Carrier Family 2 Member 5	Protein Coding	45	GC01M009036	2.32	https://www.genecards.org/cgi-bin/carddisp.pl?gene=SLC2A5
CDC45	Cell Division Cycle 45	Protein Coding	45	GC22P019479	2.32	https://www.genecards.org/cgi-bin/carddisp.pl?gene=CDC45
POU1F1	POU Class 1 Homeobox 1	Protein Coding	44	GC03M087259	2.32	https://www.genecards.org/cgi-bin/carddisp.pl?gene=POU1F1
COL11A1	Collagen Type XI Alpha 1 Chain	Protein Coding	44	GC01M102876	2.32	https://www.genecards.org/cgi-bin/carddisp.pl?gene=COL11A1
LINGO1	Leucine Rich Repeat And Ig Domain Containing 1	Protein Coding	44	GC15M077613	2.32	https://www.genecards.org/cgi-bin/carddisp.pl?gene=LINGO1
CNBP	CCHC-Type Zinc Finger Nucleic Acid Binding Protein	Protein Coding	43	GC03M129167	2.32	https://www.genecards.org/cgi-bin/carddisp.pl?gene=CNBP
MOGS	Mannosyl-Oligosaccharide Glucosidase	Protein Coding	43	GC02M074461	2.32	https://www.genecards.org/cgi-bin/carddisp.pl?gene=MOGS
HEY1	Hes Related Family BHLH Transcription Factor With YRPW Motif 1	Protein Coding	43	GC08M079764	2.32	https://www.genecards.org/cgi-bin/carddisp.pl?gene=HEY1
MPDU1	Mannose-P-Dolichol Utilization Defect 1	Protein Coding	43	GC17P007583	2.32	https://www.genecards.org/cgi-bin/carddisp.pl?gene=MPDU1
DST	Dystonin	Protein Coding	43	GC06M056457	2.32	https://www.genecards.org/cgi-bin/carddisp.pl?gene=DST
ALG2	ALG2 Alpha-1,3/1,6-Mannosyltransferase	Protein Coding	42	GC09M099216	2.32	https://www.genecards.org/cgi-bin/carddisp.pl?gene=ALG2
FBXO7	F-Box Protein 7	Protein Coding	42	GC22P032474	2.32	https://www.genecards.org/cgi-bin/carddisp.pl?gene=FBXO7
SRSF7	Serine And Arginine Rich Splicing Factor 7	Protein Coding	41	GC02M038709	2.32	https://www.genecards.org/cgi-bin/carddisp.pl?gene=SRSF7
SP7	Sp7 Transcription Factor	Protein Coding	41	GC12M053326	2.32	https://www.genecards.org/cgi-bin/carddisp.pl?gene=SP7
CPA3	Carboxypeptidase A3	Protein Coding	41	GC03P148865	2.32	https://www.genecards.org/cgi-bin/carddisp.pl?gene=CPA3
ALG14	ALG14 UDP-N-Acetylglucosaminyltransferase Subunit	Protein Coding	41	GC01M094974	2.32	https://www.genecards.org/cgi-bin/carddisp.pl?gene=ALG14
UBE3C	Ubiquitin Protein Ligase E3C	Protein Coding	41	GC07P157138	2.32	https://www.genecards.org/cgi-bin/carddisp.pl?gene=UBE3C
SRSF9	Serine And Arginine Rich Splicing Factor 9	Protein Coding	40	GC12M120461	2.32	https://www.genecards.org/cgi-bin/carddisp.pl?gene=SRSF9
TCERG1	Transcription Elongation Regulator 1	Protein Coding	40	GC05P146447	2.32	https://www.genecards.org/cgi-bin/carddisp.pl?gene=TCERG1
TET3	Tet Methylcytosine Dioxygenase 3	Protein Coding	40	GC02P073986	2.32	https://www.genecards.org/cgi-bin/carddisp.pl?gene=TET3
MUC4	Mucin 4, Cell Surface Associated	Protein Coding	40	GC03M195746	2.32	https://www.genecards.org/cgi-bin/carddisp.pl?gene=MUC4
SUN1	Sad1 And UNC84 Domain Containing 1	Protein Coding	39	GC07P000857	2.32	https://www.genecards.org/cgi-bin/carddisp.pl?gene=SUN1
DHX36	DEAH-Box Helicase 36	Protein Coding	39	GC03M154272	2.32	https://www.genecards.org/cgi-bin/carddisp.pl?gene=DHX36
EPC2	Enhancer Of Polycomb Homolog 2	Protein Coding	36	GC02P148644	2.32	https://www.genecards.org/cgi-bin/carddisp.pl?gene=EPC2
KCNRG	Potassium Channel Regulator	Protein Coding	35	GC13P050015	2.32	https://www.genecards.org/cgi-bin/carddisp.pl?gene=KCNRG
CEACAM16	CEA Cell Adhesion Molecule 16, Tectorial Membrane Component	Protein Coding	33	GC19P044699	2.32	https://www.genecards.org/cgi-bin/carddisp.pl?gene=CEACAM16
SSH1	Slingshot Protein Phosphatase 1	Protein Coding	42	GC12M108785	2.32	https://www.genecards.org/cgi-bin/carddisp.pl?gene=SSH1
MRI1	Methylthioribose-1-Phosphate Isomerase 1	Protein Coding	38	GC19P013764	2.32	https://www.genecards.org/cgi-bin/carddisp.pl?gene=MRI1
DPF1	Double PHD Fingers 1	Protein Coding	37	GC19M038211	2.32	https://www.genecards.org/cgi-bin/carddisp.pl?gene=DPF1
ZNF607	Zinc Finger Protein 607	Protein Coding	36	GC19M037696	2.32	https://www.genecards.org/cgi-bin/carddisp.pl?gene=ZNF607
BATF2	Basic Leucine Zipper ATF-Like Transcription Factor 2	Protein Coding	35	GC11M064987	2.32	https://www.genecards.org/cgi-bin/carddisp.pl?gene=BATF2
NIBAN2	Niban Apoptosis Regulator 2	Protein Coding	31	GC09M127506	2.32	https://www.genecards.org/cgi-bin/carddisp.pl?gene=NIBAN2
CDK9	Cyclin Dependent Kinase 9	Protein Coding	47	GC09P127810	2.32	https://www.genecards.org/cgi-bin/carddisp.pl?gene=CDK9
SYVN1	Synoviolin 1	Protein Coding	41	GC11M065122	2.31	https://www.genecards.org/cgi-bin/carddisp.pl?gene=SYVN1
RPSAP52	Ribosomal Protein SA Pseudogene 52	Pseudogene	16	GC12M065758	2.31	https://www.genecards.org/cgi-bin/carddisp.pl?gene=RPSAP52
HNRNPUL1	Heterogeneous Nuclear Ribonucleoprotein U Like 1	Protein Coding	38	GC19P041262	2.3	https://www.genecards.org/cgi-bin/carddisp.pl?gene=HNRNPUL1
PTPN11	Protein Tyrosine Phosphatase Non-Receptor Type 11	Protein Coding	55	GC12P112418	2.3	https://www.genecards.org/cgi-bin/carddisp.pl?gene=PTPN11
SCYL1	SCY1 Like Pseudokinase 1	Protein Coding	43	GC11P065525	2.3	https://www.genecards.org/cgi-bin/carddisp.pl?gene=SCYL1
PPFIBP1	PPFIA Binding Protein 1	Protein Coding	41	GC12P027523	2.3	https://www.genecards.org/cgi-bin/carddisp.pl?gene=PPFIBP1
PACSIN2	Protein Kinase C And Casein Kinase Substrate In Neurons 2	Protein Coding	41	GC22M042835	2.3	https://www.genecards.org/cgi-bin/carddisp.pl?gene=PACSIN2
WDR83OS	WD Repeat Domain 83 Opposite Strand	Protein Coding	32	GC19M012668	2.3	https://www.genecards.org/cgi-bin/carddisp.pl?gene=WDR83OS
FAM98C	Family With Sequence Similarity 98 Member C	Protein Coding	31	GC19P038403	2.3	https://www.genecards.org/cgi-bin/carddisp.pl?gene=FAM98C
MMP3	Matrix Metallopeptidase 3	Protein Coding	52	GC11M102835	2.29	https://www.genecards.org/cgi-bin/carddisp.pl?gene=MMP3
DSTN	Destrin, Actin Depolymerizing Factor	Protein Coding	40	GC20P017550	2.29	https://www.genecards.org/cgi-bin/carddisp.pl?gene=DSTN
BLOC1S3	Biogenesis Of Lysosomal Organelles Complex 1 Subunit 3	Protein Coding	38	GC19P045178	2.29	https://www.genecards.org/cgi-bin/carddisp.pl?gene=BLOC1S3
NEK2	NIMA Related Kinase 2	Protein Coding	52	GC01M211658	2.29	https://www.genecards.org/cgi-bin/carddisp.pl?gene=NEK2
GLI3	GLI Family Zinc Finger 3	Protein Coding	50	GC07M041960	2.29	https://www.genecards.org/cgi-bin/carddisp.pl?gene=GLI3
DMPK	DM1 Protein Kinase	Protein Coding	49	GC19M045769	2.29	https://www.genecards.org/cgi-bin/carddisp.pl?gene=DMPK
GALK1	Galactokinase 1	Protein Coding	49	GC17M075751	2.29	https://www.genecards.org/cgi-bin/carddisp.pl?gene=GALK1
GABBR2	Gamma-Aminobutyric Acid Type B Receptor Subunit 2	Protein Coding	48	GC09M098288	2.29	https://www.genecards.org/cgi-bin/carddisp.pl?gene=GABBR2
FAH	Fumarylacetoacetate Hydrolase	Protein Coding	48	GC15P080152	2.29	https://www.genecards.org/cgi-bin/carddisp.pl?gene=FAH
CAMKK2	Calcium/Calmodulin Dependent Protein Kinase Kinase 2	Protein Coding	48	GC12M121276	2.29	https://www.genecards.org/cgi-bin/carddisp.pl?gene=CAMKK2
UBE2N	Ubiquitin Conjugating Enzyme E2 N	Protein Coding	48	GC12M093406	2.29	https://www.genecards.org/cgi-bin/carddisp.pl?gene=UBE2N
PARP2	Poly(ADP-Ribose) Polymerase 2	Protein Coding	47	GC14P020343	2.29	https://www.genecards.org/cgi-bin/carddisp.pl?gene=PARP2
CLCN7	Chloride Voltage-Gated Channel 7	Protein Coding	47	GC16M001444	2.29	https://www.genecards.org/cgi-bin/carddisp.pl?gene=CLCN7
CYP2R1	Cytochrome P450 Family 2 Subfamily R Member 1	Protein Coding	47	GC11M014856	2.29	https://www.genecards.org/cgi-bin/carddisp.pl?gene=CYP2R1
CUL1	Cullin 1	Protein Coding	47	GC07P148697	2.29	https://www.genecards.org/cgi-bin/carddisp.pl?gene=CUL1
EIF4A2	Eukaryotic Translation Initiation Factor 4A2	Protein Coding	47	GC03P186783	2.29	https://www.genecards.org/cgi-bin/carddisp.pl?gene=EIF4A2
LAMB3	Laminin Subunit Beta 3	Protein Coding	47	GC01M209614	2.29	https://www.genecards.org/cgi-bin/carddisp.pl?gene=LAMB3
RBBP8	RB Binding Protein 8, Endonuclease	Protein Coding	45	GC18P022798	2.29	https://www.genecards.org/cgi-bin/carddisp.pl?gene=RBBP8
SLC22A12	Solute Carrier Family 22 Member 12	Protein Coding	45	GC11P064609	2.29	https://www.genecards.org/cgi-bin/carddisp.pl?gene=SLC22A12
SLC34A1	Solute Carrier Family 34 Member 1	Protein Coding	45	GC05P177380	2.29	https://www.genecards.org/cgi-bin/carddisp.pl?gene=SLC34A1
SULT1E1	Sulfotransferase Family 1E Member 1	Protein Coding	45	GC04M069841	2.29	https://www.genecards.org/cgi-bin/carddisp.pl?gene=SULT1E1
EEA1	Early Endosome Antigen 1	Protein Coding	45	GC12M092770	2.29	https://www.genecards.org/cgi-bin/carddisp.pl?gene=EEA1
OCRL	OCRL Inositol Polyphosphate-5-Phosphatase	Protein Coding	45	GC0XP129539	2.29	https://www.genecards.org/cgi-bin/carddisp.pl?gene=OCRL
MCCC1	Methylcrotonoyl-CoA Carboxylase 1	Protein Coding	45	GC03M183015	2.29	https://www.genecards.org/cgi-bin/carddisp.pl?gene=MCCC1
ASPA	Aspartoacylase	Protein Coding	45	GC17P003472	2.29	https://www.genecards.org/cgi-bin/carddisp.pl?gene=ASPA
RAD17	RAD17 Checkpoint Clamp Loader Component	Protein Coding	44	GC05P069369	2.29	https://www.genecards.org/cgi-bin/carddisp.pl?gene=RAD17
SLC23A1	Solute Carrier Family 23 Member 1	Protein Coding	44	GC05M139377	2.29	https://www.genecards.org/cgi-bin/carddisp.pl?gene=SLC23A1
DDX11	DEAD/H-Box Helicase 11	Protein Coding	44	GC12P031073	2.29	https://www.genecards.org/cgi-bin/carddisp.pl?gene=DDX11
TPP1	Tripeptidyl Peptidase 1	Protein Coding	44	GC11M006614	2.29	https://www.genecards.org/cgi-bin/carddisp.pl?gene=TPP1
PDSS1	Decaprenyl Diphosphate Synthase Subunit 1	Protein Coding	44	GC10P026697	2.29	https://www.genecards.org/cgi-bin/carddisp.pl?gene=PDSS1
SLC23A2	Solute Carrier Family 23 Member 2	Protein Coding	43	GC20M004852	2.29	https://www.genecards.org/cgi-bin/carddisp.pl?gene=SLC23A2
CLCN5	Chloride Voltage-Gated Channel 5	Protein Coding	43	GC0XP049922	2.29	https://www.genecards.org/cgi-bin/carddisp.pl?gene=CLCN5
RNF8	Ring Finger Protein 8	Protein Coding	43	GC06P046068	2.29	https://www.genecards.org/cgi-bin/carddisp.pl?gene=RNF8
DNAJB6	DnaJ Heat Shock Protein Family (Hsp40) Member B6	Protein Coding	43	GC07P157335	2.29	https://www.genecards.org/cgi-bin/carddisp.pl?gene=DNAJB6
TRAP1	TNF Receptor Associated Protein 1	Protein Coding	43	GC16M003652	2.29	https://www.genecards.org/cgi-bin/carddisp.pl?gene=TRAP1
UIMC1	Ubiquitin Interaction Motif Containing 1	Protein Coding	43	GC05M176905	2.29	https://www.genecards.org/cgi-bin/carddisp.pl?gene=UIMC1
UBE2E3	Ubiquitin Conjugating Enzyme E2 E3	Protein Coding	43	GC02P180967	2.29	https://www.genecards.org/cgi-bin/carddisp.pl?gene=UBE2E3
HUS1	HUS1 Checkpoint Clamp Component	Protein Coding	42	GC07M047970	2.29	https://www.genecards.org/cgi-bin/carddisp.pl?gene=HUS1
COQ2	Coenzyme Q2, Polyprenyltransferase	Protein Coding	42	GC04M083138	2.29	https://www.genecards.org/cgi-bin/carddisp.pl?gene=COQ2
ALDH3B1	Aldehyde Dehydrogenase 3 Family Member B1	Protein Coding	42	GC11P068027	2.29	https://www.genecards.org/cgi-bin/carddisp.pl?gene=ALDH3B1
VPS29	VPS29 Retromer Complex Component	Protein Coding	42	GC12M110491	2.29	https://www.genecards.org/cgi-bin/carddisp.pl?gene=VPS29
RAD51D	RAD51 Paralog D	Protein Coding	41	GC17M035092	2.29	https://www.genecards.org/cgi-bin/carddisp.pl?gene=RAD51D
CLSPN	Claspin	Protein Coding	41	GC01M035720	2.29	https://www.genecards.org/cgi-bin/carddisp.pl?gene=CLSPN
CEACAM6	CEA Cell Adhesion Molecule 6	Protein Coding	41	GC19P041750	2.29	https://www.genecards.org/cgi-bin/carddisp.pl?gene=CEACAM6
TRIP13	Thyroid Hormone Receptor Interactor 13	Protein Coding	41	GC05P000892	2.29	https://www.genecards.org/cgi-bin/carddisp.pl?gene=TRIP13
P4HA3	Prolyl 4-Hydroxylase Subunit Alpha 3	Protein Coding	40	GC11M074235	2.29	https://www.genecards.org/cgi-bin/carddisp.pl?gene=P4HA3
SSH3	Slingshot Protein Phosphatase 3	Protein Coding	40	GC11P067303	2.29	https://www.genecards.org/cgi-bin/carddisp.pl?gene=SSH3
HLTF	Helicase Like Transcription Factor	Protein Coding	40	GC03M149030	2.29	https://www.genecards.org/cgi-bin/carddisp.pl?gene=HLTF
STRAP	Serine/Threonine Kinase Receptor Associated Protein	Protein Coding	39	GC12P015882	2.29	https://www.genecards.org/cgi-bin/carddisp.pl?gene=STRAP
MIOX	Myo-Inositol Oxygenase	Protein Coding	39	GC22P050486	2.29	https://www.genecards.org/cgi-bin/carddisp.pl?gene=MIOX
GIGYF2	GRB10 Interacting GYF Protein 2	Protein Coding	39	GC02P232698	2.29	https://www.genecards.org/cgi-bin/carddisp.pl?gene=GIGYF2
LAS1L	LAS1 Like Ribosome Biogenesis Factor	Protein Coding	38	GC0XM065512	2.29	https://www.genecards.org/cgi-bin/carddisp.pl?gene=LAS1L
SLC39A11	Solute Carrier Family 39 Member 11	Protein Coding	38	GC17M072645	2.29	https://www.genecards.org/cgi-bin/carddisp.pl?gene=SLC39A11
PSPC1	Paraspeckle Component 1	Protein Coding	37	GC13M019674	2.29	https://www.genecards.org/cgi-bin/carddisp.pl?gene=PSPC1
LUC7L2	LUC7 Like 2, Pre-MRNA Splicing Factor	Protein Coding	37	GC07P139344	2.29	https://www.genecards.org/cgi-bin/carddisp.pl?gene=LUC7L2
YARS1	Tyrosyl-TRNA Synthetase 1	Protein Coding	37	GC01M032776	2.29	https://www.genecards.org/cgi-bin/carddisp.pl?gene=YARS1
SYT12	Synaptotagmin 12	Protein Coding	36	GC11P067024	2.29	https://www.genecards.org/cgi-bin/carddisp.pl?gene=SYT12
MMUT	Methylmalonyl-CoA Mutase	Protein Coding	36	GC06M049430	2.29	https://www.genecards.org/cgi-bin/carddisp.pl?gene=MMUT
SAMD9	Sterile Alpha Motif Domain Containing 9	Protein Coding	36	GC07M093099	2.29	https://www.genecards.org/cgi-bin/carddisp.pl?gene=SAMD9
MACROH2A1	MacroH2A.1 Histone	Protein Coding	36	GC05M135334	2.29	https://www.genecards.org/cgi-bin/carddisp.pl?gene=MACROH2A1
VPS26B	VPS26, Retromer Complex Component B	Protein Coding	36	GC11P134224	2.29	https://www.genecards.org/cgi-bin/carddisp.pl?gene=VPS26B
S100PBP	S100P Binding Protein	Protein Coding	35	GC01P032818	2.29	https://www.genecards.org/cgi-bin/carddisp.pl?gene=S100PBP
ASPRV1	Aspartic Peptidase Retroviral Like 1	Protein Coding	35	GC02M069960	2.29	https://www.genecards.org/cgi-bin/carddisp.pl?gene=ASPRV1
PTRHD1	Peptidyl-TRNA Hydrolase Domain Containing 1	Protein Coding	35	GC02M024790	2.29	https://www.genecards.org/cgi-bin/carddisp.pl?gene=PTRHD1
GTPBP10	GTP Binding Protein 10	Protein Coding	33	GC07P090336	2.29	https://www.genecards.org/cgi-bin/carddisp.pl?gene=GTPBP10
SEPTIN4	Septin 4	Protein Coding	31	GC17M058522	2.29	https://www.genecards.org/cgi-bin/carddisp.pl?gene=SEPTIN4
CENPS	Centromere Protein S	Protein Coding	29	GC01P010433	2.29	https://www.genecards.org/cgi-bin/carddisp.pl?gene=CENPS
H2AC8	H2A Clustered Histone 8	Protein Coding	28	GC06P028374	2.29	https://www.genecards.org/cgi-bin/carddisp.pl?gene=H2AC8
HTRA1	HtrA Serine Peptidase 1	Protein Coding	44	GC10P122461	2.29	https://www.genecards.org/cgi-bin/carddisp.pl?gene=HTRA1
KRTCAP3	Keratinocyte Associated Protein 3	Protein Coding	31	GC02P027442	2.29	https://www.genecards.org/cgi-bin/carddisp.pl?gene=KRTCAP3
ETS1	ETS Proto-Oncogene 1, Transcription Factor	Protein Coding	51	GC11M128458	2.28	https://www.genecards.org/cgi-bin/carddisp.pl?gene=ETS1
LINC01303	Long Intergenic Non-Protein Coding RNA 1303	RNA Gene	10	GC14M061557	2.28	https://www.genecards.org/cgi-bin/carddisp.pl?gene=LINC01303
TALAM1-001		RNA Gene	8	GC11M065412	2.28	https://www.genecards.org/cgi-bin/carddisp.pl?gene=TALAM1-001
ENSG00000232774		Uncategorized	8	GC14P061571	2.28	https://www.genecards.org/cgi-bin/carddisp.pl?gene=ENSG00000232774
ENSG00000255004		RNA Gene	6	GC11P035303	2.28	https://www.genecards.org/cgi-bin/carddisp.pl?gene=ENSG00000255004
lnc-FAM84B-7		RNA Gene	5	GC08M127811	2.28	https://www.genecards.org/cgi-bin/carddisp.pl?gene=lnc-FAM84B-7
HSALNG0079749		RNA Gene	5	GC10P093420	2.28	https://www.genecards.org/cgi-bin/carddisp.pl?gene=HSALNG0079749
lnc-GMFB-2		RNA Gene	5	GC14M054645	2.28	https://www.genecards.org/cgi-bin/carddisp.pl?gene=lnc-GMFB-2
RF00017-7987		RNA Gene	5	GC09M129761	2.28	https://www.genecards.org/cgi-bin/carddisp.pl?gene=RF00017-7987
lnc-ITGB1-4		RNA Gene	4	GC10M033194	2.28	https://www.genecards.org/cgi-bin/carddisp.pl?gene=lnc-ITGB1-4
COL4A1	Collagen Type IV Alpha 1 Chain	Protein Coding	49	GC13M110148	2.27	https://www.genecards.org/cgi-bin/carddisp.pl?gene=COL4A1
MUTYH	MutY DNA Glycosylase	Protein Coding	47	GC01M045329	2.27	https://www.genecards.org/cgi-bin/carddisp.pl?gene=MUTYH
DPH1	Diphthamide Biosynthesis 1	Protein Coding	41	GC17P002030	2.27	https://www.genecards.org/cgi-bin/carddisp.pl?gene=DPH1
CSN2	Casein Beta	Protein Coding	36	GC04M069955	2.26	https://www.genecards.org/cgi-bin/carddisp.pl?gene=CSN2
KRT6A	Keratin 6A	Protein Coding	45	GC12M052488	2.26	https://www.genecards.org/cgi-bin/carddisp.pl?gene=KRT6A
POMT1	Protein O-Mannosyltransferase 1	Protein Coding	45	GC09P131502	2.26	https://www.genecards.org/cgi-bin/carddisp.pl?gene=POMT1
RFX2	Regulatory Factor X2	Protein Coding	41	GC19M005993	2.26	https://www.genecards.org/cgi-bin/carddisp.pl?gene=RFX2
STOM	Stomatin	Protein Coding	40	GC09M121338	2.26	https://www.genecards.org/cgi-bin/carddisp.pl?gene=STOM
ELK3	ETS Transcription Factor ELK3	Protein Coding	40	GC12P096194	2.26	https://www.genecards.org/cgi-bin/carddisp.pl?gene=ELK3
NACC1	Nucleus Accumbens Associated 1	Protein Coding	40	GC19P013117	2.26	https://www.genecards.org/cgi-bin/carddisp.pl?gene=NACC1
RRBP1	Ribosome Binding Protein 1	Protein Coding	40	GC20M017613	2.26	https://www.genecards.org/cgi-bin/carddisp.pl?gene=RRBP1
DIS3L	DIS3 Like Exosome 3'-5' Exoribonuclease	Protein Coding	39	GC15P066293	2.26	https://www.genecards.org/cgi-bin/carddisp.pl?gene=DIS3L
ARHGAP35	Rho GTPase Activating Protein 35	Protein Coding	39	GC19P046860	2.26	https://www.genecards.org/cgi-bin/carddisp.pl?gene=ARHGAP35
ZNF217	Zinc Finger Protein 217	Protein Coding	38	GC20M053567	2.26	https://www.genecards.org/cgi-bin/carddisp.pl?gene=ZNF217
RASSF8	Ras Association Domain Family Member 8	Protein Coding	37	GC12P025959	2.26	https://www.genecards.org/cgi-bin/carddisp.pl?gene=RASSF8
CUEDC1	CUE Domain Containing 1	Protein Coding	36	GC17M057861	2.26	https://www.genecards.org/cgi-bin/carddisp.pl?gene=CUEDC1
LGALS7B	Galectin 7B	Protein Coding	33	GC19P038790	2.26	https://www.genecards.org/cgi-bin/carddisp.pl?gene=LGALS7B
ZNF844	Zinc Finger Protein 844	Protein Coding	32	GC19P012106	2.26	https://www.genecards.org/cgi-bin/carddisp.pl?gene=ZNF844
C19orf33	Chromosome 19 Open Reading Frame 33	Protein Coding	31	GC19P038304	2.26	https://www.genecards.org/cgi-bin/carddisp.pl?gene=C19orf33
MIDEAS	Mitotic Deacetylase Associated SANT Domain Protein	Protein Coding	25	GC14M073727	2.26	https://www.genecards.org/cgi-bin/carddisp.pl?gene=MIDEAS
IL12A	Interleukin 12A	Protein Coding	45	GC03P159988	2.25	https://www.genecards.org/cgi-bin/carddisp.pl?gene=IL12A
SELPLG	Selectin P Ligand	Protein Coding	44	GC12M108621	2.25	https://www.genecards.org/cgi-bin/carddisp.pl?gene=SELPLG
MAPKAPK3	MAPK Activated Protein Kinase 3	Protein Coding	51	GC03P050648	2.24	https://www.genecards.org/cgi-bin/carddisp.pl?gene=MAPKAPK3
EPHA7	EPH Receptor A7	Protein Coding	48	GC06M093240	2.24	https://www.genecards.org/cgi-bin/carddisp.pl?gene=EPHA7
LFNG	LFNG O-Fucosylpeptide 3-Beta-N-Acetylglucosaminyltransferase	Protein Coding	48	GC07P002512	2.24	https://www.genecards.org/cgi-bin/carddisp.pl?gene=LFNG
BAP1	BRCA1 Associated Protein 1	Protein Coding	47	GC03M052401	2.24	https://www.genecards.org/cgi-bin/carddisp.pl?gene=BAP1
ATRX	ATRX Chromatin Remodeler	Protein Coding	47	GC0XM077504	2.24	https://www.genecards.org/cgi-bin/carddisp.pl?gene=ATRX
SMAD9	SMAD Family Member 9	Protein Coding	47	GC13M036844	2.24	https://www.genecards.org/cgi-bin/carddisp.pl?gene=SMAD9
STAG2	Stromal Antigen 2	Protein Coding	46	GC0XP123960	2.24	https://www.genecards.org/cgi-bin/carddisp.pl?gene=STAG2
PSMA7	Proteasome 20S Subunit Alpha 7	Protein Coding	46	GC20M062136	2.24	https://www.genecards.org/cgi-bin/carddisp.pl?gene=PSMA7
ROS1	ROS Proto-Oncogene 1, Receptor Tyrosine Kinase	Protein Coding	46	GC06M117287	2.24	https://www.genecards.org/cgi-bin/carddisp.pl?gene=ROS1
NDUFA1	NADH:Ubiquinone Oxidoreductase Subunit A1	Protein Coding	45	GC0XP119871	2.24	https://www.genecards.org/cgi-bin/carddisp.pl?gene=NDUFA1
GPR37	G Protein-Coupled Receptor 37	Protein Coding	45	GC07M124745	2.24	https://www.genecards.org/cgi-bin/carddisp.pl?gene=GPR37
GAK	Cyclin G Associated Kinase	Protein Coding	45	GC04M000849	2.24	https://www.genecards.org/cgi-bin/carddisp.pl?gene=GAK
MASP2	Mannan Binding Lectin Serine Peptidase 2	Protein Coding	45	GC01M011026	2.24	https://www.genecards.org/cgi-bin/carddisp.pl?gene=MASP2
CARD9	Caspase Recruitment Domain Family Member 9	Protein Coding	45	GC09M136361	2.24	https://www.genecards.org/cgi-bin/carddisp.pl?gene=CARD9
ALS2	Alsin Rho Guanine Nucleotide Exchange Factor ALS2	Protein Coding	45	GC02M201701	2.24	https://www.genecards.org/cgi-bin/carddisp.pl?gene=ALS2
TPM2	Tropomyosin 2	Protein Coding	45	GC09M035672	2.24	https://www.genecards.org/cgi-bin/carddisp.pl?gene=TPM2
LMX1B	LIM Homeobox Transcription Factor 1 Beta	Protein Coding	45	GC09P126614	2.24	https://www.genecards.org/cgi-bin/carddisp.pl?gene=LMX1B
GRAP2	GRB2 Related Adaptor Protein 2	Protein Coding	44	GC22P039901	2.24	https://www.genecards.org/cgi-bin/carddisp.pl?gene=GRAP2
NEK1	NIMA Related Kinase 1	Protein Coding	44	GC04M169393	2.24	https://www.genecards.org/cgi-bin/carddisp.pl?gene=NEK1
DCLRE1C	DNA Cross-Link Repair 1C	Protein Coding	44	GC10M014897	2.24	https://www.genecards.org/cgi-bin/carddisp.pl?gene=DCLRE1C
CDCA7	Cell Division Cycle Associated 7	Protein Coding	44	GC02P173354	2.24	https://www.genecards.org/cgi-bin/carddisp.pl?gene=CDCA7
CBX4	Chromobox 4	Protein Coding	44	GC17M079833	2.24	https://www.genecards.org/cgi-bin/carddisp.pl?gene=CBX4
MCM6	Minichromosome Maintenance Complex Component 6	Protein Coding	44	GC02M135839	2.24	https://www.genecards.org/cgi-bin/carddisp.pl?gene=MCM6
MAP3K9	Mitogen-Activated Protein Kinase Kinase Kinase 9	Protein Coding	44	GC14M070722	2.24	https://www.genecards.org/cgi-bin/carddisp.pl?gene=MAP3K9
ARFGAP1	ADP Ribosylation Factor GTPase Activating Protein 1	Protein Coding	44	GC20P063272	2.24	https://www.genecards.org/cgi-bin/carddisp.pl?gene=ARFGAP1
LGI1	Leucine Rich Glioma Inactivated 1	Protein Coding	44	GC10P093757	2.24	https://www.genecards.org/cgi-bin/carddisp.pl?gene=LGI1
SMARCAL1	SWI/SNF Related, Matrix Associated, Actin Dependent Regulator Of Chromatin, Subfamily A Like 1	Protein Coding	44	GC02P216412	2.24	https://www.genecards.org/cgi-bin/carddisp.pl?gene=SMARCAL1
RECQL4	RecQ Like Helicase 4	Protein Coding	43	GC08M144512	2.24	https://www.genecards.org/cgi-bin/carddisp.pl?gene=RECQL4
IL17RB	Interleukin 17 Receptor B	Protein Coding	43	GC03P053855	2.24	https://www.genecards.org/cgi-bin/carddisp.pl?gene=IL17RB
MAP3K13	Mitogen-Activated Protein Kinase Kinase Kinase 13	Protein Coding	43	GC03P185282	2.24	https://www.genecards.org/cgi-bin/carddisp.pl?gene=MAP3K13
NHEJ1	Non-Homologous End Joining Factor 1	Protein Coding	43	GC02M219075	2.24	https://www.genecards.org/cgi-bin/carddisp.pl?gene=NHEJ1
NEB	Nebulin	Protein Coding	43	GC02M151485	2.24	https://www.genecards.org/cgi-bin/carddisp.pl?gene=NEB
NEDD8	NEDD8 Ubiquitin Like Modifier	Protein Coding	43	GC14M024216	2.24	https://www.genecards.org/cgi-bin/carddisp.pl?gene=NEDD8
NAPSA	Napsin A Aspartic Peptidase	Protein Coding	43	GC19M050383	2.24	https://www.genecards.org/cgi-bin/carddisp.pl?gene=NAPSA
RNF168	Ring Finger Protein 168	Protein Coding	43	GC03M196468	2.24	https://www.genecards.org/cgi-bin/carddisp.pl?gene=RNF168
COL9A1	Collagen Type IX Alpha 1 Chain	Protein Coding	43	GC06M070215	2.24	https://www.genecards.org/cgi-bin/carddisp.pl?gene=COL9A1
HR	HR Lysine Demethylase And Nuclear Receptor Corepressor	Protein Coding	43	GC08M022114	2.24	https://www.genecards.org/cgi-bin/carddisp.pl?gene=HR
HPGDS	Hematopoietic Prostaglandin D Synthase	Protein Coding	43	GC04M094298	2.24	https://www.genecards.org/cgi-bin/carddisp.pl?gene=HPGDS
DMP1	Dentin Matrix Acidic Phosphoprotein 1	Protein Coding	43	GC04P087650	2.24	https://www.genecards.org/cgi-bin/carddisp.pl?gene=DMP1
DNAJC6	DnaJ Heat Shock Protein Family (Hsp40) Member C6	Protein Coding	43	GC01P065248	2.24	https://www.genecards.org/cgi-bin/carddisp.pl?gene=DNAJC6
NIN	Ninein	Protein Coding	43	GC14M050719	2.24	https://www.genecards.org/cgi-bin/carddisp.pl?gene=NIN
BCOR	BCL6 Corepressor	Protein Coding	43	GC0XM040049	2.24	https://www.genecards.org/cgi-bin/carddisp.pl?gene=BCOR
ATG12	Autophagy Related 12	Protein Coding	43	GC05M115828	2.24	https://www.genecards.org/cgi-bin/carddisp.pl?gene=ATG12
BRCC3	BRCA1/BRCA2-Containing Complex Subunit 3	Protein Coding	43	GC0XP155071	2.24	https://www.genecards.org/cgi-bin/carddisp.pl?gene=BRCC3
AIMP2	Aminoacyl TRNA Synthetase Complex Interacting Multifunctional Protein 2	Protein Coding	43	GC07P006016	2.24	https://www.genecards.org/cgi-bin/carddisp.pl?gene=AIMP2
USP24	Ubiquitin Specific Peptidase 24	Protein Coding	43	GC01M055066	2.24	https://www.genecards.org/cgi-bin/carddisp.pl?gene=USP24
VRK2	VRK Serine/Threonine Kinase 2	Protein Coding	43	GC02P057907	2.24	https://www.genecards.org/cgi-bin/carddisp.pl?gene=VRK2
RECQL	RecQ Like Helicase	Protein Coding	42	GC12M021468	2.24	https://www.genecards.org/cgi-bin/carddisp.pl?gene=RECQL
SPEG	Striated Muscle Enriched Protein Kinase	Protein Coding	42	GC02P219434	2.24	https://www.genecards.org/cgi-bin/carddisp.pl?gene=SPEG
SOCS6	Suppressor Of Cytokine Signaling 6	Protein Coding	42	GC18P070288	2.24	https://www.genecards.org/cgi-bin/carddisp.pl?gene=SOCS6
SH3BP2	SH3 Domain Binding Protein 2	Protein Coding	42	GC04P002794	2.24	https://www.genecards.org/cgi-bin/carddisp.pl?gene=SH3BP2
PARL	Presenilin Associated Rhomboid Like	Protein Coding	42	GC03M183825	2.24	https://www.genecards.org/cgi-bin/carddisp.pl?gene=PARL
STX1B	Syntaxin 1B	Protein Coding	42	GC16M030989	2.24	https://www.genecards.org/cgi-bin/carddisp.pl?gene=STX1B
CPA4	Carboxypeptidase A4	Protein Coding	42	GC07P130293	2.24	https://www.genecards.org/cgi-bin/carddisp.pl?gene=CPA4
GNPTAB	N-Acetylglucosamine-1-Phosphate Transferase Subunits Alpha And Beta	Protein Coding	42	GC12M101745	2.24	https://www.genecards.org/cgi-bin/carddisp.pl?gene=GNPTAB
CHMP4B	Charged Multivesicular Body Protein 4B	Protein Coding	42	GC20P033812	2.24	https://www.genecards.org/cgi-bin/carddisp.pl?gene=CHMP4B
CHM	CHM Rab Escort Protein	Protein Coding	41	GC0XM085861	2.24	https://www.genecards.org/cgi-bin/carddisp.pl?gene=CHM
RBM8A	RNA Binding Motif Protein 8A	Protein Coding	41	GC01M145921	2.24	https://www.genecards.org/cgi-bin/carddisp.pl?gene=RBM8A
RAB38	RAB38, Member RAS Oncogene Family	Protein Coding	41	GC11M088113	2.24	https://www.genecards.org/cgi-bin/carddisp.pl?gene=RAB38
PARP3	Poly(ADP-Ribose) Polymerase Family Member 3	Protein Coding	41	GC03P051951	2.24	https://www.genecards.org/cgi-bin/carddisp.pl?gene=PARP3
IL17RE	Interleukin 17 Receptor E	Protein Coding	41	GC03P009937	2.24	https://www.genecards.org/cgi-bin/carddisp.pl?gene=IL17RE
CTHRC1	Collagen Triple Helix Repeat Containing 1	Protein Coding	41	GC08P103371	2.24	https://www.genecards.org/cgi-bin/carddisp.pl?gene=CTHRC1
HIP1R	Huntingtin Interacting Protein 1 Related	Protein Coding	41	GC12P122834	2.24	https://www.genecards.org/cgi-bin/carddisp.pl?gene=HIP1R
SBF1	SET Binding Factor 1	Protein Coding	41	GC22M050445	2.24	https://www.genecards.org/cgi-bin/carddisp.pl?gene=SBF1
GNGT2	G Protein Subunit Gamma Transducin 2	Protein Coding	41	GC17M049202	2.24	https://www.genecards.org/cgi-bin/carddisp.pl?gene=GNGT2
EME1	Essential Meiotic Structure-Specific Endonuclease 1	Protein Coding	41	GC17P050373	2.24	https://www.genecards.org/cgi-bin/carddisp.pl?gene=EME1
MTMR4	Myotubularin Related Protein 4	Protein Coding	41	GC17M058489	2.24	https://www.genecards.org/cgi-bin/carddisp.pl?gene=MTMR4
CCNF	Cyclin F	Protein Coding	41	GC16P002429	2.24	https://www.genecards.org/cgi-bin/carddisp.pl?gene=CCNF
MCM8	Minichromosome Maintenance 8 Homologous Recombination Repair Factor	Protein Coding	41	GC20P005960	2.24	https://www.genecards.org/cgi-bin/carddisp.pl?gene=MCM8
RECQL5	RecQ Like Helicase 5	Protein Coding	40	GC17M075626	2.24	https://www.genecards.org/cgi-bin/carddisp.pl?gene=RECQL5
SRPK3	SRSF Protein Kinase 3	Protein Coding	40	GC0XP153776	2.24	https://www.genecards.org/cgi-bin/carddisp.pl?gene=SRPK3
SNX2	Sorting Nexin 2	Protein Coding	40	GC05P122774	2.24	https://www.genecards.org/cgi-bin/carddisp.pl?gene=SNX2
RAP2B	RAP2B, Member Of RAS Oncogene Family	Protein Coding	40	GC03P153162	2.24	https://www.genecards.org/cgi-bin/carddisp.pl?gene=RAP2B
KMT2B	Lysine Methyltransferase 2B	Protein Coding	40	GC19P037722	2.24	https://www.genecards.org/cgi-bin/carddisp.pl?gene=KMT2B
RIT2	Ras Like Without CAAX 2	Protein Coding	40	GC18M042743	2.24	https://www.genecards.org/cgi-bin/carddisp.pl?gene=RIT2
NGEF	Neuronal Guanine Nucleotide Exchange Factor	Protein Coding	40	GC02M232878	2.24	https://www.genecards.org/cgi-bin/carddisp.pl?gene=NGEF
RNF19A	Ring Finger Protein 19A, RBR E3 Ubiquitin Protein Ligase	Protein Coding	40	GC08M100257	2.24	https://www.genecards.org/cgi-bin/carddisp.pl?gene=RNF19A
HBS1L	HBS1 Like Translational GTPase	Protein Coding	40	GC06M134960	2.24	https://www.genecards.org/cgi-bin/carddisp.pl?gene=HBS1L
GNPTG	N-Acetylglucosamine-1-Phosphate Transferase Subunit Gamma	Protein Coding	40	GC16P001351	2.24	https://www.genecards.org/cgi-bin/carddisp.pl?gene=GNPTG
MTMR6	Myotubularin Related Protein 6	Protein Coding	40	GC13M025246	2.24	https://www.genecards.org/cgi-bin/carddisp.pl?gene=MTMR6
MAPRE3	Microtubule Associated Protein RP/EB Family Member 3	Protein Coding	40	GC02P026935	2.24	https://www.genecards.org/cgi-bin/carddisp.pl?gene=MAPRE3
FAN1	FANCD2 And FANCI Associated Nuclease 1	Protein Coding	40	GC15P031231	2.24	https://www.genecards.org/cgi-bin/carddisp.pl?gene=FAN1
MAP3K20	Mitogen-Activated Protein Kinase Kinase Kinase 20	Protein Coding	40	GC02P173076	2.24	https://www.genecards.org/cgi-bin/carddisp.pl?gene=MAP3K20
ACMSD	Aminocarboxymuconate Semialdehyde Decarboxylase	Protein Coding	40	GC02P134838	2.24	https://www.genecards.org/cgi-bin/carddisp.pl?gene=ACMSD
SYNE2	Spectrin Repeat Containing Nuclear Envelope Protein 2	Protein Coding	40	GC14P063852	2.24	https://www.genecards.org/cgi-bin/carddisp.pl?gene=SYNE2
SIGLEC8	Sialic Acid Binding Ig Like Lectin 8	Protein Coding	39	GC19M051450	2.24	https://www.genecards.org/cgi-bin/carddisp.pl?gene=SIGLEC8
RD3	Retinal Degeneration 3, GUCY2D Regulator	Protein Coding	39	GC01M211476	2.24	https://www.genecards.org/cgi-bin/carddisp.pl?gene=RD3
RBFOX1	RNA Binding Fox-1 Homolog 1	Protein Coding	39	GC16P005240	2.24	https://www.genecards.org/cgi-bin/carddisp.pl?gene=RBFOX1
RANBP17	RAN Binding Protein 17	Protein Coding	39	GC05P170861	2.24	https://www.genecards.org/cgi-bin/carddisp.pl?gene=RANBP17
PACRG	Parkin Coregulated	Protein Coding	39	GC06P162727	2.24	https://www.genecards.org/cgi-bin/carddisp.pl?gene=PACRG
MCM10	Minichromosome Maintenance 10 Replication Initiation Factor	Protein Coding	39	GC10P013161	2.24	https://www.genecards.org/cgi-bin/carddisp.pl?gene=MCM10
CLEC4E	C-Type Lectin Domain Family 4 Member E	Protein Coding	39	GC12M008535	2.24	https://www.genecards.org/cgi-bin/carddisp.pl?gene=CLEC4E
CSDC2	Cold Shock Domain Containing C2	Protein Coding	39	GC22P041560	2.24	https://www.genecards.org/cgi-bin/carddisp.pl?gene=CSDC2
OSTM1	Osteoclastogenesis Associated Transmembrane Protein 1	Protein Coding	39	GC06M108041	2.24	https://www.genecards.org/cgi-bin/carddisp.pl?gene=OSTM1
DNAJC13	DnaJ Heat Shock Protein Family (Hsp40) Member C13	Protein Coding	39	GC03P132417	2.24	https://www.genecards.org/cgi-bin/carddisp.pl?gene=DNAJC13
DNASE1L1	Deoxyribonuclease 1 Like 1	Protein Coding	39	GC0XM154401	2.24	https://www.genecards.org/cgi-bin/carddisp.pl?gene=DNASE1L1
MTMR12	Myotubularin Related Protein 12	Protein Coding	39	GC05M032227	2.24	https://www.genecards.org/cgi-bin/carddisp.pl?gene=MTMR12
MTMR9	Myotubularin Related Protein 9	Protein Coding	39	GC08P011284	2.24	https://www.genecards.org/cgi-bin/carddisp.pl?gene=MTMR9
AP4E1	Adaptor Related Protein Complex 4 Subunit Epsilon 1	Protein Coding	39	GC15P050908	2.24	https://www.genecards.org/cgi-bin/carddisp.pl?gene=AP4E1
WDR48	WD Repeat Domain 48	Protein Coding	39	GC03P039093	2.24	https://www.genecards.org/cgi-bin/carddisp.pl?gene=WDR48
DPYSL5	Dihydropyrimidinase Like 5	Protein Coding	38	GC02P026847	2.24	https://www.genecards.org/cgi-bin/carddisp.pl?gene=DPYSL5
SPO11	SPO11 Initiator Of Meiotic Double Stranded Breaks	Protein Coding	38	GC20P057329	2.24	https://www.genecards.org/cgi-bin/carddisp.pl?gene=SPO11
TBC1D5	TBC1 Domain Family Member 5	Protein Coding	38	GC03M017157	2.24	https://www.genecards.org/cgi-bin/carddisp.pl?gene=TBC1D5
KLHL40	Kelch Like Family Member 40	Protein Coding	38	GC03P042685	2.24	https://www.genecards.org/cgi-bin/carddisp.pl?gene=KLHL40
CLEC6A	C-Type Lectin Domain Containing 6A	Protein Coding	38	GC12P008455	2.24	https://www.genecards.org/cgi-bin/carddisp.pl?gene=CLEC6A
NAGPA	N-Acetylglucosamine-1-Phosphodiester Alpha-N-Acetylglucosaminidase	Protein Coding	38	GC16M005014	2.24	https://www.genecards.org/cgi-bin/carddisp.pl?gene=NAGPA
RMI1	RecQ Mediated Genome Instability 1	Protein Coding	38	GC09P083980	2.24	https://www.genecards.org/cgi-bin/carddisp.pl?gene=RMI1
ERCC6L	ERCC Excision Repair 6 Like, Spindle Assembly Checkpoint Helicase	Protein Coding	38	GC0XM072204	2.24	https://www.genecards.org/cgi-bin/carddisp.pl?gene=ERCC6L
ZBTB32	Zinc Finger And BTB Domain Containing 32	Protein Coding	38	GC19P037721	2.24	https://www.genecards.org/cgi-bin/carddisp.pl?gene=ZBTB32
IFT74	Intraflagellar Transport 74	Protein Coding	37	GC09P026947	2.24	https://www.genecards.org/cgi-bin/carddisp.pl?gene=IFT74
HSPBP1	HSPA (Hsp70) Binding Protein 1	Protein Coding	37	GC19M055262	2.24	https://www.genecards.org/cgi-bin/carddisp.pl?gene=HSPBP1
SLC23A3	Solute Carrier Family 23 Member 3	Protein Coding	37	GC02M219161	2.24	https://www.genecards.org/cgi-bin/carddisp.pl?gene=SLC23A3
HELQ	Helicase, POLQ Like	Protein Coding	37	GC04M083407	2.24	https://www.genecards.org/cgi-bin/carddisp.pl?gene=HELQ
[truncated: 286 more rows]

## Sheet: Protein changes in our study
Protein ID
5NT1A_MOUSE
7B2_MOUSE
A1AT4_MOUSE
ABHEB_MOUSE
ABL2_MOUSE
ABLM3_MOUSE
ACSL4_MOUSE
ACTBL_MOUSE
ACY2_MOUSE
ACYP2_MOUSE
ADCY5_MOUSE
ADRM1_MOUSE
ADXL_MOUSE
AGRB2_MOUSE
AKA12_MOUSE
AKAP5_MOUSE
AKT1_MOUSE
AL1A2_MOUSE
ALR_MOUSE
AMACR_MOUSE
AMOT_MOUSE
ANO3_MOUSE
ANXA3_MOUSE
AOC3_MOUSE
APC7_MOUSE
APOA4_MOUSE
ARHGI_MOUSE
ARL5A_MOUSE
ARRC_MOUSE
ARSG_MOUSE
ASH2L_MOUSE
ASPC1_MOUSE
ASPH1_MOUSE
AT2B4_MOUSE
ATG4B_MOUSE
ATLA2_MOUSE
ATP4A_MOUSE
ATP5E_MOUSE
ATP5I_MOUSE
ATP5J_MOUSE
ATPD_MOUSE
ATPF2_MOUSE
ATX1_MOUSE
ATX2_MOUSE
ATX2L_MOUSE
AZI2_MOUSE
B3A3_MOUSE
B3AT_MOUSE
BAF_MOUSE
BAI1_MOUSE
BAP31_MOUSE
BASP1_MOUSE
BAX_MOUSE
BAZ1B_MOUSE
BCL2_MOUSE
BECN1_MOUSE
BLVRB_MOUSE
BRSK2_MOUSE
C170B_MOUSE
C1QL3_MOUSE
C2C4C_MOUSE
C99L2_MOUSE
CAD11_MOUSE
CAD13_MOUSE
CADH2_MOUSE
CADH6_MOUSE
CAH1_MOUSE
CAPR1_MOUSE
CARL2_MOUSE
CATB_MOUSE
CATF_MOUSE
CBARP_MOUSE
CBPC1_MOUSE
CBX3_MOUSE
CCD92_MOUSE
CCG3_MOUSE
CCKN_MOUSE
CD033_MOUSE
CDS2_MOUSE
CEND_MOUSE
CF203_MOUSE
CG043_MOUSE
CGT_MOUSE
CH1B2_MOUSE
CHD7_MOUSE
CHKB_MOUSE
CHM1A_MOUSE
CHM2B_MOUSE
CHM4B_MOUSE
CHTOP_MOUSE
CI078_MOUSE
CJ076_MOUSE
CK2N2_MOUSE
CK5P3_MOUSE
CKAP4_MOUSE
CLCA_MOUSE
CLCB_MOUSE
CLPT1_MOUSE
CLU_MOUSE
CMC2_MOUSE
CNR1_MOUSE
COMT_MOUSE
COQ9_MOUSE
COX15_MOUSE
COX17_MOUSE
COX18_MOUSE
COX2_MOUSE
COX6C_MOUSE
COXM1_MOUSE
CP045_MOUSE
CP51A_MOUSE
CPIN1_MOUSE
CPLX3_MOUSE
CPNE6_MOUSE
CPNE7_MOUSE
CPSF2_MOUSE
CRBB1_MOUSE
CRBN_MOUSE
CREL2_MOUSE
CSKI1_MOUSE
CT027_MOUSE
CTGE5_MOUSE
CTNA3_MOUSE
CTND2_MOUSE
CUTA_MOUSE
CXG3_MOUSE
DAAM2_MOUSE
DAPK1_MOUSE
DC1I1_MOUSE
DC1L2_MOUSE
DCMC_MOUSE
DDHD2_MOUSE
DEN4B_MOUSE
DFFA_MOUSE
DGLB_MOUSE
DHX29_MOUSE
DNJB1_MOUSE
DNJB2_MOUSE
DPP9_MOUSE
EEPD1_MOUSE
EFHD1_MOUSE
EFHD2_MOUSE
EI24_MOUSE
EIF3M_MOUSE
ELP6_MOUSE
ELYS_MOUSE
EMAL6_MOUSE
ENAH_MOUSE
ENC1_MOUSE
ENPP1_MOUSE
ERCC2_MOUSE
ERF3A_MOUSE
ERF3B_MOUSE
EVL_MOUSE
F169A_MOUSE
F16B1_MOUSE
F234B_MOUSE
FA13C_MOUSE
FA63B_MOUSE
FA81A_MOUSE
FADS1_MOUSE
FAK2_MOUSE
FAKD2_MOUSE
FBX2_MOUSE
FHDC1_MOUSE
FKBP3_MOUSE
FLNA_MOUSE
FMN2_MOUSE
FN3K_MOUSE
FRIH_MOUSE
FRIL1_MOUSE
G3PT_MOUSE
G3ST3_MOUSE
GAB1_MOUSE
GBG13_MOUSE
GBRB2_MOUSE
GCP3_MOUSE
GCSH_MOUSE
GIT2_MOUSE
GLMN_MOUSE
GLRX5_MOUSE
GLYC_MOUSE
GNA11_MOUSE
GOGA5_MOUSE
GOLP3_MOUSE
GOT1B_MOUSE
GP162_MOUSE
GPX41_MOUSE
GRDN_MOUSE
GRID1_MOUSE
GRIP1_MOUSE
GSLG1_MOUSE
GSTM2_MOUSE
GSTT2_MOUSE
H12_MOUSE
H31_MOUSE
HACE1_MOUSE
HAGHL_MOUSE
HAP28_MOUSE
HBA_MOUSE
HBB1_MOUSE
HDGF_MOUSE
HOOK1_MOUSE
HOT_MOUSE
HS71A_MOUSE
HS71B_MOUSE
HTSF1_MOUSE
HYI_MOUSE
HYPK_MOUSE
I2BP1_MOUSE
IF2G_MOUSE
IF4B_MOUSE
IGF1R_MOUSE
IGS10_MOUSE
ILDR2_MOUSE
IQEC3_MOUSE
IRAK2_MOUSE
ISC2A_MOUSE
ISCA1_MOUSE
ISCA2_MOUSE
ISCU_MOUSE
ITAM_MOUSE
JMJD6_MOUSE
K1107_MOUSE
K1522_MOUSE
KATL1_MOUSE
KC1E_MOUSE
KC1G1_MOUSE
KCJ10_MOUSE
KCNB1_MOUSE
KCNC2_MOUSE
KCNC3_MOUSE
KCNH3_MOUSE
KCNH7_MOUSE
KCNJ4_MOUSE
KCNK1_MOUSE
KCNQ3_MOUSE
KGP2_MOUSE
KI16B_MOUSE
KIT_MOUSE
KTN1_MOUSE
LACB2_MOUSE
LAR4B_MOUSE
LC7L3_MOUSE
LMBD2_MOUSE
LMCD1_MOUSE
LRBA_MOUSE
LRC8D_MOUSE
LRRF2_MOUSE
LTOR2_MOUSE
LY6H_MOUSE
LYPL1_MOUSE
LYRM7_MOUSE
M3K10_MOUSE
MAGD1_MOUSE
MAN1_MOUSE
MARCS_MOUSE
MARK2_MOUSE
MAST3_MOUSE
MAVS_MOUSE
MFSD6_MOUSE
MIA3_MOUSE
MIA40_MOUSE
MIC26_MOUSE
MIGA1_MOUSE
MIO_MOUSE
MMS19_MOUSE
MPC1_MOUSE
MPP5_MOUSE
MT2_MOUSE
MTAP2_MOUSE
MTMR3_MOUSE
MTND_MOUSE
MTX2_MOUSE
MYH11_MOUSE
NDUB1_MOUSE
NDUS4_MOUSE
NDUV3_MOUSE
NEC2_MOUSE
NEGR1_MOUSE
NEMO_MOUSE
NGLY1_MOUSE
NLRX1_MOUSE
NOS1_MOUSE
NPM_MOUSE
NSF1C_MOUSE
NU214_MOUSE
NU2M_MOUSE
NUD17_MOUSE
NUD18_MOUSE
NUDT9_MOUSE
NUFP2_MOUSE
OGRL1_MOUSE
OSB11_MOUSE
OSBL2_MOUSE
OTU7B_MOUSE
OXA1L_MOUSE
P4R3A_MOUSE
P66B_MOUSE
PACR_MOUSE
PALM_MOUSE
PANX2_MOUSE
PARVB_MOUSE
PCD19_MOUSE
PCM1_MOUSE
PCSK1_MOUSE
PDLI3_MOUSE
PDLI5_MOUSE
PEPL1_MOUSE
PFD1_MOUSE
PFD2_MOUSE
PHAG1_MOUSE
PHAR3_MOUSE
PIGT_MOUSE
PJA2_MOUSE
PK3CD_MOUSE
PKHO2_MOUSE
PLPP6_MOUSE
PLSI_MOUSE
PNPO_MOUSE
PP14A_MOUSE
PP1G_MOUSE
PP4C_MOUSE
PPDPF_MOUSE
PPM1L_MOUSE
PQBP1_MOUSE
PRC2B_MOUSE
PRDM4_MOUSE
PRPF3_MOUSE
PRRC1_MOUSE
PRVA_MOUSE
PSME2_MOUSE
PTBP2_MOUSE
PTGIS_MOUSE
PTPRF_MOUSE
PTPRN_MOUSE
PZP_MOUSE
QCR6_MOUSE
R4RL2_MOUSE
RABL6_MOUSE
RAGP1_MOUSE
RANB3_MOUSE
RANG_MOUSE
RASH_MOUSE
RASN_MOUSE
RBBP7_MOUSE
RBM25_MOUSE
RBX1_MOUSE
REPS2_MOUSE
RFTN2_MOUSE
RIMS1_MOUSE
RIMS2_MOUSE
RL1D1_MOUSE
RL29_MOUSE
RL31_MOUSE
RL6_MOUSE
RL8_MOUSE
RM39_MOUSE
RM46_MOUSE
RM55_MOUSE
RNF14_MOUSE
RPB9_MOUSE
RPR1A_MOUSE
RRBP1_MOUSE
RRP44_MOUSE
RS10_MOUSE
RS21_MOUSE
RS27_MOUSE
RS27L_MOUSE
RT24_MOUSE
RT30_MOUSE
RUXE_MOUSE
RYR3_MOUSE
S100B_MOUSE
S10A6_MOUSE
S14L4_MOUSE
S39A7_MOUSE
SAFB1_MOUSE
SAR1A_MOUSE
SATT_MOUSE
SC22B_MOUSE
SCN9A_MOUSE
SCRIB_MOUSE
SHIP2_MOUSE
SI1L2_MOUSE
SIDT1_MOUSE
SIR1_MOUSE
SLIK2_MOUSE
SLIK3_MOUSE
SLMAP_MOUSE
SMCA5_MOUSE
SMCR8_MOUSE
SMG9_MOUSE
SNF8_MOUSE
SNG1_MOUSE
SNP23_MOUSE
SNX3_MOUSE
SPA2L_MOUSE
SPA3K_MOUSE
SPAS2_MOUSE
SPRY7_MOUSE
SPTA1_MOUSE
SRCN1_MOUSE
SRP14_MOUSE
SRRM1_MOUSE
STK10_MOUSE
STON2_MOUSE
SUSD2_MOUSE
SYUG_MOUSE
T10B_MOUSE
T22D1_MOUSE
T22D3_MOUSE
TAGL_MOUSE
TBA8_MOUSE
TBB2B_MOUSE
TBB4B_MOUSE
TBC8B_MOUSE
TEFF1_MOUSE
TEN2_MOUSE
TEN4_MOUSE
TF_MOUSE
THOC2_MOUSE
THY1_MOUSE
TIAM1_MOUSE
TICN2_MOUSE
TIM16_MOUSE
TIM8A_MOUSE
TM256_MOUSE
TP8L3_MOUSE
TPM4_MOUSE
TRA2B_MOUSE
TRAD1_MOUSE
TRIPC_MOUSE
TRPC4_MOUSE
TT39C_MOUSE
TTBK1_MOUSE
TTC9B_MOUSE
TYB10_MOUSE
UBCP1_MOUSE
UBP37_MOUSE
UBP46_MOUSE
UBR1_MOUSE
UBR3_MOUSE
UBS3B_MOUSE
UFC1_MOUSE
UFL1_MOUSE
ULA1_MOUSE
URP2_MOUSE
UVRAG_MOUSE
VAMP2_MOUSE
VGLU1_MOUSE
VIP_MOUSE
VIP2_MOUSE
VP37A_MOUSE
VPS36_MOUSE
VWA8_MOUSE
WASF3_MOUSE
WBP11_MOUSE
WDR44_MOUSE
WIPI2_MOUSE
WIPI3_MOUSE
WIZ_MOUSE
WNK2_MOUSE
XPO6_MOUSE
XPP3_MOUSE
YLPM1_MOUSE
YTHD1_MOUSE
ZCH18_MOUSE
ZER1_MOUSE
ZN148_MOUSE
ZN365_MOUSE
ZNFX1_MOUSE
ZYX_MOUSE

## Sheet: Overlap
Genes
ADCY5
AKT1
AOC3
ATP4A
BAX
BCL2
BLVRB
CLU
CNR1
COMT
COX6C
DAPK1
ENPP1
ERCC2
GNA11
IGF1R
KIT
LYRM7
MTMR3
NOS1
OXA1L
PTGIS
PZP
RRBP1
RYR3
S100B
SIRT1
SNX3
TF
TRA2B
TTBK1
VAMP2
VIP
